# Supplementary material for: System Wide Analysis of the Evolution of Innate Immunity in the Nematode Model Species Caenorhabditis elegans and Pristionchus pacificus
Source: PLoS One. 2012 Sep 28;7(9):e44255. doi: 10.1371/journal.pone.0044255 (PMC3461006; doi:10.1371/journal.pone.0044255)
Supplement: Table S1 — Differential expression of genes in C. elegans exposed to different pathogens. (XLSX) [file pone.0044255.s006.xlsx]

## Sheet: Table-S1
Table S1 : Differential expression of genes in C. elegans exposed to different pathogens. All p-values are FDR corrected. Genes with p-value less than 0.05 and log2FC greater than 0.5 or less than -0.5 are called signifcantly differentially expressed. The column nCommon contains the number of expression profiles which show a significant differential expression for a given gene. Interesting genes …
Gene ID	log2FC_Bthu	pval_Bthu	log2FC_Saur	pval_Saur	log2FC_Smar	pval_Smar	log2FC_Xnem	pval_Xnem	nCommon = Gene common across N pathogens	Ppa Homolog
zip-2	2.6124	0.00671342	1.39187	0.0166983	1.73744	0.00291802	0.697005	9.87802e-05	4	Contig34-snapTAU.193
pqm-1	3.19981	0.00877768	1.74153	0.00475592	1.8847	0.0117489	0.816653	0.000620904	4	Contig2586-snapTAU.1
lbp-5	1.91224	0.00587452	1.16376	0.00507322	0.863536	0.0233515	-1.73068	2.31039e-05	4	NA
lbp-8	-2.05099	0.00587452	-2.59595	0.00292694	-2.82633	0.00212321	-1.95711	5.70954e-05	4	NA
lipl-1	3.33695	0.0073524	2.97317	0.006973	2.01654	0.00269128	0.704603	0.00387418	4	Contig116-snapTAU.73
lipl-3	2.77863	0.00625113	2.53741	0.0460661	1.49723	0.00303805	-0.170377	0.0491101	4	NA
clec-57	-1.03722	0.0291312	-1.51925	0.0370562	-1.16963	0.00624823	-2.62083	2.30229e-05	4	NA
clec-62	2.97754	0.00587452	1.52385	0.00896082	1.37909	0.00306741	-1.43078	0.000262238	4	NA
clec-63	2.81767	0.00587452	1.49568	0.0128677	0.829844	0.00530301	-2.49155	0.00302174	4	NA
clec-70	4.02016	0.0141011	2.92351	0.0143656	1.88103	0.00212105	-1.90635	0.00031559	4	NA
cyp-32B1	2.56072	0.0220182	2.54657	0.0144059	2.09517	0.000967374	1.52101	0.000149668	4	NA
cyp-35A3	-1.56154	0.0122761	-2.36168	0.0350565	-3.5872	0.00335944	-2.39648	0.000651725	4	NA
cyp-35A5	-2.13709	0.00619692	-2.03947	0.00490212	-3.04899	0.00100694	-2.97456	2.81193e-05	4	NA
acs-14	1.88371	0.0137983	1.58074	0.0132092	0.741837	0.0447798	-1.83963	1.68841e-05	4	Contig75-snapTAU.127
asp-6	3.95939	0.00587452	1.67205	0.00413255	1.06426	0.0154308	-3.18023	0.00103878	4	NA
C06G3.5	2.20645	0.0135496	1.1449	0.02967	0.790825	0.0151597	-2.35842	2.0703e-05	4	Contig17-snapTAU.163
C08G9.1	1.85711	0.00587452	1.38792	0.0459023	1.2612	0.00197199	-0.440089	0.000728284	4	NA
C09D4.2	1.88878	0.00625751	0.796157	0.0340369	0.623599	0.0279721	-0.847699	9.72271e-05	4	NA
C10C5.3	0.891154	0.0231323	1.6807	0.0479807	1.69233	0.0100554	0.306602	0.0340024	4	NA
C14A6.10	1.49187	0.005971	0.869215	0.0342332	-0.706035	0.00732478	-3.34188	6.2805e-05	4	NA
C15A11.7	1.86847	0.0344757	1.85148	0.0247509	2.20696	0.000374671	0.643534	0.00107382	4	NA
C24G6.6	1.42145	0.0138267	1.17387	0.0340553	0.804669	0.0146376	-0.516852	0.035164	4	Contig4-snapTAU.202
C25H3.10	2.42422	0.00589707	1.6663	0.0229082	2.60929	0.000352063	2.07051	3.11785e-05	4	NA
C32F10.4	2.99256	0.00625751	1.84628	0.00744476	1.70716	0.000998687	-1.64838	8.92081e-05	4	NA
C33C12.3	2.09218	0.00587452	1.8993	0.0485357	1.81939	0.00203158	-0.958902	0.0030307	4	NA
C34F11.8	0.834254	0.0437431	1.58109	0.0288846	2.09849	0.00227682	0.80149	0.00106262	4	NA
C35C5.8	2.73548	0.00682243	0.938003	0.0428042	2.11396	0.000566382	0.319385	0.0157498	4	NA
C35C5.9	1.20148	0.012061	1.26703	0.0355135	1.65266	0.000532712	1.05443	7.90243e-05	4	NA
C36B1.6	1.14792	0.00734701	1.19738	0.0350565	1.60289	0.00313537	0.259745	0.0265227	4	NA
C39H7.4	1.39402	0.00770906	0.630739	0.0459023	1.18049	0.0117392	-1.44661	3.74301e-05	4	Contig126-snapTAU.76
C42D4.2	-1.49822	0.00587452	-1.28815	0.012855	-1.79179	0.000835458	-2.12816	2.42876e-05	4	NA
C46F2.1	-1.1585	0.0127942	-0.994895	0.0423551	-1.21007	0.00448006	-1.43368	3.52291e-05	4	NA
C52D10.1	-1.25866	0.00928821	-0.987342	0.0231655	-1.91049	0.00224595	-2.35663	2.64966e-05	4	Contig181-snapTAU.5
C55F2.1	-0.770466	0.0122659	-0.903453	0.0210713	-1.33907	0.00238748	-2.43565	5.29963e-05	4	Contig173-snapTAU.4
col-43	-0.406442	0.043962	-0.699154	0.0459023	-1.23575	0.00654807	-0.518155	0.00924397	4	NA
cpr-4	3.69776	0.0109487	2.47988	0.0018531	1.00881	0.0280521	-4.20623	1.44227e-05	4	NA
cpt-4	0.876506	0.0105115	1.5396	0.014431	2.50388	0.000341114	2.10463	1.68614e-05	4	NA
ctl-2	3.10462	0.00587452	1.75349	0.0298076	0.814774	0.041362	-1.18958	3.69307e-05	4	Contig36-snapTAU.232
D1086.5	2.03547	0.019705	1.49978	0.0417264	1.57749	0.000878276	0.679828	0.00439909	4	NA
dhs-18	2.96768	0.00797308	1.86102	0.0368725	1.84238	0.00595724	-0.207113	0.0107969	4	NA
dhs-7	-0.750413	0.0137994	-0.680222	0.0485357	-0.874437	0.00273221	-1.38161	2.289e-05	4	NA
F09F7.7	2.18411	0.00630909	0.872214	0.0487387	0.603427	0.0356286	-0.806633	0.000465356	4	Contig11-snapTAU.260
F17C11.4	2.66892	0.00587452	1.83871	0.0498589	1.52299	0.00334359	-0.371018	0.0129493	4	Contig64-snapTAU.72
F18E3.11	-0.97659	0.0349341	-0.897775	0.02424	-1.4066	0.00220343	-2.07312	0.00012315	4	NA
F18E3.12	-1.0171	0.0404651	-1.23267	0.0184809	-1.21127	0.0122611	-1.71721	4.93413e-05	4	NA
F21F8.4	3.94785	0.0348271	2.51644	0.0014345	0.938591	0.0333374	-3.75914	1.88344e-05	4	NA
F23F1.6	1.94304	0.00661801	1.00739	0.0318855	1.32654	0.00338614	0.478391	0.000438765	4	NA
F25E5.8	2.65209	0.00772688	1.10885	0.0411293	1.28432	0.00380736	-0.751625	0.00196437	4	NA
F40F12.7	3.45473	0.00587452	1.42418	0.0267504	1.54208	0.00345501	-0.26608	0.0485561	4	NA
F40H3.2	-1.30553	0.0120042	-1.29038	0.0152237	-1.90553	0.00169169	-3.33762	1.74612e-05	4	NA
F43C11.7	3.83564	0.0100088	2.4126	0.0366312	1.91387	0.00268894	-1.14455	0.000447967	4	NA
F43C9.2	1.77903	0.00644621	0.887924	0.0459445	0.923394	0.00776749	-1.48653	2.07436e-05	4	Contig50-snapTAU.44
F45D3.4	5.34412	0.00587452	4.60524	0.00144798	4.61273	0.000254662	3.62439	1.17226e-05	4	Contig119-snapTAU.12
F46F2.3	-1.83932	0.00587452	-0.624432	0.0405292	-1.05499	0.00241773	-3.15493	0.00102296	4	NA
F48C1.9	1.72312	0.0310518	3.68541	0.0265609	3.39703	0.0285979	3.64763	1.68841e-05	4	NA
F54C9.3	2.51792	0.00587452	1.14888	0.0309984	1.44596	0.00242545	-0.919855	0.000370773	4	NA
F54F3.4	2.83333	0.00574348	2.09689	0.0189749	1.29333	0.0152642	-0.161616	0.0223451	4	Contig0-snapTAU.294
F58G6.3	-1.08304	0.0150538	-1.7917	0.0289343	-1.69705	0.000606163	-1.58713	9.29964e-05	4	Contig15-snapTAU.187
F58G6.7	-0.833718	0.0375154	-1.65617	0.0323937	-1.6711	0.00228493	-2.30711	2.60123e-05	4	NA
F59C6.16	3.32831	0.00587452	2.15629	0.0313363	3.48018	0.000898791	2.42856	1.67952e-05	4	NA
F59F4.1	1.28484	0.00599954	0.955277	0.0382967	0.794231	0.011488	-0.7807	0.00158692	4	Contig1-snapTAU.359
fat-3	3.05026	0.00574348	1.63896	0.0272639	1.19573	0.0120481	-2.80918	1.68841e-05	4	Contig331-snapTAU.2
fat-6	0.673442	0.0221602	0.821564	0.0376988	-1.44312	0.00571368	-4.33624	3.10753e-05	4	NA
folt-2	-2.05601	0.0463344	-3.61646	0.0364277	-4.90146	0.00140974	-6.32958	1.75208e-05	4	Contig9-snapTAU.381
ftn-1	2.35541	0.00587452	2.34255	0.00248081	1.94333	0.00359765	0.86666	0.0121198	4	NA
glc-1	2.11617	0.0107622	1.61952	0.03552	3.00274	0.000869291	1.38898	0.000119296	4	NA
grd-14	-1.07077	0.014422	-0.722615	0.020853	-1.14512	0.00276989	-1.51216	1.97507e-05	4	NA
grl-4	-0.739221	0.0128476	-0.882353	0.0422627	-0.729507	0.00313814	-0.950596	0.000263566	4	Contig61-snapTAU.190
gst-10	-1.09858	0.0123687	-1.83459	0.0432961	-2.74698	0.00397067	-5.20119	1.68841e-05	4	NA
hmit-1.3	2.12769	0.0159494	1.6264	0.0479807	0.759948	0.0443511	-0.695747	0.00119508	4	Contig26-snapTAU.159
K02A11.4	0.985221	0.00639743	1.14283	0.033913	1.26146	0.0314442	-0.470689	0.000721603	4	NA
K03H1.10	2.82524	0.00587452	1.35153	0.0482779	1.63411	0.00222197	-1.03942	0.000167391	4	NA
K12B6.9	1.72415	0.0102637	1.07904	0.0479807	0.774692	0.00786428	-0.857178	0.00338695	4	Contig29-snapTAU.187
M60.2	3.73022	0.00587452	2.68877	0.0328465	2.1282	0.00204779	-2.56674	4.79878e-05	4	Contig43-snapTAU.91
M60.4	2.7672	0.00574348	1.30281	0.0460661	1.56616	0.00407662	0.571499	0.00722716	4	Contig19-snapTAU.73
nas-3	-1.41263	0.00791839	-1.30403	0.00666356	-2.01245	0.00303805	-1.78323	0.00338123	4	NA
nhr-19	0.659755	0.0149278	0.788095	0.0422627	0.770326	0.00326421	0.480064	0.00362245	4	Contig187-snapTAU.10
nlt-1	2.04824	0.00838944	1.66586	0.0432311	0.748629	0.0460488	-2.00257	3.15558e-05	4	NA
pgp-1	-1.98042	0.0397522	-3.08636	0.000328101	-1.74979	0.0103254	-2.34653	0.000784669	4	Contig41-snapTAU.140
pmt-1	2.20716	0.00717739	1.66233	0.00324055	1.27547	0.0182564	-1.33804	4.21265e-05	4	Contig31-snapTAU.296
R07E5.4	-1.8604	0.00626832	-1.91904	0.0364277	-2.20384	0.00133618	-3.67428	1.20521e-05	4	Contig35-snapTAU.149
R11F4.1	2.23522	0.00681775	1.26876	0.0447675	1.20259	0.00292086	-1.43138	0.00022587	4	Contig5-snapTAU.536
rncs-1	2.84882	0.0104611	2.15251	0.00547325	2.41675	0.000263834	0.593303	0.0210879	4	NA
sodh-1	5.98729	0.00708669	3.15671	0.0153558	3.38778	0.00203848	0.500128	0.000426567	4	NA
spp-2	3.94268	0.00643863	3.41424	0.000304157	1.90992	0.00311243	-0.96015	0.000991932	4	NA
spp-5	1.70989	0.00589707	0.796783	0.0179193	-0.750673	0.0134022	-5.28999	3.59383e-05	4	NA
spp-8	2.80107	0.005971	2.12158	0.0230306	0.851462	0.0325148	-4.71416	3.41948e-05	4	NA
T04A6.1	2.43712	0.00587452	1.3265	0.0376988	1.81451	0.00179853	0.647868	0.000180611	4	NA
T07G12.5	1.31595	0.0286322	1.28743	0.0394453	0.973678	0.00331772	0.474519	0.0059334	4	Contig48-snapTAU.30
T12B5.15	0.749918	0.0342745	-1.05142	0.0265609	-1.00255	0.0459317	-1.80485	2.61512e-05	4	NA
T19E7.6	1.21903	0.0239298	1.27846	0.0420641	1.71715	0.0122822	1.01829	0.000589651	4	Contig27-snapTAU.92
T20B3.1	3.64098	0.00912225	2.97985	0.0423551	2.34489	0.00275375	0.859182	0.000243084	4	Contig14-snapTAU.249
T20D4.11	2.13065	0.00587452	1.38216	0.0468721	1.83555	0.000353785	0.643478	0.00433542	4	NA
T21H3.1	2.20971	0.00587452	0.652952	0.0419064	-0.859737	0.0194856	-5.26949	5.77789e-05	4	NA
T26H5.9	3.43753	0.00934789	2.77784	0.00801784	2.65167	0.000707025	2.70185	0.00025535	4	NA
T27E4.7	1.60998	0.0138019	1.23706	0.0452126	0.898447	0.00993374	0.82208	0.000371557	4	NA
T28F3.4	-0.742383	0.0348553	-1.18323	0.0350565	-1.188	0.00441132	-2.48616	4.43749e-05	4	Contig1-snapTAU.76
T28H10.3	5.18994	0.00587452	2.32656	0.0498589	3.2623	0.00043974	0.438261	0.00460361	4	Contig0-snapTAU.701
tag-196	2.27238	0.00587452	1.43063	0.0348718	1.29625	0.0020578	-0.432395	0.00206798	4	Contig9-snapTAU.401
thn-1	3.7572	0.00587452	2.04566	0.000209587	0.984665	0.0198074	-4.26549	0.000114748	4	NA
ttr-17	2.56814	0.00587452	1.35999	0.0218029	1.8944	0.00176294	0.856482	8.91345e-05	4	Contig57-snapTAU.96
tts-1	4.77532	0.0206612	4.63639	0.00202849	4.33818	0.00203535	2.66703	2.64196e-05	4	NA
VC5.2	1.70097	0.00861083	0.933196	0.0230306	0.810132	0.00483442	-0.9991	0.000263396	4	Contig89-snapTAU.22
W07B8.4	3.77578	0.00643131	2.27636	0.00030138	0.592512	0.0301854	-4.52179	1.68841e-05	4	NA
Y22D7AL.11	-0.804457	0.00890359	-0.633363	0.0420641	-0.608255	0.044167	-0.7881	0.000145267	4	NA
Y22D7AL.15	3.24511	0.00587452	1.74659	0.0423551	2.60816	0.000707025	-1.62735	4.72331e-05	4	NA
Y43C5A.3	2.96358	0.00625765	2.61779	0.0287301	2.60458	0.000353785	0.77406	0.00027109	4	NA
Y43F8B.9	2.18346	0.0176023	1.91389	0.0377871	2.23465	0.000597011	1.21025	0.00447187	4	NA
Y48A6B.7	2.43382	0.0241189	1.88074	0.0023334	1.23002	0.00926979	-2.39376	2.58298e-05	4	NA
Y48E1B.8	-1.92373	0.00587452	-1.82157	0.00333354	-2.02358	0.00216493	-3.79418	1.20521e-05	4	NA
Y51A2D.13	2.58904	0.00587452	1.46378	0.0423107	1.66829	0.0103525	-1.16184	0.00021792	4	Contig77-snapTAU.53
Y53F4B.45	3.32293	0.0142671	2.70013	0.0091822	2.07333	0.000627985	0.887958	0.000964064	4	NA
Y54G2A.11	1.19951	0.00986154	1.80505	0.0432961	1.68417	0.000532712	0.589576	0.00539719	4	NA
Y62F5A.10	0.703523	0.0296764	0.881859	0.0422175	1.34611	0.0028289	1.07526	6.53419e-05	4	NA
ZC247.1	1.55752	0.011559	1.11442	0.0128608	0.875554	0.00931315	-0.867856	0.00608591	4	Contig21-snapTAU.65
ZC395.5	2.51859	0.0196268	1.87961	0.0466644	2.48337	0.0023025	1.11071	0.000982397	4	NA
ZC412.10	0.760059	0.0342133	0.675129	0.0489217	0.428308	0.0340291	0.499376	0.0413923	4	NA
ZK1240.2	0.997917	0.00619365	0.539734	0.04917	0.590647	0.0396226	-1.29598	0.000134485	4	NA
ZK550.6	3.42347	0.00587452	1.91941	0.0103219	1.76	0.00753985	-0.607109	0.009119	4	Contig12-snapTAU.276
ZK930.2	2.22582	0.00625751	1.01994	0.0229082	0.494709	0.0248385	-0.570005	0.00805089	4	Contig24-snapTAU.27
3R5.2	1.19427	0.0411713	0.0602272	0.903711	-0.881694	0.0153176	-1.87952	1.91247e-05	3	NA
aagr-1	1.84899	0.0205216	1.16191	0.00416305	0.0938657	0.931215	-3.01705	1.20521e-05	3	NA
aagr-2	1.24335	0.00631126	0.0963764	0.932905	-1.62978	0.00132098	-4.4086	6.58531e-05	3	Contig75-snapTAU.157
aakg-5	1.14222	0.0314305	-0.0367071	0.948117	-0.864953	0.00674057	-1.72387	1.97507e-05	3	Contig31-snapTAU.170
aars-1	0.95351	0.0472177	-0.304697	0.490826	-1.13196	0.00723595	-1.97352	2.6434e-05	3	NA
aars-2	1.40011	0.005971	-0.353472	0.677397	-1.32003	0.00352329	-2.30376	0.00051144	3	Contig141-snapTAU.33
aat-9	1.15805	0.0107306	-0.0102553	0.980568	-1.03257	0.00894661	-1.94488	3.17013e-05	3	NA
abce-1	1.3253	0.0282533	-0.0316524	0.944558	-0.853877	0.0226748	-1.73389	2.69303e-05	3	Contig35-snapTAU.54
abcf-1	1.42027	0.0115017	-0.270069	0.624813	-1.18369	0.00320847	-2.03465	0.000738042	3	Contig1-snapTAU.353
abcf-2	1.72208	0.0182266	0.279467	0.554729	-1.06156	0.00263341	-1.75634	0.0101581	3	Contig11-snapTAU.576
abcf-3	1.56371	0.0079248	0.0443425	0.948103	-0.717099	0.0448519	-2.00736	5.02992e-05	3	Contig34-snapTAU.9
abi-1	1.51494	0.00587452	-0.0697354	0.954295	-1.15331	0.00486824	-2.07206	0.00117807	3	Contig35-snapTAU.318
abts-1	0.878672	0.045801	-0.172008	0.707211	-0.826623	0.00897319	-2.1257	4.51491e-05	3	Contig21-snapTAU.114
acbp-1	0.920323	0.0100904	-0.572164	0.36677	-1.14759	0.00918228	-2.41993	5.69704e-05	3	Contig10-snapTAU.567
acbp-5	1.14803	0.040395	0.0242389	0.954554	-0.868337	0.0166202	-1.77869	3.33232e-05	3	NA
acbp-6	0.711846	0.0431171	-0.0553315	0.923528	-0.709409	0.0416969	-2.12062	3.09745e-05	3	Contig3-snapTAU.259
acdh-1	-1.30868	0.005971	-1.40828	0.237288	-3.16082	0.000377213	-5.33621	3.92055e-05	3	NA
acdh-12	1.40559	0.00926333	0.0991414	0.898866	-0.832672	0.00491329	-1.55499	0.00204167	3	Contig7-snapTAU.298
acdh-13	1.07529	0.0169142	-0.198349	0.626413	-1.13874	0.00929355	-1.98554	2.40625e-05	3	Contig117-snapTAU.14
acdh-3	1.44205	0.0245113	-0.161536	0.765464	-1.22755	0.0104263	-2.04638	0.00204017	3	Contig37-snapTAU.158
acdh-9	0.831789	0.0252804	-0.653642	0.228806	-1.26344	0.00700074	-3.23835	2.03015e-05	3	Contig75-snapTAU.177
acin-1	1.30731	0.0143598	-0.0597677	0.934814	-1.18584	0.00578683	-2.05325	3.92295e-05	3	Contig3-snapTAU.188
acl-12	0.877292	0.0139885	0.737934	0.055908	0.887625	0.00422648	-0.549876	0.0011684	3	Contig1-snapTAU.412
acl-14	1.62354	0.00599954	0.0995307	0.773963	-0.934642	0.00616049	-1.84967	0.000145667	3	Contig0-snapTAU.353
acl-4	1.03159	0.0187626	-0.192089	0.720516	-1.37319	0.00941452	-2.75659	0.000126275	3	NA
acl-6	1.42214	0.00919487	-0.188761	0.802233	-1.39303	0.00306545	-2.36786	0.000347313	3	Contig0-snapTAU.793
acl-9	1.54797	0.00737104	0.182879	0.692111	-0.580298	0.0164823	-1.87497	0.000142353	3	Contig14-snapTAU.18
aco-1	0.5886	0.0272302	-1.06757	0.297165	-2.18043	0.00245599	-4.40333	3.68428e-05	3	Contig50-snapTAU.60
aco-2	1.35059	0.018392	0.193729	0.639369	-0.682017	0.016321	-1.59418	0.000216846	3	Contig11-snapTAU.575
acs-12	0.716741	0.0394018	0.260212	0.576715	0.425524	0.0298775	-1.10486	0.00011084	3	Contig30-snapTAU.10
acs-13	1.43457	0.00801245	0.0273962	0.974999	-1.25134	0.00440045	-2.18495	9.96675e-05	3	Contig109-snapTAU.70
acs-17	2.62718	0.0149465	2.32438	0.0542948	2.21236	0.0043788	0.138644	0.0427827	3	Contig4-snapTAU.421
acs-19	1.6166	0.00587452	-0.364588	0.739929	-1.69522	0.00300233	-2.4914	0.000984134	3	Contig0-snapTAU.516
acs-2	3.69407	0.00587452	-0.0840931	0.973233	-0.915633	0.0107206	-2.23643	0.000910428	3	NA
acs-22	2.20484	0.0139568	1.56278	0.0396501	0.517142	0.493074	-1.52694	0.000304558	3	Contig18-snapTAU.137
acs-4	1.38388	0.00644621	-0.189073	0.823906	-1.2588	0.00255549	-2.4199	0.00047218	3	NA
act-1	1.44523	0.0105549	0.134338	0.815998	-0.927914	0.00800438	-1.71	0.0366416	3	NA
act-2	1.37101	0.0124139	-0.268975	0.662743	-1.54533	0.00401355	-2.03624	0.0111336	3	NA
act-3	1.36186	0.030606	0.115121	0.751775	-1.05576	0.00997772	-1.44062	0.0128385	3	NA
act-4	1.46313	0.005971	-0.167471	0.882113	-0.982844	0.00542941	-2.13816	0.00333528	3	Contig14-snapTAU.232
adbp-1	1.42245	0.0117485	0.104257	0.892544	-0.958211	0.0216153	-1.96133	0.00014159	3	NA
add-1	-0.451983	0.0289747	-0.24695	0.454769	-0.440684	0.0404752	-1.34969	3.2035e-05	3	Contig63-snapTAU.119
adr-2	1.46795	0.00770716	-0.0838234	0.931622	-0.955977	0.00379532	-2.00593	0.0013245	3	Contig76-snapTAU.22
age-1	1.27033	0.00795637	-0.198774	0.73975	-1.05479	0.0105988	-1.83898	4.053e-05	3	Contig36-snapTAU.150
agl-1	1.26285	0.005971	-0.14615	0.868679	-1.37169	0.00268779	-2.356	0.000889185	3	Contig33-snapTAU.52
agt-2	0.995016	0.0242425	-0.316971	0.236901	-1.22223	0.0204963	-2.27387	4.47364e-05	3	NA
ahcy-1	0.815247	0.0268807	-0.49601	0.554228	-1.76802	0.00104397	-2.53406	0.00952904	3	Contig118-snapTAU.27
ain-2	1.05074	0.0221782	-0.203251	0.765619	-1.11653	0.00397544	-2.23747	3.93404e-05	3	NA
aip-1	1.14718	0.00814742	-0.227932	0.547486	-0.920542	0.0051797	-2.0892	6.88775e-05	3	Contig0-snapTAU.38
aipl-1	1.66951	0.0101694	0.0921137	0.85125	-1.16737	0.0107261	-1.70619	0.00220478	3	NA
air-1	1.46951	0.00587452	-0.000677339	0.999394	-1.3773	0.00162144	-2.35941	0.00276205	3	NA
air-2	1.12243	0.0195033	-0.202619	0.570779	-1.1908	0.0340452	-2.13035	0.000106502	3	Contig30-snapTAU.43
aka-1	1.37401	0.0102119	-0.00967363	0.989648	-1.40116	0.00300502	-2.26057	0.000290028	3	Contig38-snapTAU.56
akt-1	1.54395	0.00613261	-0.137026	0.858806	-1.24812	0.00199621	-2.0915	0.000997888	3	Contig0-snapTAU.156
aldo-2	1.59516	0.00587452	-0.227688	0.812364	-1.3589	0.00213813	-2.57774	0.01793	3	NA
alh-1	1.88854	0.00792899	0.0822473	0.922211	-1.08382	0.00279239	-2.1305	0.00618963	3	Contig75-snapTAU.37
alh-11	1.56404	0.00599954	0.156206	0.773723	-0.877484	0.0178453	-2.09892	0.0002612	3	Contig152-snapTAU.7
alh-12	0.963294	0.0115115	-0.830294	0.506903	-1.96927	0.00287469	-4.40126	2.09157e-05	3	Contig11-snapTAU.148
alh-6	0.900197	0.0206857	0.0481872	0.950727	-0.985581	0.0101666	-1.92329	0.000141724	3	Contig7-snapTAU.94
alh-8	1.46493	0.00587452	0.201729	0.794559	-0.735537	0.00659405	-2.44792	0.00101055	3	Contig36-snapTAU.190
alx-1	1.75929	0.00587452	0.193353	0.708623	-0.448473	0.0185706	-1.64717	0.000814098	3	Contig13-snapTAU.266
aly-1	1.02222	0.014675	-0.356733	0.212642	-0.840013	0.0193672	-2.49365	0.000116065	3	Contig22-snapTAU.78
aly-3	1.65287	0.00625113	-0.0865494	0.905537	-1.41457	0.00208007	-1.89656	0.00938095	3	NA
aman-2	1.14045	0.00908851	-0.264096	0.472346	-1.05111	0.0089889	-2.33123	3.23046e-05	3	Contig29-snapTAU.167
amt-4	0.6944	0.049809	-0.248887	0.810765	-2.14621	0.00263733	-4.25264	1.54386e-05	3	NA
amx-3	-0.111754	0.791895	-0.659511	0.0348718	-0.863097	0.00680344	-2.83215	1.44959e-05	3	NA
ani-2	1.25356	0.034866	-0.236384	0.606385	-1.35505	0.00866422	-2.03627	1.97116e-05	3	Contig379-snapTAU.2
ani-3	1.16688	0.0205277	0.138964	0.824468	-0.968288	0.020913	-1.76849	2.78307e-05	3	NA
ant-1.1	1.65858	0.00701685	-0.0818069	0.938067	-1.3865	0.00237442	-2.14742	0.0334091	3	Contig11-snapTAU.577
ant-1.4	1.4503	0.0111511	0.0818586	0.824468	-1.02558	0.0134787	-2.30323	0.000143862	3	NA
aos-1	1.39168	0.00656333	-0.213721	0.781906	-0.974601	0.00511515	-1.98772	0.000153974	3	NA
apb-1	0.983	0.00819601	-0.0203875	0.972542	-0.892392	0.00761843	-1.95078	1.68841e-05	3	Contig11-snapTAU.158
apc-11	1.27816	0.0117781	-0.16927	0.528902	-1.5746	0.00620078	-2.15307	6.82992e-05	3	Contig125-snapTAU.89
apc-16	1.44389	0.0086626	0.056767	0.900832	-0.83534	0.0369398	-1.83199	2.92367e-05	3	NA
apc-2	1.23131	0.0149076	-0.199164	0.64147	-1.22577	0.00322733	-2.15515	0.000310422	3	Contig69-snapTAU.77
ape-1	1.12675	0.026052	0.00418799	0.993451	-1.22441	0.0109107	-1.97381	1.92816e-05	3	Contig39-snapTAU.12
aph-1	1.39364	0.00738506	0.124368	0.759886	-0.854199	0.0109891	-1.74812	6.44311e-05	3	NA
aph-2	1.13901	0.0190257	-0.291006	0.635042	-1.34907	0.00831538	-2.66207	4.59512e-05	3	NA
apl-1	1.68852	0.00599954	0.686999	0.198265	0.739063	0.010293	-1.98748	1.91247e-05	3	Contig63-snapTAU.50
apm-3	0.718365	0.0342441	-0.315205	0.585618	-0.729847	0.0114716	-1.8063	0.0404655	3	Contig30-snapTAU.288
apn-1	1.36605	0.0452117	-0.226592	0.439508	-1.02621	0.0303092	-2.0198	7.79947e-05	3	NA
app-1	1.14022	0.0105849	-0.17095	0.804039	-1.42666	0.00365546	-2.35039	2.48851e-05	3	Contig10-snapTAU.423
apr-1	1.29609	0.0226202	-0.10822	0.810943	-1.1035	0.0063167	-2.16444	7.86038e-05	3	Contig120-snapTAU.29
aps-1	1.37392	0.00817596	-0.148104	0.769633	-0.850419	0.0270306	-2.06404	2.64935e-05	3	Contig9-snapTAU.172
aps-3	1.30255	0.00616277	-0.27723	0.694674	-1.02099	0.0191433	-1.83293	4.48724e-05	3	Contig10-snapTAU.424
aqp-1	1.71027	0.0130507	-0.419859	0.546591	-1.39465	0.00390655	-2.5821	1.99366e-05	3	NA
aqp-2	1.22316	0.0252407	0.416553	0.294349	0.632972	0.00558478	-0.408754	0.00274668	3	Contig75-snapTAU.136
ard-1	1.37972	0.00771164	0.0458034	0.958047	-1.07711	0.00322733	-2.01762	0.00114204	3	Contig61-snapTAU.1
arf-1.2	1.11585	0.00625751	-0.155319	0.756625	-1.07408	0.00481544	-2.40716	4.18199e-05	3	Contig76-snapTAU.45
arf-3	1.2947	0.00636854	-0.448542	0.15084	-1.48976	0.00261057	-2.36868	0.0014961	3	Contig105-snapTAU.6
ari-1	1.16074	0.0100088	-0.127167	0.713803	-0.777142	0.0104012	-1.76779	4.76842e-05	3	Contig123-snapTAU.6
ark-1	1.16618	0.0187715	-0.0204911	0.981276	-1.31062	0.00343014	-2.39203	0.000216665	3	Contig53-snapTAU.87
arl-1	1.32124	0.013612	0.119669	0.848913	-1.08834	0.0103233	-1.93541	3.43871e-05	3	NA
arl-5	1.2787	0.0100088	0.0253758	0.95231	-0.752045	0.025568	-1.74789	3.15454e-05	3	Contig111-snapTAU.25
arl-8	1.09406	0.043857	0.0524968	0.945965	-1.25884	0.00470607	-2.42073	2.80736e-05	3	Contig53-snapTAU.101
arp-11	1.37025	0.00939257	-0.0212974	0.974024	-0.890346	0.0133209	-1.91867	6.90581e-05	3	Contig61-snapTAU.54
arr-1	0.721443	0.013352	0.094036	0.747761	-0.518632	0.0134405	-1.88854	3.02859e-05	3	Contig56-snapTAU.76
arrd-13	1.52704	0.00594689	0.151494	0.805366	-0.858197	0.00979225	-1.73711	0.000327732	3	NA
art-1	0.843224	0.0228848	-0.552283	0.305344	-1.5678	0.00418232	-2.75806	4.47364e-05	3	Contig6-snapTAU.402
arx-2	1.42528	0.00731629	0.11642	0.803377	-0.722291	0.0423786	-1.611	1.92229e-05	3	Contig14-snapTAU.263
arx-3	1.11712	0.0185822	0.103114	0.913095	-0.960539	0.0090534	-2.08002	3.46706e-05	3	Contig11-snapTAU.263
arx-4	1.45739	0.00587452	-0.213496	0.725166	-0.879859	0.00296827	-2.1895	0.000344818	3	Contig35-snapTAU.139
arx-6	1.21904	0.00829219	-0.102926	0.859026	-1.11323	0.0130362	-2.38205	0.000130417	3	Contig0-snapTAU.385
arx-7	1.52742	0.00743552	0.106741	0.819465	-0.934734	0.0116232	-2.08006	0.000265732	3	Contig147-snapTAU.2
asah-1	2.48467	0.00599954	1.31875	0.0364277	-0.0628754	0.920608	-4.48744	1.05771e-05	3	Contig22-snapTAU.220
asb-1	1.72406	0.00944758	0.0929464	0.916147	-1.39976	0.00300502	-1.83217	0.0157114	3	NA
asb-2	0.92094	0.010405	0.0501738	0.94833	-0.794711	0.0170164	-2.60733	4.27613e-05	3	Contig1-snapTAU.207
asd-1	1.21329	0.019682	-0.14815	0.762202	-1.05745	0.00721899	-2.02853	2.74564e-05	3	NA
asfl-1	1.39828	0.00874261	-0.0737605	0.88402	-1.0322	0.00483859	-1.89566	0.000217468	3	Contig97-snapTAU.123
asg-1	1.56665	0.0117299	-0.0180982	0.975495	-1.38427	0.00467363	-1.96886	0.00311714	3	NA
asg-2	0.852976	0.0161136	-0.327633	0.470318	-1.31771	0.00505032	-2.72934	7.99758e-05	3	Contig50-snapTAU.135
asm-1	1.04238	0.00692672	0.890031	0.102794	1.05282	0.00162144	-0.605487	0.00615374	3	Contig36-snapTAU.294
asm-2	2.57836	0.00608058	1.25808	0.0428055	0.143543	0.48424	-3.53725	1.91247e-05	3	Contig19-snapTAU.26
asna-1	1.59221	0.00613035	0.132747	0.694995	-0.966506	0.00893433	-2.18339	0.000142031	3	Contig13-snapTAU.116
asp-1	2.43504	0.00615973	0.778493	0.196453	-0.881164	0.0142417	-4.28804	0.00570394	3	Contig146-snapTAU.33
asp-2	1.94739	0.00587452	0.938773	0.512866	-0.909847	0.00670517	-4.91364	6.41075e-05	3	Contig113-snapTAU.53
asp-3	2.61242	0.00574348	1.11561	0.0219654	0.49877	0.602636	-4.43582	0.00049617	3	Contig4-snapTAU.415
asp-4	0.871437	0.0192402	-0.388124	0.592274	-1.39891	0.00374014	-3.41176	0.000266841	3	Contig63-snapTAU.111
asp-5	2.60146	0.005971	1.15821	0.0202867	0.0243356	0.945432	-3.9705	0.000535541	3	NA
aspm-1	1.10291	0.00940835	-0.399841	0.541148	-1.38505	0.00680344	-2.77335	9.00652e-05	3	Contig61-snapTAU.92
atad-3	1.04289	0.0299148	-0.276919	0.670394	-1.31012	0.00797881	-2.15	5.9027e-05	3	Contig31-snapTAU.193
atf-7	1.20488	0.011645	-0.258048	0.788566	-0.775937	0.00440476	-1.90465	7.52998e-05	3	Contig35-snapTAU.44
atg-18	1.36023	0.00772468	-0.0200148	0.974168	-1.29355	0.00232297	-2.21485	0.000224248	3	Contig14-snapTAU.61
atg-3	1.54712	0.00615973	-0.0751588	0.918347	-0.788078	0.0113792	-2.102	0.00094106	3	Contig109-snapTAU.75
atg-4.2	0.45719	0.0403162	-0.268943	0.304623	-0.322743	0.0340851	-1.61261	6.46407e-05	3	NA
atg-5	1.20224	0.0195564	-0.0193472	0.971608	-0.740609	0.036181	-1.57254	1.88344e-05	3	Contig30-snapTAU.138
atg-7	1.42415	0.00587452	-0.0562417	0.950722	-0.895934	0.0136766	-2.01947	0.000333968	3	Contig125-snapTAU.46
ath-1	1.35572	0.0133189	0.0408418	0.936404	-0.648031	0.0298651	-1.65013	2.26469e-05	3	Contig22-snapTAU.163
athp-1	1.21063	0.00742056	-0.0755044	0.913095	-1.15774	0.00864224	-2.01763	4.69772e-05	3	Contig35-snapTAU.321
atl-1	1.37183	0.00674286	-0.242514	0.784519	-1.3885	0.00245599	-2.31468	0.000472722	3	Contig13-snapTAU.253
atp-2	1.5276	0.00685985	-0.0807462	0.918537	-1.26658	0.00207345	-2.22854	0.00341637	3	Contig101-snapTAU.10
atp-3	1.63878	0.00890359	-0.0302606	0.979088	-1.01087	0.00594586	-1.97755	0.0194028	3	Contig204-snapTAU.3
atp-4	1.52342	0.00772626	0.0652301	0.942064	-0.969338	0.0112228	-2.07907	0.00032989	3	Contig102-snapTAU.86
atp-5	1.54794	0.00789337	-0.019864	0.985407	-1.23825	0.00352329	-1.92403	0.0132527	3	Contig119-snapTAU.21
atx-3	1.10776	0.0107306	-0.359071	0.490826	-1.30018	0.00279239	-2.37344	9.37947e-05	3	Contig29-snapTAU.204
ave-1	1.17445	0.0246731	-0.214286	0.374597	-0.941229	0.0197755	-2.0702	3.11757e-05	3	Contig51-snapTAU.25
B0001.3	1.3518	0.00902918	-0.0886491	0.861355	-0.907563	0.0190424	-1.87494	6.98307e-05	3	NA
B0001.4	1.44242	0.00629001	0.00454762	0.994988	-0.680097	0.0382831	-1.7326	2.94425e-05	3	Contig44-snapTAU.74
B0001.7	1.14461	0.00984719	-0.21435	0.706048	-1.34252	0.00740741	-2.35698	3.62218e-05	3	NA
B0001.8	1.36472	0.0223676	-0.0990517	0.817343	-0.705861	0.00811149	-1.73901	3.40148e-05	3	NA
B0019.2	1.28651	0.0119568	-0.042295	0.922674	-0.95795	0.0112497	-1.78214	8.17264e-05	3	NA
B0024.10	1.30218	0.0112924	-0.297524	0.497279	-1.07776	0.0277921	-2.34163	7.53388e-05	3	NA
B0024.11	1.37863	0.0117485	-0.00221879	0.997366	-0.873304	0.0158627	-1.85361	3.58586e-05	3	Contig72-snapTAU.85
B0024.13	1.42225	0.00782594	0.188926	0.60376	-0.845012	0.0118135	-1.76285	3.25309e-05	3	Contig0-snapTAU.98
B0025.4	1.34365	0.0129088	-0.422876	0.321246	-1.0623	0.0218789	-2.30126	0.000621216	3	NA
B0035.1	1.38017	0.00708669	-0.0978739	0.851877	-0.832294	0.0165583	-2.07101	4.29279e-05	3	Contig27-snapTAU.180
B0035.11	1.3561	0.00716249	-0.120418	0.796493	-1.00394	0.00778156	-2.09432	0.000175371	3	Contig27-snapTAU.151
B0035.12	1.19718	0.013795	-0.0649895	0.905084	-1.09874	0.00718214	-2.08731	3.3634e-05	3	Contig87-snapTAU.31
B0035.15	1.02788	0.0175167	-0.473581	0.207914	-0.919536	0.0223568	-1.92343	2.51321e-05	3	Contig105-snapTAU.54
B0035.6	1.35312	0.00819601	-0.0500678	0.94674	-1.15226	0.00464841	-2.06711	4.60781e-05	3	NA
B0041.3	1.04119	0.0301266	-0.156531	0.647369	-0.51284	0.0202687	-2.1447	2.97029e-05	3	NA
B0041.5	1.41966	0.00613685	-0.131821	0.851254	-0.835292	0.0218887	-1.93764	4.12886e-05	3	Contig190-snapTAU.1
B0041.8	1.11029	0.00907139	-0.677864	0.205533	-1.48279	0.0037676	-2.26827	0.000957443	3	NA
B0205.1	1.14149	0.0204296	-0.191188	0.606103	-1.10309	0.00913878	-2.07443	2.29029e-05	3	NA
B0205.11	1.39883	0.0166052	0.313042	0.292511	-0.61643	0.0297018	-1.84327	0.000219548	3	Contig74-snapTAU.104
B0205.6	1.21137	0.0181445	-0.108418	0.852815	-0.922571	0.00490449	-1.99634	6.9891e-05	3	Contig150-snapTAU.13
B0205.8	1.35325	0.0163373	-0.113516	0.801025	-0.972526	0.0177412	-2.03987	0.000121105	3	NA
B0212.3	1.15878	0.0364109	-0.358447	0.241698	-1.23914	0.00593822	-2.3993	2.53448e-05	3	NA
B0238.10	1.33186	0.00601948	0.0751711	0.876385	-0.913776	0.0197292	-1.85358	0.000157485	3	Contig29-snapTAU.181
B0238.11	1.29703	0.021768	-0.2373	0.374725	-1.04401	0.0248543	-2.01192	0.000135932	3	Contig60-snapTAU.104
B0250.5	1.21904	0.005971	-0.0552279	0.948278	-0.910473	0.0112497	-2.29319	0.00080776	3	Contig35-snapTAU.176
B0250.7	0.71088	0.0212358	-0.102943	0.777964	-0.850458	0.00593822	-1.69057	3.7682e-05	3	NA
B0261.1	1.15751	0.02148	-0.293991	0.403435	-1.40586	0.00539623	-2.22731	4.8024e-05	3	Contig95-snapTAU.42
B0261.4	1.33554	0.0137864	0.00474509	0.992429	-0.700057	0.0185458	-1.88157	0.00011905	3	NA
B0261.7	1.26053	0.0458864	-0.219381	0.5842	-1.37	0.018823	-2.4917	0.000219357	3	NA
B0272.3	1.07606	0.014163	0.030315	0.950558	-1.11049	0.0113657	-2.27784	9.29604e-05	3	Contig56-snapTAU.69
B0272.4	2.37231	0.0215511	1.33498	0.0950098	1.31631	0.0199572	0.431582	0.00842664	3	Contig54-snapTAU.47
B0280.9	1.27529	0.0115794	-0.141979	0.787616	-0.960185	0.00722756	-2.0063	7.43579e-05	3	NA
B0281.3	0.805266	0.0164638	1.03523	0.0768603	1.1786	0.0069619	-1.05855	0.000271071	3	NA
B0285.3	1.60175	0.00631126	-0.285907	0.294288	-0.492731	0.0456202	-1.78945	7.61181e-05	3	NA
B0285.4	1.33152	0.023142	0.03058	0.943394	-0.767173	0.0328642	-1.94565	3.0113e-05	3	Contig37-snapTAU.155
B0286.3	-0.418042	0.583226	-1.80985	0.00778669	-1.94525	0.00865535	-3.971	2.60379e-05	3	NA
B0303.11	0.942823	0.0317162	0.711028	0.342681	0.970949	0.00286855	-0.34396	0.0035323	3	NA
B0303.15	1.2259	0.0128665	-0.292848	0.65407	-1.20933	0.00390518	-2.12237	0.000210564	3	NA
B0303.3	1.53603	0.00623106	0.161579	0.77858	-0.764717	0.00566736	-1.76972	0.00211465	3	Contig46-snapTAU.39
B0304.2	1.32721	0.00827624	-0.151731	0.802233	-0.896484	0.0228912	-1.94978	2.10447e-05	3	NA
B0310.3	0.755061	0.04066	0.625109	0.122341	1.44694	0.00108236	0.781874	0.00104516	3	NA
B0331.2	0.455398	0.0447326	0.230636	0.486996	1.50322	0.00172128	0.441446	0.00260019	3	Contig90-snapTAU.90
B0334.4	1.17598	0.0116734	-0.242664	0.686431	-0.932705	0.0209823	-1.99641	2.68422e-05	3	Contig36-snapTAU.76
B0336.13	1.2692	0.0417791	-0.156801	0.653452	-1.14735	0.014782	-1.8816	3.45749e-05	3	NA
B0336.5	1.26463	0.00644621	-0.214508	0.644581	-1.23164	0.00312432	-2.26293	0.000111249	3	Contig17-snapTAU.323
B0336.7	1.46374	0.00619692	-0.210003	0.800121	-0.897902	0.0107206	-2.03184	0.000215432	3	Contig11-snapTAU.314
B0361.2	1.21112	0.0301629	-0.178919	0.603749	-1.14934	0.0104658	-2.28702	0.000104624	3	Contig11-snapTAU.234
B0361.3	1.4517	0.00845003	-0.081793	0.91522	-0.944645	0.00475371	-2.0826	0.0002662	3	Contig50-snapTAU.122
B0361.6	1.27672	0.0117288	-0.235505	0.675242	-0.935562	0.0186712	-2.02424	2.90263e-05	3	Contig122-snapTAU.4
B0361.8	1.63768	0.0105121	0.169015	0.700096	-0.668972	0.0244789	-1.64557	0.000121161	3	Contig35-snapTAU.81
B0365.1	1.46013	0.0132236	-0.0899412	0.922067	-1.48457	0.00456897	-2.28446	0.000953789	3	Contig19-snapTAU.311
B0393.3	1.3849	0.00708399	-0.327695	0.604526	-1.47087	0.00435833	-2.57939	0.000201174	3	Contig82-snapTAU.36
B0393.6	1.31828	0.0159491	-0.157319	0.656263	-0.817406	0.0230825	-1.89857	2.00004e-05	3	Contig35-snapTAU.41
B0403.6	0.679142	0.0160569	0.852046	0.0615764	0.875292	0.0168191	1.14162	4.52604e-05	3	Contig37-snapTAU.218
B0410.3	0.0774717	0.700642	-0.646444	0.0451449	-0.38972	0.0413891	-1.15903	0.000820597	3	NA
B0412.3	1.34266	0.00625113	0.0667528	0.918402	-0.956408	0.00488995	-1.83632	2.3075e-05	3	Contig2-snapTAU.329
B0416.4	0.835902	0.0219261	-0.542469	0.128598	-0.985067	0.00433965	-2.27485	5.15436e-05	3	NA
B0416.7	0.346331	0.0474094	0.238889	0.411088	0.547251	0.0204262	0.466833	0.000370767	3	NA
B0432.10	1.32489	0.0159196	-0.0448178	0.911994	-0.819215	0.0431428	-1.88516	4.83766e-05	3	Contig1-snapTAU.63
B0454.9	1.0948	0.00754531	0.0361479	0.946977	-1.36389	0.00423192	-2.16226	4.59161e-05	3	NA
B0464.2	1.34985	0.00752702	-0.0586062	0.924563	-1.28128	0.0036497	-2.19493	0.000405584	3	Contig342-snapTAU.1
B0464.6	1.2755	0.0244795	-0.00214697	0.9966	-1.09317	0.00556092	-2.26677	4.28345e-05	3	Contig99-snapTAU.17
B0464.9	1.44253	0.00839039	-0.0331689	0.963873	-1.02957	0.00876399	-1.89081	0.000118011	3	Contig34-snapTAU.11
B0491.5	1.37721	0.0248067	0.193055	0.678125	-1.16228	0.0125361	-2.08297	0.000391621	3	Contig31-snapTAU.368
B0491.7	1.21984	0.0116799	-0.125129	0.851254	-1.00076	0.00599648	-2.03322	9.84089e-05	3	Contig31-snapTAU.250
B0495.2	1.28794	0.0115017	-0.48448	0.366324	-1.30299	0.00341572	-2.25882	0.000156453	3	Contig31-snapTAU.317
B0495.6	1.43569	0.00661778	-0.0650574	0.902779	-1.22871	0.00305154	-2.35042	0.000545206	3	NA
B0495.7	1.41124	0.00690932	-0.00651893	0.993863	-1.03248	0.00223438	-1.99776	0.000666825	3	Contig7-snapTAU.223
B0495.8	1.02823	0.0131042	-0.456218	0.417243	-1.52864	0.00275375	-2.34151	0.00108771	3	Contig7-snapTAU.219
B0511.7	1.30185	0.00930749	-0.222417	0.646937	-1.14719	0.00468201	-2.02149	9.49639e-05	3	Contig10-snapTAU.367
B0513.2	1.16737	0.00770876	-0.567036	0.350366	-1.54049	0.00186442	-2.4405	0.00179603	3	Contig87-snapTAU.69
B0513.7	1.10359	0.0150538	-0.143222	0.688237	-0.922426	0.00560316	-1.848	5.8141e-05	3	NA
B0513.9	0.856881	0.040395	0.774908	0.18127	1.17795	0.00188811	0.535075	0.00503086	3	NA
B0563.8	-0.552482	0.0425321	-0.587451	0.0774278	0.65941	0.00431081	2.27703	4.55951e-05	3	NA
baf-1	1.73113	0.00631126	0.0205552	0.980494	-1.04272	0.00517524	-1.81855	0.012162	3	Contig56-snapTAU.94
bag-1	1.20647	0.0138958	-0.221535	0.680371	-1.62105	0.00276394	-2.42238	0.00060761	3	NA
bath-1	0.874585	0.0424379	-0.0152562	0.973735	-0.711242	0.0107861	-1.71222	4.5916e-05	3	NA
bath-19	1.13299	0.0286432	-0.0962906	0.806638	-1.10319	0.0211788	-2.10831	1.88344e-05	3	NA
bath-2	1.32307	0.017196	-0.0990313	0.764625	-0.827959	0.0179392	-1.64251	0.000132241	3	NA
bath-29	1.2774	0.0121645	0.0251993	0.962713	-0.928136	0.0492094	-1.71283	2.39838e-05	3	NA
bath-30	1.28696	0.0121964	-0.0139832	0.981568	-0.754882	0.0347851	-1.74687	2.24159e-05	3	NA
bath-38	0.969363	0.00714842	0.461993	0.200145	0.790145	0.00441309	-0.81186	0.000327573	3	Contig10-snapTAU.364
bath-4	1.27788	0.0160893	-0.12041	0.787231	-0.957677	0.0171547	-1.90292	3.86116e-05	3	NA
bath-41	1.30486	0.00900528	-0.171002	0.752132	-1.04661	0.00630048	-2.07302	2.86594e-05	3	NA
bath-42	1.69679	0.011771	0.0341906	0.958047	-1.21463	0.00326457	-1.85417	0.00497552	3	Contig11-snapTAU.529
bath-43	0.984817	0.0132082	0.215603	0.487106	-0.718768	0.0258257	-1.83473	3.63781e-05	3	Contig35-snapTAU.56
bath-44	0.745331	0.0346312	0.00845256	0.985555	-0.558069	0.00858568	-1.36378	0.000249865	3	Contig97-snapTAU.47
bath-6	1.21242	0.0221702	0.0904882	0.802242	-1.02033	0.0256157	-1.66534	3.81848e-05	3	NA
bcs-1	1.21121	0.0306635	-0.120639	0.673466	-1.04151	0.0152686	-1.80762	2.7851e-05	3	Contig7-snapTAU.446
BE10.6	1.84234	0.00943194	-0.0994389	0.934978	-1.27302	0.00453972	-2.11961	0.0347261	3	NA
bec-1	1.23764	0.0110262	-0.173175	0.728214	-0.999048	0.00977177	-2.29351	0.000144247	3	NA
ben-1	1.43737	0.0062069	-0.0639448	0.945769	-1.54941	0.00229635	-2.3294	0.00107432	3	Contig33-snapTAU.245
bli-4	1.1989	0.00589707	-0.00631196	0.994313	-0.907052	0.00592477	-1.83545	7.71161e-05	3	Contig10-snapTAU.415
bmk-1	1.38517	0.00685962	-0.228727	0.804039	-1.45336	0.00335944	-2.36731	0.000958797	3	Contig31-snapTAU.62
bpl-1	1.43932	0.00710748	0.0562723	0.926128	-0.772023	0.0270483	-1.84665	4.26911e-05	3	Contig137-snapTAU.24
bra-2	1.26126	0.0197873	0.0084687	0.989939	-1.26199	0.0259096	-2.08237	3.48928e-05	3	Contig11-snapTAU.436
brc-1	1.0224	0.0259577	-0.311826	0.519299	-1.44893	0.00305316	-2.27456	0.000104725	3	Contig11-snapTAU.231
brc-2	1.0873	0.015282	-0.264076	0.454596	-1.16083	0.00814056	-2.16335	4.47027e-05	3	NA
brd-1	1.15077	0.00786121	-0.301491	0.679406	-1.46483	0.00179091	-2.3949	0.000287537	3	Contig11-snapTAU.553
bre-4	1.23517	0.0461892	-0.0304406	0.949397	-0.842052	0.01667	-1.89661	3.65431e-05	3	Contig156-snapTAU.17
bre-5	1.28087	0.0111897	-0.134094	0.810975	-0.961796	0.00512247	-2.06797	0.000187228	3	Contig84-snapTAU.46
brf-1	0.636529	0.032252	-0.210625	0.385925	-0.59741	0.00468201	-1.39964	4.25043e-05	3	Contig31-snapTAU.134
brp-1	2.39557	0.00587452	1.19258	0.0688199	0.571821	0.0169624	-0.963715	0.00442489	3	NA
btb-20	1.38484	0.0106408	-0.107232	0.818166	-0.829961	0.0276464	-1.80147	1.77529e-05	3	NA
bub-1	1.3866	0.00615973	-0.230935	0.786961	-1.58883	0.0028357	-2.29658	0.000626119	3	NA
bub-3	1.22019	0.0335845	-0.0270953	0.974918	-1.19029	0.00365546	-2.04206	4.02094e-05	3	Contig29-snapTAU.92
byn-1	1.45948	0.00820195	0.132164	0.807021	-0.968104	0.031852	-2.0065	0.000255339	3	Contig35-snapTAU.98
C01A2.3	1.18828	0.0157751	-0.205867	0.669371	-0.76982	0.0179044	-1.63258	0.000171636	3	NA
C01A2.5	1.32899	0.0364502	0.028431	0.967434	-1.01216	0.0148254	-2.05883	0.000161151	3	Contig95-snapTAU.70
C01B10.8	1.40489	0.00615973	-0.0344948	0.977758	-0.97292	0.00670513	-1.84331	0.000412403	3	Contig72-snapTAU.95
C01B10.9	1.05174	0.010662	-0.250845	0.640206	-1.0567	0.00309982	-2.09736	0.000103725	3	Contig57-snapTAU.142
C01F6.9	1.49817	0.00623812	0.0619895	0.949783	-0.802781	0.0150718	-1.98932	0.000936556	3	NA
C01G10.10	1.09195	0.0176676	-0.261058	0.325754	-1.27123	0.0145696	-2.1631	1.88344e-05	3	Contig36-snapTAU.165
C01G10.7	1.45079	0.0104078	-0.0122666	0.987132	-0.915575	0.0206193	-1.74646	0.000130956	3	Contig0-snapTAU.214
C01G10.8	1.58018	0.00792852	-0.120122	0.898327	-1.35375	0.0056285	-1.90576	0.00837578	3	Contig9-snapTAU.130
C01G6.3	1.2138	0.00726909	-0.454963	0.330221	-1.76571	0.0018593	-2.5406	0.00144327	3	Contig23-snapTAU.214
C01G6.4	0.870663	0.041732	0.203155	0.453914	-0.327365	0.0358076	-1.53151	0.000128204	3	NA
C01G6.5	0.599923	0.0371519	-0.0232955	0.965691	-0.61758	0.0229798	-1.69368	0.000165466	3	Contig289-snapTAU.3
C01G8.1	1.42706	0.00587452	-0.334794	0.769249	-1.83545	0.00254424	-2.49966	0.00275655	3	NA
C01G8.6	1.43503	0.0117485	0.0855348	0.860754	-0.998301	0.00822741	-2.13446	9.83569e-05	3	NA
C01H6.4	-0.381132	0.0400861	-0.563251	0.103704	-0.566939	0.0091629	-1.2801	4.28885e-05	3	NA
C01H6.9	1.00621	0.0253158	-0.321095	0.432849	-1.4215	0.0093347	-2.1971	2.39838e-05	3	Contig41-snapTAU.98
C02B10.2	1.19127	0.0254199	-0.0967233	0.741262	-1.22624	0.0163046	-2.19602	2.01785e-05	3	Contig17-snapTAU.73
C02B10.4	1.44519	0.0130371	-0.0292019	0.97037	-1.21441	0.00336908	-1.92381	0.00711266	3	NA
C02B10.5	1.32679	0.0390542	-0.112548	0.804039	-1.27372	0.0226009	-2.49382	4.32418e-05	3	NA
C02F12.8	1.13456	0.0486543	-0.36887	0.21932	-1.34987	0.010796	-2.38791	2.40285e-05	3	NA
C02F5.13	1.3356	0.0140248	-0.0999273	0.838602	-1.03364	0.00327252	-1.91462	0.000278322	3	NA
C02F5.3	1.46799	0.00934789	0.0774357	0.940913	-1.02179	0.0083053	-1.89604	0.000664722	3	Contig35-snapTAU.131
C02F5.7	2.18039	0.00671613	1.20692	0.0634312	0.829496	0.00681922	-0.57245	0.00398143	3	Contig76-snapTAU.36
C03B1.14	2.09013	0.00652923	0.235905	0.503159	0.830569	0.0240321	-2.43887	2.52436e-05	3	NA
C03B8.2	1.53297	0.00744351	0.0990557	0.882056	-0.607152	0.0398876	-1.64507	0.000482709	3	NA
C03C10.4	1.41551	0.00968251	0.0568386	0.904983	-0.94179	0.00565414	-1.98478	0.000221593	3	NA
C03H12.1	1.02597	0.0408099	-0.121035	0.815104	-0.686625	0.0186823	-2.64189	2.07688e-05	3	Contig8-snapTAU.462
C03H5.3	1.20861	0.0169467	-0.253273	0.655555	-1.10801	0.00584225	-2.15058	0.000179314	3	Contig22-snapTAU.246
C04C3.3	1.16759	0.022595	0.0625782	0.915541	-1.26058	0.00551793	-2.0756	6.11149e-05	3	Contig110-snapTAU.68
C04E6.11	1.31282	0.0148134	-0.153701	0.730636	-1.06669	0.00774735	-1.76488	0.00961388	3	Contig30-snapTAU.119
C04F12.1	1.04645	0.0389186	-0.480623	0.221978	-1.22534	0.00894626	-2.83008	2.0703e-05	3	Contig10-snapTAU.329
C04F12.5	1.55309	0.0133799	0.291531	0.33869	-0.717583	0.0342041	-1.59451	3.11757e-05	3	NA
C04F5.8	1.53906	0.0147883	-0.0232669	0.971944	-0.689298	0.0403771	-1.9441	4.97956e-05	3	NA
C04F5.9	1.1825	0.0188644	-0.226483	0.500601	-1.22304	0.00530301	-2.12353	6.9942e-05	3	Contig26-snapTAU.137
C04G6.4	1.50231	0.0149963	-0.00543033	0.989204	-1.00719	0.0144869	-2.03096	6.37122e-05	3	NA
C05B5.8	0.576826	0.0229351	0.561489	0.358589	1.40617	0.00435398	0.329597	0.0339173	3	NA
C05C10.2	1.20399	0.0161999	-0.0813033	0.880998	-1.07412	0.00651665	-2.06696	2.96751e-05	3	NA
C05C10.3	1.278	0.00905531	-0.342043	0.452022	-1.69918	0.00188811	-2.24843	0.000914006	3	Contig31-snapTAU.351
C05C10.5	1.30802	0.00770716	-0.213784	0.792491	-1.6523	0.00176294	-2.24477	0.00275947	3	NA
C05C10.7	1.49782	0.00925054	0.121339	0.825577	-0.671978	0.0209063	-1.76404	0.000949534	3	NA
C05C12.4	1.14743	0.00890124	0.376781	0.532954	0.976332	0.00883257	-1.29078	4.80823e-05	3	NA
C05C8.1	1.50777	0.00772175	0.0707916	0.898037	-0.632956	0.0281457	-1.63069	8.73472e-05	3	Contig9-snapTAU.185
C05C8.5	1.35552	0.0069984	-0.131845	0.815155	-0.857506	0.0139642	-2.0524	5.21204e-05	3	Contig14-snapTAU.5
C05C8.6	1.38004	0.00772688	-0.116319	0.871168	-1.54736	0.00356698	-1.96486	0.000156494	3	Contig14-snapTAU.399
C05C8.7	-0.369855	0.0385076	-0.154917	0.633611	-0.360701	0.0442926	-0.785465	0.000328278	3	Contig39-snapTAU.72
C05D11.1	1.66123	0.010458	0.247018	0.521802	-1.04842	0.00625956	-1.86817	0.00136283	3	Contig2-snapTAU.362
C05D11.10	1.13646	0.018392	-0.0298386	0.950707	-0.753295	0.0465834	-1.8184	1.88344e-05	3	Contig46-snapTAU.58
C05D11.7	1.43065	0.0161674	0.0705853	0.912963	-1.02802	0.00355577	-1.97497	0.00014129	3	Contig63-snapTAU.85
C05D2.10	1.58727	0.00636894	0.0910213	0.890606	-0.813004	0.00533279	-1.89764	0.000324482	3	Contig325-snapTAU.3
C05D2.6	0.927269	0.0276621	-0.307612	0.445384	-1.42095	0.00481517	-2.26827	4.27302e-05	3	Contig71-snapTAU.139
C05D9.7	1.11603	0.00962367	-0.37366	0.474553	-1.09109	0.00221986	-2.38572	4.85032e-05	3	NA
C05D9.9	1.27191	0.0137864	1.19158	0.08627	1.29926	0.00527503	1.54482	2.38676e-05	3	Contig41-snapTAU.45
C05G5.2	0.641777	0.0407437	-0.2223	0.611968	-0.803042	0.00448006	-2.40185	2.48705e-05	3	NA
C06A5.3	1.12466	0.0112268	-0.247509	0.370767	-0.952173	0.0151831	-2.06908	2.22169e-05	3	Contig55-snapTAU.106
C06A5.6	0.981567	0.0166849	-0.578492	0.440747	-1.71154	0.00639331	-2.6061	2.42468e-05	3	NA
C06A5.8	1.53156	0.005971	-0.105546	0.857094	-0.803159	0.0192802	-1.89944	0.000144621	3	Contig32-snapTAU.241
C06A6.4	1.50911	0.00639743	0.187085	0.718199	-1.10332	0.0392804	-2.09263	0.000627455	3	Contig41-snapTAU.56
C06A8.1	1.25286	0.0121696	0.117027	0.864404	-1.14455	0.00709365	-2.04052	0.000154454	3	Contig5-snapTAU.194
C06A8.2	1.33576	0.00655416	-0.305284	0.727434	-1.21647	0.00408633	-2.10758	0.000601152	3	Contig5-snapTAU.195
C06A8.3	0.626396	0.020622	-0.087558	0.915386	-0.89056	0.00426095	-2.78818	0.000572517	3	Contig97-snapTAU.75
C06B3.6	4.04551	0.00761416	2.38044	0.143568	2.79844	0.0017138	2.67898	1.91247e-05	3	NA
C06E1.9	1.42948	0.00744577	-0.111379	0.862951	-0.726688	0.0240473	-1.9399	0.000269638	3	Contig69-snapTAU.75
C06E4.8	1.21674	0.0382407	0.957115	0.166023	2.58469	0.000717123	0.589204	0.000327316	3	NA
C06G3.9	1.35693	0.0265432	-0.102117	0.82866	-0.991481	0.0163188	-2.09461	7.96789e-05	3	NA
C06G8.1	1.19941	0.0196664	0.821249	0.288729	1.45514	0.00694141	-0.816468	0.0218077	3	Contig28-snapTAU.153
C06H2.6	1.23955	0.00649428	-0.0918562	0.817033	-1.27522	0.00819412	-2.27804	9.67448e-05	3	NA
C06H2.7	0.921526	0.0335845	-0.179425	0.575115	-0.621598	0.0214714	-2.25036	2.09386e-05	3	NA
C06H5.7	1.99492	0.0225291	1.5876	0.0889686	1.46867	0.0359555	-0.415237	0.0168357	3	Contig29-snapTAU.103
C07A9.2	1.23545	0.00891116	-0.205858	0.596504	-1.37295	0.00215241	-2.26857	0.00037879	3	Contig109-snapTAU.53
C07D8.6	1.21659	0.00807258	-0.535659	0.525492	-1.85249	0.00175741	-2.85716	0.00296596	3	Contig44-snapTAU.199
C07E3.9	1.49392	0.0187341	1.04239	0.104779	0.748398	0.00685282	-0.935948	0.00232393	3	Contig40-snapTAU.43
C07H6.2	1.42664	0.00977662	-0.145808	0.606882	-1.19827	0.0249795	-2.23093	8.79136e-05	3	NA
C07H6.4	1.35768	0.00907098	-0.315946	0.51336	-1.22794	0.00499056	-2.07332	0.000231196	3	NA
C08B11.3	0.758	0.0464805	-0.217118	0.623027	-0.990846	0.00394652	-1.87438	5.49564e-05	3	Contig31-snapTAU.264
C08B11.6	1.56319	0.00969177	-0.0218877	0.974918	-0.78571	0.0248904	-1.77595	3.2606e-05	3	Contig31-snapTAU.266
C08B11.9	1.15227	0.0144247	-0.368548	0.418395	-1.32192	0.00358408	-2.34301	0.000103278	3	Contig31-snapTAU.267
C08B6.3	0.341885	0.0473853	0.268565	0.562602	1.2534	0.00606582	-0.782705	0.00108915	3	NA
C08B6.7	1.21709	0.011221	-0.123884	0.775697	-1.22088	0.00629287	-1.96712	2.10159e-05	3	Contig14-snapTAU.134
C08B6.8	1.16928	0.0174055	-0.111608	0.792491	-1.0121	0.0131156	-2.08697	7.43579e-05	3	Contig33-snapTAU.214
C08C3.4	1.35098	0.00930766	-0.129385	0.840836	-1.22398	0.0115552	-2.13039	3.00201e-05	3	Contig69-snapTAU.106
C08F11.12	0.924295	0.00777898	-0.742255	0.252193	-0.841055	0.00835581	-3.0885	2.55539e-05	3	NA
C08F11.13	4.31265	0.0064623	2.50442	0.0615764	3.64335	0.00239766	1.82413	0.000274611	3	NA
C08F8.2	1.21005	0.0484315	0.0508335	0.915473	-0.945752	0.0138211	-1.78441	4.93604e-05	3	Contig26-snapTAU.88
C08F8.3	1.45325	0.0105229	-0.126285	0.819844	-1.52597	0.00163545	-2.20129	0.000622069	3	NA
C08F8.9	1.26994	0.00846247	0.0144777	0.970923	-1.07717	0.00844211	-1.80101	3.06313e-05	3	NA
C08G5.5	1.34057	0.00902249	0.262361	0.659792	-1.05234	0.0244413	-2.34887	0.000180364	3	NA
C08H9.2	0.953007	0.0226761	-0.688054	0.680331	-2.02398	0.00179853	-2.92333	0.0028036	3	Contig65-snapTAU.91
C08H9.3	1.12938	0.0316525	-0.00684748	0.987689	-0.892732	0.0257978	-1.58017	0.000193749	3	Contig31-snapTAU.349
C09B8.4	-0.673307	0.288697	-1.95055	0.0272133	-2.84557	0.000470623	-2.64954	2.06814e-05	3	NA
C09B9.1	1.67132	0.00850964	0.0778579	0.912963	-0.942154	0.00915241	-2.21665	0.00159802	3	Contig86-snapTAU.68
C09E7.7	1.22915	0.0123662	-0.242377	0.62011	-1.25915	0.00332343	-2.1432	0.000190923	3	NA
C09E9.1	1.37674	0.00599954	-0.107582	0.82473	-0.873501	0.00718423	-1.75037	0.000441931	3	NA
C09G9.1	0.988933	0.0149465	-0.0404396	0.936534	-0.731166	0.00682239	-1.80483	2.405e-05	3	Contig41-snapTAU.81
C09G9.2	1.3189	0.00954316	-0.279934	0.660613	-1.24231	0.00483019	-2.14079	0.000158947	3	Contig41-snapTAU.80
C09H10.10	0.425007	0.0397979	-0.313847	0.317123	-0.890254	0.00352374	-2.08349	7.58014e-05	3	NA
C10C5.4	1.91067	0.00850964	1.22939	0.0498589	1.08439	0.010293	0.137925	0.231487	3	NA
C10C6.6	1.27169	0.00883554	-0.124907	0.884738	-1.41825	0.0030063	-2.39144	0.000315194	3	Contig67-snapTAU.186
C10G11.7	1.24025	0.0233314	0.010709	0.989648	-1.34163	0.0447904	-2.29461	0.000777615	3	Contig25-snapTAU.27
C11D2.4	1.35833	0.00885571	-0.139357	0.861098	-0.948692	0.00618851	-2.06631	0.00160494	3	Contig27-snapTAU.165
C11D2.7	1.40883	0.00832349	-0.109138	0.874719	-0.813714	0.0201275	-2.04584	0.000244678	3	NA
C11E4.1	-0.532955	0.0592133	-1.7389	0.0342332	-1.74515	0.00324621	-2.42902	2.48851e-05	3	Contig4-snapTAU.375
C11E4.2	-0.906113	0.0184873	-0.69413	0.116238	-0.897429	0.00397166	-1.33942	0.000294576	3	NA
C11H1.9	-0.707312	0.018934	-0.136148	0.720982	-0.591113	0.00788905	-1.42675	6.34159e-05	3	NA
C12C8.2	-0.521415	0.0191823	-0.499857	0.297056	-0.49523	0.0236256	-1.22977	9.89824e-05	3	NA
C12D8.1	1.49281	0.00785136	-0.0716027	0.901408	-1.11738	0.00731806	-2.01363	7.80683e-05	3	Contig1-snapTAU.420
C13B4.1	1.65912	0.00655416	0.120514	0.877348	-0.949252	0.00678949	-2.00126	0.000864503	3	Contig36-snapTAU.241
C13B9.3	1.30026	0.00772688	-0.128485	0.84933	-1.34727	0.00374212	-2.49892	0.000466012	3	NA
C13F10.4	1.16598	0.00710748	-0.131973	0.781918	-0.877395	0.0122164	-1.9181	4.80865e-05	3	Contig20-snapTAU.98
C13F10.5	1.27734	0.00917829	-0.0736744	0.88724	-0.767266	0.0114145	-1.99863	7.55635e-05	3	Contig20-snapTAU.95
C13F10.6	1.39717	0.0131142	0.0386338	0.950527	-0.840978	0.0225675	-2.0008	3.59795e-05	3	NA
C13F10.7	1.26252	0.00852494	-0.267585	0.622525	-1.31431	0.0023025	-2.46953	0.00124703	3	Contig47-snapTAU.133
C14A4.11	1.38646	0.0115669	0.0275097	0.953366	-0.856913	0.0333374	-1.78297	2.80773e-05	3	Contig40-snapTAU.47
C14A4.14	1.08846	0.0379217	0.0823916	0.927929	-1.2741	0.00322384	-1.90805	0.000117809	3	Contig24-snapTAU.20
C14A4.3	1.17164	0.0145508	-0.115182	0.849175	-1.0161	0.0147889	-2.04465	2.57142e-05	3	Contig24-snapTAU.19
C14A6.2	0.553598	0.0499627	1.61723	0.0549208	2.16412	0.0104724	1.31382	3.37404e-05	3	NA
C14B1.12	1.29757	0.00804436	-0.235709	0.730097	-1.20541	0.00235277	-2.17558	0.000262028	3	NA
C14B1.2	1.56172	0.00817388	-0.148329	0.878095	-1.18892	0.00539623	-1.99719	0.00533675	3	NA
C14B1.6	1.47599	0.0115627	0.158737	0.626413	-0.668543	0.0179119	-1.8844	8.7604e-05	3	NA
C14B1.7	0.926255	0.0352453	-0.197946	0.715331	-1.30367	0.00527162	-2.1563	2.11842e-05	3	NA
C14B1.8	1.18884	0.00939257	-0.342961	0.351088	-0.902572	0.0185719	-1.90772	3.8157e-05	3	NA
C14B9.10	1.15851	0.0302118	-0.0970103	0.806999	-1.29254	0.00844265	-2.16038	0.000229886	3	NA
C14B9.2	1.04957	0.0364457	0.0298503	0.961089	-0.556482	0.0429982	-2.11748	2.56412e-05	3	Contig11-snapTAU.227
C14C10.2	1.45628	0.0343781	0.0874364	0.808627	-0.472923	0.0198349	-1.47447	4.59537e-05	3	NA
C14C10.4	1.28735	0.019032	-0.0308454	0.967132	-1.01263	0.00950322	-1.91651	7.56371e-05	3	Contig265-snapTAU.3
C14C10.5	1.17603	0.0232009	-0.0687426	0.937716	-1.01134	0.00700795	-1.94769	1.98069e-05	3	Contig29-snapTAU.124
C14C10.6	1.27582	0.0228902	-0.137559	0.66627	-0.863233	0.0126438	-1.94508	6.69714e-05	3	Contig29-snapTAU.119
C14F11.1	1.33764	0.00599954	-0.106055	0.919586	-1.0268	0.00225736	-2.22628	0.000851289	3	Contig103-snapTAU.81
C15C6.4	1.16302	0.0314736	-0.0457266	0.922674	-1.31764	0.00322556	-1.60593	0.0246076	3	Contig21-snapTAU.95
C15C7.6	-0.353738	0.0459481	-0.226279	0.5969	-0.529653	0.00739158	-0.450436	0.00211399	3	NA
C15C8.7	1.42867	0.0123391	0.215729	0.63019	-0.788715	0.0261056	-1.84296	6.71548e-05	3	NA
C15H11.8	0.925123	0.0199565	-0.471524	0.225788	-1.24392	0.0112738	-2.06513	2.82037e-05	3	NA
C15H9.9	0.854759	0.00950368	-0.320583	0.625998	-1.39019	0.00232372	-3.13962	5.63146e-05	3	Contig90-snapTAU.40
C16A11.2	1.29719	0.0219732	-0.212004	0.532848	-1.11864	0.00572889	-1.91667	0.000121216	3	Contig31-snapTAU.310
C16A11.4	1.20488	0.0491256	-0.0455612	0.908067	-1.06611	0.0377781	-2.11584	2.07688e-05	3	NA
C16A3.1	1.11303	0.0227358	-0.142409	0.692576	-1.11362	0.0181476	-1.89479	2.6249e-05	3	Contig34-snapTAU.35
C16A3.10	0.831844	0.020745	-0.21542	0.78426	-1.23923	0.00639926	-2.45605	0.000113194	3	Contig13-snapTAU.222
C16A3.4	1.60955	0.0075788	0.104982	0.863623	-0.939248	0.00359765	-1.84989	0.00131229	3	Contig35-snapTAU.133
C16A3.5	1.39823	0.0062069	-0.194807	0.75027	-1.30414	0.00216802	-1.98556	0.00715625	3	Contig22-snapTAU.301
C16B8.3	2.00686	0.0107796	0.126416	0.746908	0.941241	0.0157557	-2.21837	6.62368e-05	3	NA
C16C10.1	1.04334	0.0121267	-0.0927536	0.848769	-0.827071	0.021132	-1.78581	3.19138e-05	3	Contig111-snapTAU.27
C16C10.2	1.44152	0.00940835	-0.140927	0.775144	-0.845876	0.00945615	-1.8274	0.000592901	3	Contig112-snapTAU.11
C16C10.4	1.61051	0.00758699	-0.309606	0.809564	-1.47985	0.00386704	-1.94913	0.00779455	3	Contig13-snapTAU.316
C16C10.8	1.36417	0.0159256	-0.0707128	0.88724	-0.754509	0.00920033	-1.90376	0.00113367	3	Contig35-snapTAU.247
C16C2.4	1.37294	0.00943194	-0.312077	0.314839	-1.12579	0.00361372	-2.28587	0.000213258	3	Contig0-snapTAU.517
C16C8.13	1.4441	0.00772468	-0.113765	0.907149	-0.791505	0.0404003	-1.83932	0.00026416	3	NA
C16C8.4	1.35453	0.0202168	-0.0183058	0.976205	-0.812016	0.0344219	-1.72344	3.01554e-05	3	NA
C16C8.5	1.3082	0.0208724	-0.187821	0.575197	-0.944778	0.0197761	-1.77592	3.82274e-05	3	NA
C16D9.5	-0.808393	0.0231912	-0.182257	0.513613	-0.49935	0.0100543	-0.506253	0.000879473	3	Contig90-snapTAU.60
C16E9.2	0.966119	0.00907139	-0.202098	0.730097	-0.82636	0.00231395	-2.17498	4.83766e-05	3	Contig127-snapTAU.11
C17B7.10	0.946217	0.00878703	0.790305	0.117646	1.42209	0.00260419	1.50947	0.000918409	3	NA
C17B7.4	0.560306	0.0344757	0.985587	0.0583049	1.63873	0.00222197	1.03219	6.6597e-05	3	NA
C17E4.10	1.36423	0.0253872	0.0417778	0.906189	-0.664482	0.0471354	-1.75906	2.31378e-05	3	NA
C17E4.3	1.51894	0.00587452	-0.126058	0.903904	-0.934895	0.00581888	-2.07899	0.000440394	3	Contig79-snapTAU.28
C17E7.4	0.81894	0.0127942	-0.539074	0.346425	-1.51658	0.00433965	-2.53449	4.30369e-05	3	NA
C17G10.1	1.30557	0.0105201	-0.374752	0.388453	-1.30437	0.00247494	-2.18193	0.000208599	3	Contig31-snapTAU.338
C17G10.2	1.33916	0.049647	-0.321349	0.287839	-0.982347	0.0376843	-2.19329	0.000288498	3	Contig114-snapTAU.23
C17G10.9	1.33507	0.0108022	-0.026481	0.977758	-1.1897	0.00568677	-1.78048	0.0338445	3	Contig65-snapTAU.40
C17H12.13	1.281	0.00955777	-0.0927299	0.876648	-0.945462	0.00883257	-2.01524	2.34778e-05	3	Contig173-snapTAU.19
C17H12.4	-0.456798	0.042118	-0.843664	0.0318855	-0.548784	0.0814947	-1.86838	0.000103913	3	NA
C17H12.8	1.699	0.0164326	-0.161457	0.871495	2.19443	0.00219453	0.615119	0.00332043	3	NA
C18A11.1	1.66077	0.00690932	1.81509	0.12217	2.43238	0.00181326	1.65689	3.8902e-05	3	Contig2-snapTAU.537
C18A3.2	1.37696	0.00891204	-0.00601319	0.99234	-0.69381	0.0282121	-1.84541	4.94122e-05	3	Contig36-snapTAU.129
C18A3.3	1.46748	0.00891204	-0.298775	0.719062	-1.33288	0.00314151	-2.04737	0.00860766	3	Contig36-snapTAU.128
C18D11.6	0.348309	0.209546	2.78312	0.0229082	3.15123	0.00207624	0.73668	0.000293119	3	NA
C18E3.2	1.39504	0.00749597	-0.0133762	0.988734	-1.13536	0.00320847	-2.0981	0.0011415	3	NA
C18E3.5	1.51336	0.00938103	-0.029194	0.969069	-1.03836	0.00928929	-1.77105	0.00101985	3	NA
C18E3.9	1.31596	0.00985736	-0.149766	0.751755	-1.31982	0.00221602	-2.28348	0.000173463	3	NA
C18E9.4	1.06451	0.013612	-0.247051	0.466909	-1.33117	0.00730432	-2.39448	0.000103428	3	NA
C18F10.7	1.64054	0.00599954	0.0864521	0.891648	-0.907318	0.00417569	-1.97069	0.000318031	3	Contig11-snapTAU.90
C18H9.5	0.737927	0.0169605	0.467928	0.621623	1.8311	0.00160039	1.86965	3.27076e-05	3	NA
C18H9.6	0.923319	0.02109	0.0960473	0.877708	1.0853	0.0196094	-1.53965	9.57408e-05	3	NA
C23G10.2	1.43905	0.00762333	-0.189092	0.783959	-1.09232	0.00856721	-2.15102	0.000463808	3	Contig101-snapTAU.40
C23G10.8	1.26168	0.00655416	-0.293963	0.648723	-1.41053	0.00261971	-2.45253	0.000354676	3	Contig34-snapTAU.42
C23H3.3	1.49628	0.0174266	0.339196	0.172589	-0.674427	0.040528	-1.66277	0.000103922	3	Contig15-snapTAU.268
C23H3.5	1.34689	0.0179044	0.197897	0.878543	-1.07684	0.0154611	-2.04445	3.33891e-05	3	NA
C23H3.9	0.687166	0.0320751	0.356839	0.564699	0.762491	0.0276321	-2.51032	0.00022839	3	Contig6-snapTAU.21
C23H4.4	-0.433999	0.0268936	-0.359186	0.18468	-0.544173	0.0129789	-0.280707	0.00794896	3	NA
C23H4.7	-0.359664	0.0490591	-0.291316	0.455754	-0.431117	0.0110343	-1.0312	8.89519e-05	3	NA
C24B9.3	1.48821	0.0138531	0.311865	0.514198	-0.941912	0.0245544	-4.90978	1.55224e-05	3	NA
C24G6.8	1.3657	0.0147462	-0.0714442	0.926661	-1.43692	0.00252998	-2.19049	0.000356599	3	Contig30-snapTAU.350
C24H11.5	1.32832	0.0354167	0.00755376	0.987132	-0.644903	0.0432268	-1.96684	3.83247e-05	3	NA
C24H12.2	1.35506	0.0354163	-0.0913986	0.759011	-1.29952	0.0130481	-1.79406	0.00466033	3	NA
C24H12.5	1.38516	0.00608093	0.0223904	0.978017	-1.02786	0.00800276	-1.82552	5.09813e-05	3	Contig7-snapTAU.91
C25A1.1	1.50984	0.0190852	0.0160714	0.981568	-0.698901	0.0310737	-1.70571	2.01625e-05	3	NA
C25A1.12	1.38111	0.0160569	0.0584803	0.885929	-0.809812	0.0196182	-1.76158	3.01674e-05	3	Contig18-snapTAU.113
C25A1.13	1.3557	0.0199565	0.0704508	0.904607	-0.844415	0.0364111	-1.83058	9.96779e-05	3	NA
C25A1.4	1.82518	0.0102119	0.460049	0.134462	-0.635567	0.0109033	-1.39434	0.00534325	3	Contig16-snapTAU.135
C25A1.5	1.42923	0.00815193	-0.0161861	0.974586	-0.691338	0.0452664	-1.9894	8.08676e-05	3	Contig1-snapTAU.562
C25A8.4	1.99463	0.005971	0.273853	0.733363	-0.599678	0.00787814	-1.63946	0.0208494	3	Contig96-snapTAU.11
C25D7.10	1.08881	0.00809403	-0.319554	0.523209	-0.910573	0.0115897	-2.11547	8.77568e-05	3	NA
C25E10.8	1.21655	0.00692672	0.441587	0.421474	0.74216	0.016911	-0.873262	0.000311671	3	NA
C25H3.7	1.54947	0.00625751	0.138062	0.851633	-0.734581	0.0128654	-1.88108	0.0014353	3	Contig31-snapTAU.145
C25H3.9	1.44268	0.00744695	0.0227319	0.981335	-0.950319	0.0043249	-1.836	0.00218849	3	Contig31-snapTAU.138
C26B2.7	0.944723	0.0197207	-0.357752	0.169807	-1.17289	0.0078385	-1.95296	2.03015e-05	3	NA
C26E6.6	1.11144	0.0498554	-0.0564533	0.946977	-1.37127	0.00603064	-2.42667	0.000272998	3	Contig35-snapTAU.99
C26F1.3	1.1605	0.0240254	-0.383779	0.332175	-1.12079	0.0407347	-2.19785	0.000103485	3	NA
C27A12.6	1.10937	0.0100933	-0.00227552	0.9966	-0.419558	0.0282193	-1.34651	0.000148796	3	NA
C27A12.7	1.52399	0.00708669	-0.0113163	0.98529	-0.889945	0.0120018	-1.88874	4.99112e-05	3	NA
C27A7.6	1.05895	0.0468465	-0.215999	0.695319	-0.624741	0.0220231	-1.9132	2.51321e-05	3	Contig14-snapTAU.366
C27A7.8	2.79442	0.00574348	0.157388	0.913147	1.05442	0.00227565	-1.13229	0.0021543	3	NA
C27B7.5	1.55513	0.00587452	-0.159671	0.851835	-1.26857	0.0033442	-2.18123	0.000607567	3	NA
C27B7.7	0.4683	0.0295351	0.762858	0.185134	1.06313	0.00181326	-0.159898	0.0309318	3	NA
C27B7.9	1.98355	0.00881262	1.80418	0.16617	2.34403	0.00194429	0.893017	0.000882518	3	NA
C27C12.4	1.25712	0.0240516	-0.227888	0.61785	-0.883581	0.00687367	-2.23584	1.83333e-05	3	NA
C27C7.1	1.07065	0.00708669	-0.313268	0.724186	-1.32901	0.00352028	-2.61861	3.50201e-05	3	NA
C27D8.4	1.28758	0.0166331	-0.14742	0.804574	-1.10671	0.0113111	-1.90882	2.9527e-05	3	NA
C27F2.10	1.33035	0.0131977	-0.303426	0.561904	-1.24831	0.00513343	-2.1945	0.000150045	3	Contig49-snapTAU.70
C27F2.7	1.16595	0.020745	-0.0926526	0.83072	-1.16368	0.0314005	-2.11675	3.4599e-05	3	Contig41-snapTAU.74
C27F2.9	1.18641	0.00643863	-0.270617	0.636415	-0.876104	0.00791836	-1.93534	5.35159e-05	3	NA
C27H5.2	0.458984	0.0344728	0.231472	0.635687	0.410056	0.0494347	-0.224151	0.040963	3	Contig31-snapTAU.292
C27H6.3	1.54451	0.016177	0.0182436	0.980645	-1.19497	0.00296827	-1.82272	0.00237969	3	NA
C27H6.8	1.4394	0.0121268	0.0779925	0.895595	-0.800357	0.00612442	-1.90968	9.82101e-05	3	Contig14-snapTAU.82
C27H6.9	1.29614	0.0154143	-0.140604	0.794958	-0.896735	0.0354001	-1.96279	0.00010569	3	Contig14-snapTAU.454
C28A5.1	1.19181	0.0136185	-0.307027	0.676128	-1.71189	0.00245599	-2.69004	0.000137815	3	NA
C28C12.12	1.26151	0.0117648	-0.277196	0.690738	-1.22155	0.00314151	-2.18332	0.000688581	3	NA
C28G1.2	0.508265	0.0269568	0.458564	0.190001	0.733659	0.0147256	0.560942	0.000257216	3	NA
C28G1.5	1.3624	0.00766326	0.0764111	0.897726	1.11556	0.00389739	-1.26981	6.36668e-05	3	NA
C28G1.6	1.14066	0.0112485	1.07245	0.0424084	0.954318	0.0170317	-0.180155	0.0500562	3	NA
C28H8.1	1.15795	0.00934789	-0.207869	0.463696	-1.23984	0.0147175	-2.37239	9.46721e-05	3	Contig46-snapTAU.101
C28H8.3	1.49199	0.0139568	0.136386	0.738562	-0.709062	0.0381455	-1.78469	1.88344e-05	3	Contig13-snapTAU.465
C28H8.4	1.13567	0.0238547	-0.151243	0.777964	-1.00365	0.0126742	-2.30084	0.000105209	3	Contig37-snapTAU.39
C28H8.9	1.38884	0.00919544	0.0326958	0.960022	-0.920134	0.0281457	-1.91434	2.33873e-05	3	Contig5-snapTAU.247
C29A12.1	1.27522	0.0201168	-0.213795	0.693954	-1.25888	0.0190743	-2.13694	0.000230797	3	NA
C29E4.12	1.3482	0.0143072	-0.0624363	0.876346	-0.919121	0.0177595	-1.70082	3.33282e-05	3	Contig139-snapTAU.25
C29E4.13	1.17177	0.0153978	-0.226037	0.5842	-1.15342	0.00977135	-2.09681	8.15134e-05	3	NA
C29H12.2	1.31877	0.00587452	0.0196095	0.983482	-0.896359	0.0044332	-1.91582	0.000291506	3	Contig187-snapTAU.8
C29H12.5	1.13735	0.0108559	-0.167942	0.587755	-1.05892	0.00666345	-1.78935	2.11846e-05	3	NA
C30A5.3	1.40954	0.0110262	0.0495171	0.920675	-1.05195	0.00671086	-2.17794	4.16273e-05	3	Contig73-snapTAU.68
C30B5.2	1.43614	0.00652923	-0.107789	0.830503	-1.07312	0.0132151	-2.16793	0.00049896	3	Contig97-snapTAU.87
C30B5.4	1.23742	0.0235687	-0.511658	0.13991	-1.21506	0.00259852	-2.18552	0.000498401	3	Contig18-snapTAU.7
C30C11.1	1.06419	0.0488611	-0.244727	0.366016	-0.835521	0.0228625	-1.9968	3.8157e-05	3	NA
C30C11.4	1.13574	0.00890888	-0.331092	0.665672	-1.57738	0.00300635	-2.61197	0.000109748	3	Contig62-snapTAU.10
C30E1.9	1.51404	0.0114424	0.851982	0.0991306	1.11247	0.00290227	0.919429	0.000523727	3	NA
C30F12.1	0.564225	0.0132236	0.515338	0.0688199	0.394895	0.0310649	-0.442037	0.0101498	3	NA
C30F12.2	1.06517	0.0462003	0.019621	0.985591	-1.04376	0.0336484	-1.7624	2.27732e-05	3	Contig74-snapTAU.106
C30F12.4	1.45141	0.00765623	0.251866	0.624985	-1.01078	0.00654807	-1.76275	0.00010681	3	NA
C30G12.6	1.23688	0.0171769	-0.217456	0.57905	-1.33841	0.0059212	-2.22394	3.7381e-05	3	Contig75-snapTAU.184
C30G7.4	0.745877	0.0444713	0.430088	0.311193	0.87641	0.0117816	0.893596	0.000198884	3	NA
C30H6.7	1.50436	0.00854316	0.0547953	0.941119	-0.887194	0.0112204	-1.8963	0.000700415	3	Contig0-snapTAU.219
C30H6.9	1.37378	0.00742498	-0.064155	0.921754	-0.767381	0.0191058	-1.63045	8.7511e-05	3	Contig125-snapTAU.35
C30H7.2	1.06656	0.0203573	0.0824468	0.865796	-0.687046	0.0181576	-1.8098	2.09386e-05	3	Contig86-snapTAU.50
C31B8.4	1.48654	0.0422302	0.862571	0.0806172	2.30241	0.00226788	2.16278	2.60379e-05	3	NA
C31C9.6	0.686354	0.0159224	0.327157	0.428014	0.820055	0.0472296	-1.37804	0.000100924	3	NA
C31H2.4	-0.459641	0.0641436	-1.07581	0.0139624	-0.965708	0.00250174	-1.81371	2.24277e-05	3	NA
C31H5.6	2.48889	0.00795299	0.968595	0.0929301	1.56026	0.00490597	-4.19809	1.88096e-05	3	NA
C32D5.1	0.370278	0.0477717	0.063192	0.899192	0.430559	0.0262746	0.449073	0.00103336	3	NA
C32D5.10	0.915002	0.0214652	-0.361489	0.508909	-1.82742	0.0054662	-2.4491	0.000148196	3	NA
C32D5.11	1.26689	0.00709007	-0.119595	0.839146	-1.16886	0.00528775	-2.36831	5.75395e-05	3	Contig97-snapTAU.122
C32D5.12	0.740637	0.0286553	0.716474	0.0964783	1.24231	0.00496866	0.821992	8.17232e-05	3	Contig31-snapTAU.283
C32D5.3	1.49565	0.00650764	0.00746643	0.993435	-1.15159	0.0073048	-2.14487	0.000221214	3	Contig31-snapTAU.164
C32E12.4	0.382206	0.0452931	0.389565	0.452117	0.742269	0.00505922	0.585723	0.000918371	3	Contig10-snapTAU.336
C32E8.11	0.677398	0.0469672	0.203553	0.710271	-0.529747	0.0170544	-1.72325	2.48851e-05	3	Contig21-snapTAU.161
C32E8.5	1.21131	0.022822	-0.317033	0.329467	-1.38915	0.00275452	-2.20737	0.000491084	3	Contig746-snapTAU.1
C32F10.8	1.37221	0.0184873	-0.0572808	0.940881	-1.36376	0.00582752	-2.08053	0.0018781	3	Contig103-snapTAU.132
C32H11.3	0.687645	0.0426202	0.150587	0.902438	1.14489	0.00978364	-0.48603	0.0170865	3	NA
C32H11.4	1.41123	0.005971	0.130643	0.919252	1.04036	0.0168022	-0.77265	0.0146801	3	NA
C33A12.1	1.4667	0.0321153	-0.0218625	0.971684	-1.25298	0.00628966	-1.82642	0.0021066	3	NA
C33A12.3	1.3775	0.00654682	-0.0187986	0.966481	-0.62996	0.0227316	-1.44511	3.03826e-05	3	Contig48-snapTAU.80
C33A12.4	0.735965	0.035205	1.08757	0.200126	1.64055	0.00183644	1.74423	3.46056e-05	3	Contig85-snapTAU.91
C33F10.14	1.34992	0.018335	-0.0349315	0.921774	-0.816545	0.0359597	-1.82419	5.38337e-05	3	NA
C33H5.13	2.16787	0.023283	0.700535	0.256027	1.43053	0.00674029	-1.2434	6.81913e-05	3	NA
C33H5.8	1.41711	0.00797316	-0.133212	0.762857	-0.924135	0.00433965	-1.96818	0.000272937	3	NA
C34B2.10	1.00001	0.0262343	-0.367023	0.128871	-1.13358	0.0140674	-2.1764	3.27416e-05	3	NA
C34B2.5	1.17222	0.0128665	-0.377956	0.453914	-0.919886	0.011488	-2.22592	0.00012567	3	NA
C34B2.8	1.33403	0.0110146	0.0739794	0.920675	-1.19959	0.00305316	-2.03216	0.00425688	3	Contig10-snapTAU.363
C34B7.2	1.38054	0.00863263	-0.136184	0.833158	-1.12532	0.00329037	-2.24688	0.000139702	3	Contig103-snapTAU.22
C34C12.2	1.288	0.0119283	-0.202597	0.663613	-1.21994	0.00321877	-2.16145	0.000132177	3	NA
C34C12.7	1.51835	0.0131472	0.84957	0.0350565	0.637187	0.0425045	0.0271659	0.825739	3	NA
C34C12.8	1.36259	0.0109984	-0.183425	0.748831	-1.14468	0.00281388	-1.79212	0.00241784	3	Contig2-snapTAU.595
C34C6.7	3.40231	0.00574348	2.54371	0.0574489	3.01109	0.00105606	1.29657	6.98357e-05	3	NA
C34D4.10	1.1799	0.0165096	-0.305608	0.544183	-1.30638	0.0105892	-2.01498	2.51125e-05	3	NA
C34D4.13	1.18502	0.0161362	-0.347357	0.556839	-1.019	0.0109096	-1.92363	4.93613e-05	3	Contig92-snapTAU.15
C34E10.10	1.0518	0.0366121	-0.391544	0.16617	-1.10837	0.00766003	-2.27441	4.80386e-05	3	Contig19-snapTAU.313
C34E10.11	1.22497	0.0189538	0.0160412	0.977062	-0.902111	0.0067023	-1.99509	0.000124137	3	Contig101-snapTAU.5
C34G6.5	1.28422	0.0338239	-0.10136	0.905084	-1.34257	0.00309499	-1.94372	3.39768e-05	3	NA
C35A5.6	0.770949	0.00861929	1.24391	0.113328	1.28012	0.00222978	0.703895	0.0216024	3	NA
C35A5.8	1.60987	0.00896601	-0.0349705	0.961546	-1.0896	0.0127028	-2.06945	0.00026425	3	Contig14-snapTAU.90
C35B1.2	1.33599	0.00631126	-0.159262	0.756201	-1.06009	0.00711092	-1.79359	0.000273396	3	NA
C35B1.4	1.23549	0.00726651	-0.504056	0.32021	-0.985522	0.00481544	-2.42611	0.000174834	3	NA
C35B1.5	1.19061	0.00836393	-0.468665	0.356216	-0.927664	0.028143	-2.69814	2.98686e-05	3	NA
C35C5.3	1.19736	0.00709431	-0.138656	0.703006	-0.449934	0.0362788	-2.48834	2.80736e-05	3	Contig19-snapTAU.272
C35D10.1	1.28691	0.00956738	-0.242243	0.640798	-1.26122	0.00381755	-2.3128	0.000462443	3	Contig0-snapTAU.386
C35D10.10	1.36174	0.00666689	-0.120126	0.864589	-0.833889	0.0297058	-1.74482	8.45102e-05	3	Contig11-snapTAU.423
C35D10.13	1.44866	0.0064341	0.0129695	0.985033	-1.17026	0.00397799	-2.51996	0.000154634	3	NA
C35D10.5	1.04683	0.0441387	-0.283484	0.5414	-0.824336	0.00935403	-1.7583	5.05688e-05	3	Contig44-snapTAU.200
C35D10.7	1.07132	0.0177217	-0.419036	0.312492	-1.48154	0.00610466	-2.48937	2.56204e-05	3	NA
C35E7.8	1.4825	0.031385	-0.143518	0.763208	-1.04549	0.012452	-1.923	5.94882e-05	3	NA
C36A4.4	1.37592	0.0103476	-0.0319443	0.964553	-1.23478	0.00624823	-1.98692	2.62363e-05	3	Contig109-snapTAU.36
C36B1.14	1.12862	0.0210737	-0.110929	0.678888	-1.16073	0.011488	-1.91979	2.14897e-05	3	Contig103-snapTAU.51
C36C9.1	0.835776	0.0493651	-0.647679	0.295599	-1.61479	0.00488558	-2.52839	2.04179e-05	3	NA
C36E6.1	0.874824	0.0425458	-0.277481	0.524252	-0.962662	0.0103254	-2.40955	3.25309e-05	3	NA
C36F7.2	1.13777	0.0185994	-0.20882	0.564759	-1.15506	0.00556569	-2.38032	9.9529e-05	3	NA
C37A2.7	1.75737	0.00932421	-0.126764	0.89288	-1.13754	0.00290418	-2.0681	0.034156	3	Contig103-snapTAU.109
C37A2.8	1.31463	0.0112254	-0.230184	0.575999	-0.854901	0.0151854	-1.65326	0.000110801	3	Contig100-snapTAU.29
C37A5.3	1.32526	0.0310161	1.35524	0.27582	1.60532	0.00289695	2.61129	3.60231e-05	3	NA
C37C3.1	1.29284	0.00792899	-0.0319599	0.94833	-0.93661	0.00801024	-1.96741	0.000107585	3	NA
C37C3.2	1.11662	0.0065395	-0.125308	0.864083	-1.16545	0.00279019	-2.19659	2.95692e-05	3	Contig9-snapTAU.213
C37C3.9	1.42146	0.0062858	-0.342037	0.586743	-1.32643	0.00203226	-2.04114	0.00350941	3	NA
C37E2.1	0.882312	0.0485529	-0.163668	0.747761	-0.961561	0.023055	-2.31667	3.52424e-05	3	Contig56-snapTAU.174
C37H5.5	1.4474	0.00754922	-0.166908	0.749735	-0.933886	0.00478173	-2.00643	0.000215403	3	Contig0-snapTAU.30
C37H5.6	1.67195	0.00741743	0.287086	0.65714	-0.744234	0.0159561	-1.5599	0.00532676	3	Contig30-snapTAU.194
C38C10.2	1.3673	0.01541	-0.0601515	0.937124	-1.5305	0.00354978	-2.23574	5.63059e-05	3	Contig4-snapTAU.481
C38C3.4	0.377774	0.0397483	0.882991	0.0730509	1.14657	0.00218667	0.972957	3.43647e-05	3	Contig30-snapTAU.345
C38D4.1	1.14074	0.0342923	-0.261514	0.6101	-1.36602	0.0142387	-2.14674	2.67964e-05	3	NA
C38D4.4	1.03295	0.0351761	-0.428078	0.374887	-1.74118	0.00216493	-2.50809	0.000113288	3	NA
C39B5.6	1.30113	0.0317093	0.0937993	0.826326	-0.815441	0.0171494	-1.79986	5.27466e-05	3	Contig11-snapTAU.268
C39D10.7	1.63198	0.00650764	-0.122557	0.91539	-1.42359	0.00252953	-2.21056	0.00783748	3	Contig136-snapTAU.25
C39E9.11	1.54236	0.00744217	-0.0544623	0.920675	-1.28915	0.00450669	-2.04209	0.00112905	3	Contig87-snapTAU.63
C39E9.12	1.52095	0.00589707	-0.411156	0.688173	-1.71534	0.0023025	-2.38921	0.00678389	3	Contig128-snapTAU.10
C40H1.6	1.43041	0.00717739	-0.10648	0.880499	-0.891236	0.0258034	-2.08364	0.000157977	3	Contig2-snapTAU.558
C40H1.8	-1.23673	0.0663402	-0.733811	0.0348613	-0.933128	0.00797309	-0.543644	0.000477922	3	NA
C40H5.6	1.25861	0.0137884	-0.0646439	0.874678	-1.14661	0.0380646	-2.20071	2.56204e-05	3	NA
C41A3.1	-0.157902	0.764164	-0.998748	0.0239922	-1.36772	0.00889869	-2.13882	0.0115801	3	Contig37-snapTAU.187
C41D11.5	1.30033	0.0101651	-0.144051	0.699558	-0.891628	0.0148662	-1.86215	2.72608e-05	3	Contig22-snapTAU.143
C41D11.9	1.25833	0.0112795	0.00389269	0.994313	-0.933862	0.00691676	-1.62477	0.000164807	3	NA
C41G11.1	2.21331	0.00587452	0.724036	0.244424	0.391991	0.0200106	-1.2908	3.66603e-05	3	Contig77-snapTAU.51
C41G7.6	1.62351	0.0240805	0.395198	0.70298	-1.10886	0.014792	-2.07783	0.00577959	3	NA
C41G7.9	1.62636	0.00867465	0.02563	0.974822	-1.02853	0.0060771	-2.00544	0.0016752	3	Contig16-snapTAU.97
C41H7.3	0.863167	0.0206503	-0.296742	0.482766	-1.36776	0.00268059	-2.29851	5.28025e-05	3	NA
C41H7.4	1.15759	0.043141	-0.0363398	0.947783	-1.38776	0.00766414	-2.19968	7.72975e-05	3	NA
C41H7.6	0.856416	0.0472489	-0.529957	0.375098	-1.9972	0.00374014	-2.80868	7.75394e-05	3	NA
C42C1.10	1.66128	0.00744351	0.155367	0.813525	-0.68933	0.0107384	-1.66892	0.000314029	3	Contig48-snapTAU.169
C42C1.11	1.55482	0.00587452	0.0601263	0.944842	-0.700509	0.014285	-1.84528	0.000351442	3	NA
C42C1.12	1.20189	0.00869311	-0.230123	0.35739	-1.09643	0.0125957	-2.00226	3.93404e-05	3	Contig1-snapTAU.119
C42C1.13	1.40167	0.0115521	0.0550524	0.880224	-0.6337	0.0403599	-1.54997	3.44989e-05	3	NA
C42C1.8	1.45855	0.00613261	-0.169312	0.820522	-1.07251	0.00390655	-1.93485	0.000339425	3	NA
C42D8.1	1.6931	0.00819383	0.656687	0.299131	1.49451	0.00271324	-0.596613	0.0229536	3	NA
C43D7.4	-0.483819	0.0197055	-0.797158	0.0750523	-1.27617	0.00206235	-0.734462	0.000601006	3	NA
C43E11.12	1.3792	0.00772468	0.0771495	0.817343	-0.941284	0.0189033	-2.05461	0.000390683	3	Contig25-snapTAU.35
C43E11.9	1.36388	0.0332371	-0.303468	0.623027	-1.20091	0.00860526	-2.15806	0.000262826	3	Contig100-snapTAU.14
C43H6.1	-0.459551	0.0469327	-0.265339	0.38709	-0.366457	0.0362163	-0.47887	0.00101055	3	Contig50-snapTAU.143
C44B12.1	1.63687	0.00822273	0.0479141	0.969069	-1.21763	0.00378945	-1.99334	0.0360694	3	Contig48-snapTAU.39
C44B12.5	1.61391	0.00587452	0.0660079	0.956803	-0.761253	0.00898141	-1.9774	0.00131329	3	Contig48-snapTAU.38
C44B7.1	1.3106	0.0111476	-0.284183	0.6101	-1.00049	0.0113116	-2.19688	0.000145278	3	Contig19-snapTAU.281
C44B7.10	2.08166	0.00751137	0.0905276	0.930523	-0.938278	0.0078377	-1.77428	0.0133437	3	Contig75-snapTAU.176
C44B7.12	0.98194	0.0225992	-0.257417	0.513179	-1.17447	0.0091715	-1.93316	2.67299e-05	3	NA
C44B7.2	0.986715	0.0276602	-0.374519	0.361143	-1.42274	0.00385938	-2.18361	0.000156175	3	Contig37-snapTAU.207
C44B7.5	1.47808	0.0129659	0.368146	0.517619	-0.572893	0.049412	-1.87467	0.000979582	3	NA
C44B9.3	1.24013	0.0191642	-0.189352	0.581216	-1.06363	0.0186212	-2.0824	0.000115338	3	NA
C44E12.1	1.78849	0.0107585	0.882599	0.0816671	0.93484	0.00619174	-0.336802	0.0185115	3	Contig5-snapTAU.264
C44E4.1	1.53294	0.005971	-0.00313457	0.997455	-0.981878	0.00616049	-1.92922	0.000105421	3	Contig3-snapTAU.113
C44E4.3	1.47632	0.0104611	-0.0250725	0.976881	-0.839193	0.0261366	-1.62089	0.0022062	3	NA
C44E4.4	1.6338	0.00655416	-0.051604	0.957337	-1.41551	0.00211914	-2.16177	0.0294437	3	Contig95-snapTAU.14
C44E4.5	1.56645	0.00852457	0.132928	0.836029	-0.911266	0.00593737	-1.98119	0.000702591	3	Contig56-snapTAU.6
C44E4.8	0.624544	0.0436173	-0.254699	0.45666	-0.788755	0.00322556	-1.93085	5.85654e-05	3	NA
C45G3.5	1.4511	0.00863263	-0.0484948	0.957605	-0.937512	0.00917213	-1.97129	0.00011779	3	NA
C45G9.2	1.25502	0.00797308	-0.219315	0.695319	-1.15914	0.00311596	-2.11884	0.000112905	3	Contig322-snapTAU.2
C46A5.6	1.53491	0.0198356	-0.00722689	0.989082	-1.02306	0.0160738	-1.89837	0.00106485	3	NA
C46F11.3	1.24984	0.0195223	-0.121412	0.761303	-1.09201	0.0156196	-1.89737	3.85005e-05	3	NA
C46F11.5	1.33	0.0348705	0.117696	0.823244	-0.941267	0.0256118	-1.86291	2.67299e-05	3	Contig35-snapTAU.160
C46H11.2	0.775236	0.0161206	0.504062	0.323236	0.737435	0.0230404	-1.18391	0.000158567	3	NA
C47B2.2	1.41525	0.00694912	0.00450303	0.995956	-0.817747	0.00821283	-1.86391	0.000585339	3	NA
C47D12.2	1.33865	0.00741818	-0.378597	0.494596	-1.10032	0.0198018	-2.02383	2.8407e-05	3	Contig36-snapTAU.183
C47D12.8	1.39769	0.0102119	0.0464323	0.942656	-1.18694	0.00494993	-2.12768	3.8329e-05	3	NA
C47E12.2	1.35286	0.00817388	-0.216601	0.722379	-0.8692	0.0198939	-1.90874	6.03178e-05	3	NA
C47E12.3	1.27703	0.0115146	-0.225941	0.6101	-0.974285	0.0103509	-2.1493	1.91247e-05	3	NA
C47E12.7	1.30511	0.0354167	-0.0629133	0.946984	-1.09338	0.00490449	-2.00038	0.000331301	3	Contig48-snapTAU.32
C47E8.4	1.29545	0.00647772	-0.391769	0.592274	-1.1118	0.00486489	-2.21879	0.00100229	3	Contig0-snapTAU.361
C47G2.3	1.38849	0.0225114	0.308301	0.65306	-0.911662	0.0244413	-1.72595	0.000749572	3	Contig31-snapTAU.246
C47G2.4	1.55671	0.00795637	-0.0897063	0.909049	-1.21907	0.00425995	-2.29964	0.000408424	3	Contig75-snapTAU.156
C48A7.2	1.25516	0.0422224	0.0762933	0.853884	-0.969772	0.0340291	-2.08022	5.72969e-05	3	NA
C48B4.1	3.66429	0.00809726	3.07287	0.00418824	0.977121	0.255745	-1.97277	0.000875114	3	NA
C48B4.10	1.10349	0.0155054	-0.470183	0.530263	-0.893795	0.0279516	-1.80942	3.10879e-05	3	NA
C48B4.11	1.00243	0.0263585	-0.20585	0.695672	-1.64499	0.0023025	-2.60974	4.41308e-05	3	NA
C48B4.7	1.25784	0.0170668	-0.0826224	0.783145	-1.25504	0.00598851	-1.94235	2.7859e-05	3	NA
C48B6.10	1.09419	0.00625751	-0.269659	0.493656	-1.05532	0.00361536	-2.35643	4.9359e-05	3	Contig16-snapTAU.183
C48B6.3	1.24038	0.0231323	0.00280653	0.994604	-0.748269	0.0464101	-1.70717	0.000188704	3	Contig100-snapTAU.23
C48B6.9	1.38693	0.0120765	0.159888	0.621477	-0.64328	0.0128942	-1.49845	4.92795e-05	3	NA
C48E7.11	1.02311	0.0202168	-0.489498	0.231208	-1.10902	0.0169624	-2.49355	0.000138899	3	Contig239-snapTAU.2
C49A9.10	1.36258	0.0341448	-0.194226	0.605821	-0.81023	0.0153176	-1.71778	5.08559e-05	3	NA
C49C3.4	0.895035	0.0126865	-0.345998	0.715467	-0.524447	0.0319518	-4.91537	1.83182e-05	3	Contig35-snapTAU.117
C49C3.6	1.37113	0.0123315	-0.240602	0.519299	-1.32953	0.00432336	-2.14732	0.00105926	3	NA
C49C3.7	1.4094	0.00763301	-0.193118	0.729409	-0.938819	0.00927343	-1.95462	0.00032501	3	NA
C49C3.9	3.07614	0.0423784	0.0292546	0.98194	2.98762	0.000609097	-1.38542	0.000227404	3	NA
C49F5.3	0.866633	0.0458626	-0.513529	0.325754	-1.35708	0.00633778	-2.14703	1.94971e-05	3	NA
C49F5.7	1.55133	0.0302498	1.24693	0.00594586	1.33393	0.00849329	-0.0793123	0.188608	3	NA
C49F5.8	-0.552748	0.0287112	-0.162657	0.650818	-0.407657	0.0298651	-0.27901	0.00596021	3	NA
C49F5.9	-0.798112	0.0219102	-0.273913	0.367155	-0.572168	0.0268215	-0.888778	3.75676e-05	3	NA
C49H3.12	0.485356	0.0188727	0.338015	0.519321	0.592053	0.0197292	0.526055	0.00273571	3	NA
C49H3.6	1.37086	0.00708669	-0.201358	0.658615	-0.932243	0.015396	-2.18395	5.3146e-05	3	NA
C50A2.3	-0.690855	0.0140642	-0.819308	0.0889622	-0.817852	0.00358408	-0.918586	3.74196e-05	3	NA
C50B6.3	1.35236	0.00615973	-0.097948	0.891895	-1.08083	0.00275375	-2.10692	0.000251164	3	NA
C50B8.1	1.49943	0.00599954	0.0297592	0.943402	-0.688154	0.0221957	-1.8112	3.22083e-05	3	Contig14-snapTAU.270
C50D2.5	1.45776	0.00754582	0.0085583	0.988842	-0.803406	0.0295114	-1.98678	3.13585e-05	3	Contig102-snapTAU.29
C50E3.11	1.2118	0.0153871	-0.160826	0.709324	-1.08805	0.00711737	-1.99324	0.000100287	3	NA
C50E3.12	0.688908	0.0489207	-0.715071	0.185643	-2.06295	0.00248589	-2.8639	6.00096e-05	3	NA
C50E3.13	1.08472	0.0335347	-0.439542	0.374725	-1.21237	0.00213509	-2.2397	3.07201e-05	3	NA
C50E3.5	1.43285	0.0067246	-0.0111901	0.98788	-0.822688	0.0178398	-1.91864	6.72961e-05	3	Contig20-snapTAU.131
C50F2.2	0.956053	0.024732	-0.470978	0.418275	-1.78442	0.00393599	-2.65264	9.13134e-05	3	NA
C50F2.3	1.42506	0.0297338	-0.0964	0.897433	-0.964907	0.0269771	-1.86096	7.57995e-05	3	NA
C50F4.1	2.05796	0.00734151	1.16525	0.0673886	0.867957	0.00608912	-2.81208	1.68841e-05	3	NA
C50F4.12	1.20361	0.0390943	-0.324656	0.407564	-0.811975	0.0337591	-1.72282	2.60379e-05	3	Contig1-snapTAU.363
C50F4.14	1.41737	0.00692967	-0.0389034	0.961231	-0.991061	0.00849534	-1.80339	0.000964073	3	Contig109-snapTAU.52
C50F4.16	1.47134	0.0179355	0.14603	0.841056	-1.39159	0.00798086	-1.96506	6.37795e-05	3	Contig61-snapTAU.163
C50F4.8	1.6926	0.0140866	1.45112	0.0632256	2.00983	0.00245334	0.770118	0.000431031	3	Contig14-snapTAU.507
C50F4.9	0.461403	0.0283707	0.623006	0.523628	1.52795	0.00186661	0.346476	0.00230217	3	NA
C50F7.4	1.40766	0.015098	-0.138587	0.812758	-1.13641	0.00440001	-2.03696	0.000136201	3	Contig45-snapTAU.212
C50F7.5	4.41344	0.00763301	3.4675	0.0707207	4.31919	0.000284206	2.04918	0.00523173	3	NA
C52E12.1	1.11433	0.00901764	-0.188604	0.677338	-1.10093	0.00915661	-2.15094	4.98745e-05	3	Contig7-snapTAU.445
C52E12.4	0.700909	0.0293113	-0.138295	0.812996	-0.740292	0.0160403	-1.87074	4.0029e-05	3	Contig31-snapTAU.353
C53A5.17	1.29181	0.0301186	-0.106786	0.807365	-0.840048	0.0367124	-1.74601	2.89664e-05	3	Contig70-snapTAU.36
C53B7.3	2.33672	0.00587452	0.92528	0.101699	1.48485	0.00219288	-0.316944	0.00548303	3	NA
C53B7.7	0.906387	0.0184873	0.113453	0.73363	0.360027	0.023689	-0.696336	0.00119829	3	Contig8-snapTAU.292
C53C9.2	1.19772	0.0171766	0.11018	0.868643	-0.88503	0.0156096	-1.93926	2.67964e-05	3	Contig19-snapTAU.47
C53D6.4	1.24136	0.00969765	-0.137881	0.870682	-1.00586	0.0208611	-2.02544	0.000246678	3	Contig117-snapTAU.2
C53H9.2	1.54975	0.00690932	-0.382408	0.695319	-1.34374	0.00656885	-2.31922	0.000856486	3	NA
C53H9.3	0.933486	0.0270474	-0.0936331	0.897382	-1.4032	0.00545474	-2.09421	4.22169e-05	3	Contig95-snapTAU.10
C54C6.7	0.815418	0.00744217	1.00633	0.0762644	1.02999	0.00211914	0.761601	0.000179499	3	NA
C54F6.5	1.00409	0.0211622	1.11893	0.167438	0.757681	0.0200173	0.855805	0.000200539	3	NA
C54G4.9	1.40074	0.0116634	-0.157724	0.813734	-0.766116	0.0350357	-1.80917	7.09223e-05	3	Contig123-snapTAU.43
C54G6.1	1.41419	0.0148134	0.0570953	0.926005	-0.729159	0.0193672	-1.71767	4.67454e-05	3	NA
C55A6.1	1.54385	0.00619365	0.0604189	0.952998	-0.844316	0.0133858	-1.75993	0.00157367	3	NA
C55A6.10	1.42933	0.0298475	0.171463	0.579979	-0.591298	0.0468761	-1.62622	3.6115e-05	3	Contig113-snapTAU.14
C55A6.4	-0.947033	0.0128922	-0.614018	0.0528942	-0.968536	0.00645526	-1.42533	4.36513e-05	3	NA
C55A6.9	1.36455	0.0169814	-0.305818	0.466094	-1.53498	0.00607404	-1.94238	0.00359095	3	Contig30-snapTAU.256
C56A3.5	1.37827	0.0112719	0.0393123	0.943547	-0.870811	0.0133924	-1.87664	9.3902e-05	3	NA
C56A3.8	1.66081	0.00661801	0.135936	0.771905	-0.73752	0.0110849	-1.72395	0.000268196	3	Contig0-snapTAU.233
C56C10.10	1.24028	0.00819626	-0.101632	0.812834	-0.889669	0.013318	-2.26109	5.22175e-05	3	Contig97-snapTAU.26
C56C10.7	0.902821	0.0239476	-0.136881	0.675865	-0.661103	0.00702579	-1.90773	0.000188815	3	Contig97-snapTAU.28
C56G2.15	1.06891	0.0223532	-0.271261	0.405665	-0.567265	0.0129235	-1.72458	4.52501e-05	3	Contig2-snapTAU.482
C56G2.7	1.32153	0.00689753	-0.147209	0.820197	-1.36806	0.00273221	-2.21253	0.000516464	3	Contig11-snapTAU.416
cacn-1	1.19064	0.0414125	-0.000271142	0.999503	-1.23232	0.00566966	-2.23032	0.000108853	3	NA
cah-4	0.882282	0.0453965	-0.344769	0.454596	-0.752536	0.0140239	-2.8299	1.68841e-05	3	Contig44-snapTAU.155
cam-1	1.08377	0.0113492	-0.232292	0.755333	-1.39432	0.00483744	-2.7341	0.000129595	3	Contig31-snapTAU.217
cap-1	1.61867	0.00643863	0.0812136	0.876213	-0.689199	0.0143165	-1.87677	0.000791146	3	Contig27-snapTAU.117
cap-2	1.48401	0.0159205	0.300235	0.594552	-0.888133	0.0100112	-1.76951	0.00200448	3	Contig7-snapTAU.100
capg-1	0.896376	0.0385819	-0.188113	0.64892	-1.11908	0.0179795	-1.48365	0.0200973	3	Contig47-snapTAU.39
capg-2	1.31868	0.00754582	-0.182983	0.784943	-1.3036	0.00298674	-2.24619	0.000204766	3	Contig0-snapTAU.502
car-1	1.40552	0.0223676	-0.116249	0.884975	-2.3575	0.00250482	-2.42209	0.00340055	3	Contig100-snapTAU.65
cars-1	1.55708	0.00715485	0.197445	0.682994	-0.792985	0.00718068	-1.58494	8.29069e-05	3	Contig104-snapTAU.3
cas-2	1.33273	0.00722926	-0.190326	0.760433	-1.29037	0.00213813	-2.07792	0.000596284	3	NA
catp-3	0.891391	0.00934789	-0.210424	0.845415	1.29981	0.00547346	-2.40792	6.5926e-05	3	NA
catp-6	1.05038	0.0488538	-0.245674	0.452117	-1.11568	0.00563099	-2.07287	2.88076e-05	3	Contig90-snapTAU.11
catp-7	0.621563	0.0200294	0.923852	0.0768603	0.85659	0.011666	-0.526295	0.00627144	3	NA
cav-1	1.41019	0.0226726	-0.263	0.771247	-0.783397	0.0385718	-2.32168	0.00196618	3	Contig87-snapTAU.28
cbd-1	1.56715	0.00587452	-0.34248	0.791983	-2.01967	0.00241773	-2.15448	0.0118684	3	Contig211-snapTAU.4
cblc-1	1.3833	0.0132236	0.165677	0.722914	-0.653674	0.0310592	-1.57986	3.07121e-05	3	Contig31-snapTAU.163
cbp-1	1.85647	0.0200334	0.8869	0.0295038	1.24535	0.00296827	0.0635403	0.739399	3	Contig11-snapTAU.521
ccch-1	1.05295	0.0298568	0.576717	0.222044	0.646777	0.0130517	-1.28691	0.000666203	3	NA
ccch-3	1.21091	0.0270474	-0.249799	0.470804	-1.04663	0.0119891	-2.15209	0.00045298	3	Contig47-snapTAU.203
ccdc-47	1.40447	0.00857643	0.177545	0.692806	-0.992336	0.0158724	-2.16481	0.000707751	3	Contig11-snapTAU.316
ccdc-55	1.10693	0.0171769	-0.199232	0.665703	-1.14755	0.00630048	-2.06588	6.54316e-05	3	NA
ccf-1	0.685296	0.0142123	-0.194655	0.673651	-0.919852	0.00330648	-2.00387	2.80621e-05	3	Contig48-snapTAU.153
ccg-1	1.95488	0.0087027	0.89371	0.173595	0.82573	0.00759676	-0.372868	0.0189541	3	Contig260-snapTAU.1
cchl-1	1.38634	0.016502	-0.0469017	0.952877	-1.27191	0.00412382	-2.12372	0.000864734	3	Contig36-snapTAU.38
cco-1	1.07793	0.0115017	-0.341175	0.525492	-1.13805	0.00621979	-2.3658	7.17564e-05	3	Contig68-snapTAU.12
cco-2	1.45997	0.00817388	0.0248579	0.978017	-1.05487	0.00386167	-2.1702	0.00492086	3	Contig35-snapTAU.200
ccr-4	1.19568	0.00988237	-0.145604	0.719062	-1.28684	0.00422169	-2.16569	4.54658e-05	3	Contig61-snapTAU.66
cct-1	1.5308	0.00934789	-0.0635009	0.93646	-1.21643	0.00327054	-1.85403	0.00106934	3	Contig7-snapTAU.281
cct-2	1.48902	0.0133278	0.0263985	0.974521	-1.25464	0.00368185	-1.6893	0.00369333	3	Contig31-snapTAU.247
cct-4	1.63158	0.00710748	-0.0808426	0.94519	-1.51181	0.00241919	-2.18864	0.00453258	3	Contig36-snapTAU.273
cct-5	1.45187	0.00674585	-0.0120981	0.987694	-0.990454	0.00665428	-1.87629	0.000145725	3	Contig35-snapTAU.45
cct-6	1.49274	0.00766326	0.01643	0.984754	-1.08791	0.00334359	-2.40303	0.000145724	3	Contig46-snapTAU.141
cct-7	1.21623	0.00879297	0.0375442	0.968141	-1.05846	0.00329358	-2.06306	0.000182862	3	Contig0-snapTAU.543
ccz-1	1.16548	0.00952563	0.0177911	0.973246	-0.807683	0.0194786	-1.83964	2.51493e-05	3	Contig30-snapTAU.111
CD4.10	0.803127	0.0255895	-0.482245	0.385582	-1.28372	0.0179637	-2.36685	1.99366e-05	3	NA
CD4.3	1.23453	0.0215541	-0.0828221	0.909022	-0.717081	0.0298186	-1.7447	3.0113e-05	3	Contig30-snapTAU.139
CD4.7	1.3064	0.0064623	-0.335206	0.675804	-1.02088	0.00805052	-2.14205	0.000670897	3	NA
cdc-14	1.18395	0.0153142	-0.244803	0.468185	-0.781734	0.0103759	-1.72784	4.20832e-05	3	Contig31-snapTAU.200
cdc-25.1	1.16985	0.0150193	-0.0645076	0.878019	-1.32685	0.00415436	-1.90574	1.88344e-05	3	Contig121-snapTAU.14
cdc-26	0.969546	0.0272391	-0.239997	0.565976	-0.812884	0.00473231	-1.96277	2.80736e-05	3	NA
cdc-42	1.32674	0.00623106	0.196302	0.523628	-0.889825	0.0472296	-1.84651	4.7101e-05	3	Contig31-snapTAU.119
cdc-48.1	1.36799	0.00934789	-0.240489	0.737452	-1.65915	0.00288525	-2.42014	0.00357998	3	NA
cdc-48.2	1.62204	0.00587452	-0.175462	0.840776	-1.5977	0.00294489	-2.06521	0.0089096	3	Contig97-snapTAU.80
cdc-48.3	1.36829	0.0301629	0.0568294	0.909022	-0.949183	0.00998795	-2.00791	8.82315e-05	3	NA
cdc-6	1.31954	0.00680578	-0.147214	0.829226	-1.11967	0.00544514	-2.14057	9.33929e-05	3	NA
cdd-2	1.13408	0.0106557	-0.224654	0.634155	-0.923323	0.00907694	-1.58966	5.77762e-05	3	Contig96-snapTAU.46
cdk-1	1.41683	0.00793986	-0.41641	0.572738	-1.60342	0.00228493	-2.1268	0.00575315	3	Contig41-snapTAU.123
cdk-5	1.41079	0.00599954	-0.113548	0.859968	-0.8626	0.0165221	-1.90474	5.50359e-05	3	Contig11-snapTAU.578
cdk-7	1.43041	0.00708508	-0.143694	0.819261	-1.01125	0.0178564	-2.1729	0.000154502	3	Contig102-snapTAU.15
cdk-8	1.44271	0.00969656	-0.0931492	0.813734	-1.08077	0.00500122	-2.26925	7.84604e-05	3	Contig1-snapTAU.197
cdl-1	1.13018	0.0457234	-0.0871031	0.813628	-1.36378	0.020479	-2.29126	2.74919e-05	3	Contig6-snapTAU.375
cdr-6	0.704929	0.017356	-0.478002	0.407564	-1.36783	0.00590112	-2.56982	2.80736e-05	3	Contig217-snapTAU.7
cdt-2	1.32921	0.031293	-0.167646	0.658615	-1.46815	0.00542941	-2.39067	0.000124487	3	Contig0-snapTAU.425
cdtl-7	0.861107	0.0415444	-0.0716856	0.861969	-0.875114	0.00359187	-1.716	1.88344e-05	3	Contig11-snapTAU.282
ced-12	1.54642	0.00877331	0.141402	0.723069	-0.886173	0.00848184	-1.88875	0.00045998	3	Contig10-snapTAU.395
ced-2	1.24581	0.0397815	0.0299345	0.960022	-1.24185	0.00818505	-2.05191	6.53947e-05	3	NA
ced-3	1.27672	0.0104286	0.0364819	0.970923	-1.34765	0.00226788	-2.13818	0.000887659	3	Contig97-snapTAU.143
ced-5	1.3641	0.00910705	-0.160004	0.775516	-1.02394	0.0172597	-2.30818	0.000127774	3	Contig8-snapTAU.326
ced-6	1.64001	0.00690932	0.179301	0.656144	-0.696202	0.0377781	-1.64559	0.000321855	3	NA
ced-7	1.24488	0.00776541	-0.205846	0.624789	-0.942506	0.0375792	-2.09724	5.58226e-05	3	Contig13-snapTAU.377
ceh-100	1.16833	0.0468109	-0.076395	0.91522	-1.28085	0.0147799	-2.11548	2.6249e-05	3	NA
ceh-38	0.679928	0.036585	-0.0228814	0.961546	-0.658171	0.00901765	-1.63208	3.77404e-05	3	Contig5-snapTAU.344
ceh-44	1.39595	0.0390084	-0.0313893	0.96174	-1.02135	0.019999	-1.87202	8.11635e-05	3	Contig13-snapTAU.105
ceh-91	1.32457	0.02545	0.0468389	0.898083	-0.840709	0.0458381	-1.60057	7.59929e-05	3	NA
cel-1	0.920873	0.0462134	-0.292319	0.358042	-1.00726	0.0135418	-1.94855	2.69024e-05	3	Contig179-snapTAU.9
cep-1	1.12599	0.0146792	-0.344791	0.619973	-1.28455	0.0101151	-2.52461	4.58406e-05	3	NA
cex-1	1.06063	0.0321567	1.25326	0.21859	1.78225	0.00213406	1.60292	5.67657e-05	3	Contig97-snapTAU.127
cex-2	0.584592	0.0234283	1.2729	0.100752	1.39053	0.00171287	0.324318	0.00597432	3	Contig97-snapTAU.71
cey-1	1.55237	0.00797872	0.135745	0.842144	-0.952837	0.00406594	-1.97273	0.00320856	3	Contig24-snapTAU.1
cey-2	1.74466	0.00587452	-0.337721	0.737472	-1.52301	0.00249015	-2.18015	0.025383	3	Contig194-snapTAU.5
cey-3	1.74301	0.0076267	-0.400748	0.711541	-1.58063	0.00329176	-1.98455	0.0459082	3	NA
cey-4	1.67497	0.00825143	-0.00888091	0.992298	-1.20095	0.0032208	-1.97627	0.00800567	3	NA
cfim-1	1.26262	0.0192934	-0.0231042	0.966162	-1.25292	0.0138108	-2.41379	4.7384e-05	3	NA
cfim-2	1.21957	0.00743396	-0.173114	0.764625	-1.04561	0.00700795	-2.05527	3.2644e-05	3	Contig48-snapTAU.63
cgh-1	1.30185	0.0384009	-0.231043	0.635869	-1.92622	0.0033042	-2.40223	0.00272591	3	Contig11-snapTAU.328
cgp-1	0.740991	0.0264785	0.0246054	0.947031	-0.666	0.0092516	-1.42808	7.04936e-05	3	Contig0-snapTAU.212
cgt-3	1.42539	0.0114071	-0.106458	0.918402	-0.905857	0.0147889	-1.97233	0.00101572	3	Contig31-snapTAU.377
chch-3	1.43644	0.00587452	-0.248526	0.771988	-1.03679	0.010901	-2.36753	0.00136727	3	Contig24-snapTAU.132
chd-3	1.21086	0.00824698	-0.14507	0.706048	-0.544003	0.0438185	-2.58309	3.09745e-05	3	Contig36-snapTAU.292
chin-1	1.14122	0.0203573	0.0644333	0.945965	-0.984614	0.0159589	-1.78123	2.20195e-05	3	Contig35-snapTAU.85
chk-1	1.29969	0.0431171	0.0677998	0.902421	-0.685335	0.0150632	-1.61572	0.000326411	3	Contig56-snapTAU.30
chn-1	1.35499	0.00706706	-0.198293	0.756381	-0.861021	0.00453985	-2.09318	0.000365927	3	Contig18-snapTAU.36
chp-1	1.0953	0.020622	-0.39169	0.386279	-1.44357	0.00343014	-2.36286	0.000145707	3	Contig100-snapTAU.8
chs-1	1.52195	0.00587452	-0.278958	0.683853	-1.67891	0.00172311	-1.92416	0.0173915	3	Contig139-snapTAU.62
cic-1	1.01256	0.046406	-0.0247132	0.947574	-0.768384	0.00848922	-1.7706	4.77195e-05	3	Contig37-snapTAU.103
cids-1	1.04316	0.0249627	-0.334617	0.396476	-1.27738	0.00528235	-2.19182	2.56204e-05	3	NA
cif-1	1.42629	0.00772626	-0.0841414	0.903425	-1.21767	0.00409421	-2.16717	0.000476162	3	NA
cir-1	1.28495	0.00969656	-0.637735	0.0700353	-1.44931	0.0025486	-2.42819	0.000974629	3	Contig10-snapTAU.508
cka-1	1.32079	0.00615973	0.0309931	0.971695	-0.697769	0.0196094	-1.89313	7.17542e-05	3	Contig105-snapTAU.76
cki-1	1.39666	0.005971	0.512038	0.222995	0.54864	0.0143628	-1.31073	9.94149e-05	3	Contig97-snapTAU.73
cku-70	1.25428	0.00718638	-0.0331027	0.951681	-0.962682	0.00700074	-1.91142	9.84267e-05	3	Contig60-snapTAU.83
cku-80	1.29161	0.0114363	-0.0376678	0.93774	-0.739362	0.0415685	-1.85415	3.74196e-05	3	NA
cle-1	1.14799	0.0262454	0.344636	0.226007	-0.462938	0.030203	-1.61062	0.00016699	3	Contig103-snapTAU.39
clec-1	0.701887	0.0135496	-1.23287	0.154743	-1.13686	0.0137331	-3.74263	1.20521e-05	3	Contig64-snapTAU.70
clec-146	2.18033	0.00587452	1.58454	0.0804061	1.61847	0.00179853	-0.20233	0.0135182	3	NA
clec-169	-0.623198	0.0240712	-0.155509	0.760029	-0.671221	0.0243863	-0.683799	0.000508264	3	NA
clec-173	0.44583	0.0452117	0.25906	0.70256	0.752197	0.0185945	-2.09103	4.15171e-05	3	NA
clec-205	1.28579	0.0298248	0.00530647	0.996279	-1.24075	0.00393538	-3.22147	1.20521e-05	3	NA
clec-210	-2.21221	0.00648712	-2.29116	0.0459023	-1.4741	0.0601767	-2.89837	0.000105516	3	NA
clec-218	1.15134	0.0360031	0.190638	0.707011	0.572201	0.0109345	-2.79831	1.88344e-05	3	NA
clec-264	0.52377	0.0270474	0.797619	0.161931	1.92731	0.00235277	0.889849	0.000249015	3	NA
clec-265	1.42143	0.325506	-2.18515	0.0350814	1.19455	0.0122822	-1.93311	8.56172e-05	3	NA
clec-49	1.62562	0.0276621	0.890066	0.0486131	0.00371981	0.986882	-1.2231	7.74984e-05	3	NA
clec-50	1.53667	0.005971	0.7437	0.12258	-0.529372	0.0178767	-3.25996	5.01751e-05	3	NA
clec-54	1.72895	0.0287364	0.932478	0.0468366	0.0750402	0.834996	-3.00176	2.26469e-05	3	NA
clec-65	2.24802	0.00574348	0.408941	0.364461	0.754911	0.00948264	-3.50332	0.000116478	3	NA
clec-66	3.08148	0.0184118	0.518781	0.428185	2.02026	0.000575344	-3.24004	1.97507e-05	3	NA
clec-7	0.942341	0.00913157	0.847566	0.077334	1.68643	0.00324048	-0.287707	0.0174769	3	NA
clec-8	0.437305	0.0334874	0.21476	0.403553	0.422697	0.0418943	-0.822866	0.000250948	3	NA
clec-83	1.22921	0.00692314	0.122351	0.640798	0.902324	0.00606165	-0.497003	0.00317443	3	NA
clec-87	1.54277	0.00807258	-0.158543	0.918512	-1.965	0.00481544	-2.10904	0.0241062	3	NA
clec-88	1.40503	0.00626832	-0.259419	0.776994	-1.47527	0.00214424	-2.25019	0.00565475	3	NA
clec-91	1.42449	0.00615973	-0.302139	0.764625	-1.51675	0.00185338	-2.44596	0.00370717	3	NA
clh-6	0.89773	0.0357886	0.131305	0.697102	-0.464538	0.0317676	-1.48425	4.13398e-05	3	Contig37-snapTAU.33
clic-1	1.27418	0.0076267	-0.0270403	0.972553	-0.957146	0.0120797	-2.09636	5.31416e-05	3	Contig70-snapTAU.118
clk-1	1.31679	0.0202418	-0.0476022	0.904246	-1.02909	0.0332397	-1.87836	2.90695e-05	3	NA
clk-2	1.45121	0.0087027	-0.0667373	0.895576	-0.884246	0.0106594	-2.06373	0.000260536	3	Contig11-snapTAU.477
clp-2	1.14967	0.0397522	-0.216597	0.541292	-0.995817	0.0203601	-2.26049	2.48235e-05	3	Contig35-snapTAU.71
clp-7	1.26972	0.0190633	0.110668	0.823244	-1.16303	0.00626416	-2.01224	8.29281e-05	3	NA
clpf-1	1.46218	0.00822324	0.179277	0.588776	-1.10453	0.0132151	-2.04031	8.98101e-05	3	Contig140-snapTAU.36
clr-1	1.17135	0.0414855	-0.0517508	0.926005	-1.07243	0.0097387	-1.74746	1.91247e-05	3	Contig33-snapTAU.110
cls-3	0.70217	0.0189056	-0.370758	0.408272	-0.636926	0.0160888	-2.1841	5.19313e-05	3	NA
clu-1	1.12205	0.0438043	-0.391082	0.459398	-1.42705	0.009829	-2.43792	0.000239984	3	Contig2-snapTAU.572
cmd-1	1.35311	0.00896245	0.188306	0.551955	-0.712037	0.00929372	-2.00661	3.3838e-05	3	NA
cmk-1	1.17647	0.006758	-0.19593	0.652678	-0.749638	0.0222624	-2.11622	3.09789e-05	3	Contig12-snapTAU.8
cnc-11	0.547059	0.0213895	1.45999	0.143331	0.837165	0.0102849	0.747926	0.00413322	3	NA
cnc-4	2.12473	0.00988499	3.61071	0.0795543	4.32253	0.000284206	0.885977	0.0069479	3	NA
cnt-2	1.01606	0.0421186	0.129787	0.842751	-1.04397	0.0127807	-1.72785	0.000356521	3	Contig69-snapTAU.56
coel-1	0.617408	0.0187465	0.687012	0.287061	1.34083	0.00179853	0.933063	0.00010171	3	Contig10-snapTAU.50
cogc-2	1.24648	0.00982931	-0.312126	0.606426	-1.23954	0.00263341	-2.13276	0.000189729	3	Contig87-snapTAU.39
cogc-3	1.29369	0.0145508	0.171093	0.787557	-0.928567	0.028705	-1.80067	9.08955e-05	3	Contig144-snapTAU.24
cogc-4	1.20281	0.012746	-0.2746	0.708364	-1.32601	0.00417328	-2.536	9.78216e-05	3	Contig7-snapTAU.41
cogc-5	1.45468	0.00772175	0.122573	0.862874	-0.974581	0.0102358	-2.00234	0.000410311	3	Contig103-snapTAU.71
cogc-6	1.17558	0.0245255	-0.0930922	0.744479	-0.893476	0.0376843	-2.12479	2.55868e-05	3	Contig15-snapTAU.306
coh-3	1.23972	0.0315677	0.0784954	0.851334	-1.05744	0.00572117	-1.87716	4.4077e-05	3	Contig103-snapTAU.101
coh-4	1.41155	0.0264287	-0.0375613	0.960903	-1.22817	0.00450008	-2.0895	3.2606e-05	3	NA
col-110	-0.662034	0.0213432	-1.80682	0.136831	-2.71655	0.00271794	-3.4258	8.32622e-05	3	NA
col-112	-0.769944	0.0365197	-1.40617	0.0865031	-2.25786	0.00595724	-3.01886	1.53451e-05	3	NA
col-122	1.22839	0.0242425	-0.280633	0.635985	-1.94103	0.0367857	-2.06026	0.034414	3	NA
col-140	1.39909	0.00901115	-0.0657524	0.950527	-1.35751	0.00296187	-2.06524	0.0371484	3	NA
col-178	1.09672	0.0139527	-0.103005	0.905355	-0.931277	0.00454895	-2.26292	0.0282373	3	NA
col-179	0.828069	0.0290004	-0.251322	0.743758	-1.63601	0.00670513	-2.30046	0.0155107	3	NA
col-181	1.04622	0.0109803	-0.393826	0.601002	-1.21585	0.00589597	-1.76751	0.0386221	3	NA
col-184	1.00087	0.0123488	-0.440069	0.533978	-0.738019	0.0353265	-1.853	0.00284189	3	NA
col-20	1.24713	0.00726651	-0.0819456	0.904195	-0.934134	0.0243528	-1.93719	0.0314689	3	NA
col-63	1.64979	0.00712495	-0.107633	0.898866	-1.44254	0.00641052	-2.18	0.0169809	3	NA
col-70	-0.571605	0.122946	-0.965297	0.0219654	-1.39092	0.0364632	-3.11423	4.86567e-05	3	NA
col-85	-0.80378	0.0299696	-2.03565	0.120939	-2.9937	0.00352329	-3.50256	0.000112724	3	NA
col-92	-0.779083	0.0385819	-2.16607	0.145124	-3.06889	0.00374185	-3.31048	0.000110881	3	NA
col-93	-0.794267	0.0399487	-1.8895	0.37415	-3.01145	0.00639312	-3.30087	4.67814e-05	3	NA
com-1	1.23692	0.024831	-0.112054	0.822528	-1.41293	0.00875096	-2.13407	3.9401e-05	3	Contig1-snapTAU.169
coq-3	1.09614	0.0103023	-0.272525	0.540479	-0.95573	0.00679826	-1.94743	4.84299e-05	3	Contig53-snapTAU.98
coq-5	1.25161	0.0180133	-0.30414	0.551883	-1.19217	0.00857319	-2.16887	0.000741634	3	Contig13-snapTAU.378
coq-8	1.06896	0.0146947	-0.148447	0.774809	-1.0268	0.00427016	-1.99885	2.87361e-05	3	Contig71-snapTAU.128
cpar-1	1.2637	0.016856	-0.0756549	0.909022	-1.4142	0.00560573	-2.29316	0.00101498	3	NA
cpf-1	1.56797	0.00795637	-0.147655	0.883272	-1.24973	0.00293287	-1.98211	0.00432386	3	Contig58-snapTAU.92
cpf-2	1.48255	0.00708399	-0.140985	0.829226	-1.16317	0.00374014	-2.14987	0.000482396	3	Contig19-snapTAU.133
cpg-1	1.56762	0.00589707	-0.372094	0.73445	-1.88576	0.00197199	-2.3498	0.0148296	3	NA
cpg-2	1.71655	0.00615973	-0.253413	0.792795	-1.90057	0.00187242	-2.22713	0.0197148	3	NA
cpg-3	1.59365	0.0128441	0.135502	0.768204	-2.01826	0.00199445	-1.61022	0.0154792	3	Contig0-snapTAU.391
cpg-4	1.35504	0.00806044	-0.219313	0.771297	-1.48858	0.0027261	-2.1797	0.000655208	3	Contig30-snapTAU.133
cpg-7	2.94893	0.00587452	1.93979	0.21597	2.42653	0.00287688	1.34284	3.57705e-05	3	NA
cpg-8	1.52168	0.00587452	0.225338	0.524252	-0.663394	0.0139057	-1.82053	0.00100654	3	NA
cpi-2	1.75973	0.00587452	0.255185	0.683853	-0.61064	0.0264903	-1.99328	0.00249041	3	Contig89-snapTAU.24
cpl-1	0.997644	0.00729284	-0.376476	0.783145	-1.35829	0.00359879	-4.13495	4.48724e-05	3	Contig120-snapTAU.59
cpn-1	1.73702	0.00587452	0.171148	0.880347	-0.789599	0.0327553	-1.65613	0.00455549	3	Contig55-snapTAU.16
cpn-3	0.958428	0.0397448	-0.144888	0.780288	-0.930713	0.04446	-1.65497	0.0037669	3	NA
cpr-1	5.39634	0.00587452	1.99424	0.0545806	0.986457	0.0178729	-5.0987	0.000850868	3	NA
cpr-5	2.89184	0.00587452	0.227406	0.78376	-1.32007	0.00875268	-6.85177	3.37432e-05	3	Contig14-snapTAU.112
cpr-6	0.83621	0.00722926	-0.29897	0.523024	-1.28876	0.0052117	-4.34099	1.40298e-05	3	Contig49-snapTAU.60
cps-6	1.58383	0.0115669	0.282254	0.57015	-0.59741	0.0312118	-1.57173	0.000340078	3	Contig136-snapTAU.19
cpsf-1	1.08373	0.0207943	-0.0131445	0.984327	-1.18489	0.00806074	-2.22528	2.31039e-05	3	Contig126-snapTAU.36
cpsf-2	1.41812	0.0249476	0.0436239	0.932696	-1.0599	0.0128265	-2.00468	0.000199486	3	Contig19-snapTAU.82
cpsf-4	1.45874	0.0116799	-0.0517583	0.932573	-0.909341	0.0157276	-1.92013	0.000129004	3	Contig126-snapTAU.62
cpt-2	1.47526	0.0106537	-0.0292689	0.943936	-1.07637	0.0171417	-2.2687	0.000285404	3	Contig96-snapTAU.65
cpt-3	3.10059	0.0059596	1.87395	0.0852931	3.82459	0.000263834	3.0087	3.73882e-05	3	NA
cpz-1	0.710517	0.0263505	-0.800406	0.332175	-1.70659	0.000967374	-3.7521	0.000521285	3	Contig30-snapTAU.82
cri-2	0.973196	0.0284402	0.583902	0.353056	0.838487	0.0162876	-0.692305	0.00330992	3	Contig9-snapTAU.368
cri-3	1.24402	0.0281001	-0.367323	0.486587	-1.35893	0.00177419	-2.16657	0.00116432	3	Contig142-snapTAU.33
crls-1	1.37465	0.0107425	0.0250379	0.972644	-0.960713	0.00941004	-1.81076	0.00174213	3	Contig20-snapTAU.241
crm-1	2.28875	0.00676177	1.1055	0.110586	0.997335	0.0147943	-1.04837	0.000812703	3	Contig14-snapTAU.260
crml-1	1.41212	0.00587452	0.0861683	0.914872	-0.849044	0.00438333	-2.0158	0.00027227	3	Contig144-snapTAU.11
crn-1	1.63076	0.00671342	0.0955974	0.842751	-1.03016	0.002991	-1.86139	0.00554158	3	Contig100-snapTAU.71
crn-3	1.18386	0.00917829	-0.180317	0.760364	-1.38339	0.00268894	-2.42886	0.000153712	3	Contig24-snapTAU.18
crn-5	1.29177	0.0128168	-0.172991	0.759886	-1.08294	0.0132151	-2.00324	0.000191191	3	Contig13-snapTAU.261
crt-1	1.51514	0.00587452	-0.078736	0.903425	-0.948881	0.0139088	-2.20997	0.00442787	3	Contig121-snapTAU.32
csc-1	1.11986	0.0427056	-0.0810702	0.848202	-1.42999	0.00585513	-2.29706	6.10036e-05	3	NA
csk-1	1.12908	0.0419274	-0.0206652	0.961546	-0.900668	0.0416051	-2.12324	2.10159e-05	3	Contig21-snapTAU.335
csn-1	1.33137	0.00952563	0.00717791	0.987689	-0.809237	0.0289726	-1.80323	2.59853e-05	3	Contig9-snapTAU.21
csn-3	1.24475	0.00934789	-0.12168	0.84624	-1.04459	0.00341345	-2.04161	0.000274825	3	Contig41-snapTAU.184
csn-4	1.00741	0.0369333	-0.114048	0.784219	-0.793931	0.0214884	-1.98082	2.47558e-05	3	Contig126-snapTAU.40
csn-5	1.68988	0.00625751	-0.10181	0.90364	-1.05829	0.00606165	-2.04451	0.0013029	3	Contig17-snapTAU.187
csn-6	1.4697	0.0164255	0.0706204	0.869512	-1.06742	0.0131946	-2.01531	0.000448205	3	NA
csr-1	1.27077	0.00940059	-0.0769411	0.918347	-1.23073	0.0198269	-1.95176	2.02917e-05	3	NA
ctb-1	1.32119	0.0120996	-0.503135	0.653295	-1.11121	0.0173027	-1.7488	0.0354471	3	NA
ctn-1	0.568199	0.0188243	0.0847288	0.848852	-0.752574	0.00706632	-1.79736	2.48851e-05	3	Contig120-snapTAU.72
cts-1	1.57917	0.00744351	-0.245667	0.800557	-1.53564	0.00218116	-2.27243	0.015473	3	Contig0-snapTAU.384
cuc-1	0.899367	0.0181677	-0.140963	0.921754	-1.28077	0.00646985	-2.465	1.88344e-05	3	NA
cul-1	1.24412	0.0107796	-0.187105	0.7318	-1.34126	0.0044634	-2.38157	0.000248307	3	Contig11-snapTAU.290
cul-2	0.882634	0.0381791	0.0290714	0.950518	-0.899121	0.0168707	-1.85124	2.87107e-05	3	Contig35-snapTAU.25
cul-4	1.3492	0.0112488	-0.0105082	0.988318	-0.823325	0.0194585	-1.9851	4.33251e-05	3	Contig19-snapTAU.270
cul-5	1.07333	0.0376087	-0.0858496	0.776426	-1.1601	0.00877454	-1.81365	4.09965e-05	3	NA
cup-2	1.4224	0.00626832	-0.242553	0.678878	-0.886425	0.00643496	-2.07522	0.000416958	3	Contig120-snapTAU.50
cup-5	1.44003	0.00639743	-0.0339321	0.979993	-0.876896	0.00512451	-1.99723	0.00201945	3	Contig5-snapTAU.324
cutc-1	1.22047	0.0108462	-0.117954	0.809199	-0.945375	0.0137421	-1.8926	2.67759e-05	3	Contig73-snapTAU.9
cutl-18	-1.0225	0.00726909	-0.749748	0.0707207	-1.11598	0.00179853	-1.34237	3.58398e-05	3	NA
cux-7	1.25019	0.011098	-0.0689166	0.876819	-0.963233	0.0137421	-1.84951	8.14254e-05	3	Contig11-snapTAU.476
cyb-1	1.51608	0.00649428	-0.167382	0.858047	-1.57345	0.0028446	-2.02346	0.0189368	3	Contig21-snapTAU.331
cyb-2.1	1.34153	0.00927544	-0.39325	0.638402	-1.75641	0.00229969	-2.3944	0.00423984	3	NA
cyb-2.2	1.1714	0.0117621	-0.297355	0.746654	-1.69724	0.00216493	-2.44135	0.00212962	3	NA
cyb-3	1.21767	0.00689753	-0.259325	0.772071	-1.83062	0.00154331	-2.38959	0.00314428	3	Contig37-snapTAU.102
cyc-1	1.38695	0.00857611	0.215838	0.474183	-0.840665	0.0286549	-1.87415	3.48253e-05	3	Contig123-snapTAU.40
cyc-2.1	1.60834	0.00685962	0.0330716	0.972914	-0.782566	0.0192032	-2.14383	0.00468924	3	NA
cyd-1	1.37793	0.0155234	-0.0925073	0.867879	-0.826245	0.0099079	-2.05063	2.31378e-05	3	Contig5-snapTAU.480
cyk-1	1.48648	0.008242	0.149852	0.790159	-0.887739	0.00555445	-2.07931	0.000145725	3	Contig80-snapTAU.107
cyk-3	1.22066	0.0437176	0.208662	0.661199	-0.928927	0.0452664	-1.48562	0.0455722	3	Contig11-snapTAU.84
cyk-4	1.50403	0.005971	-0.0844709	0.9219	-1.385	0.00483838	-2.08657	0.000303004	3	Contig27-snapTAU.223
cyl-1	1.42059	0.0301186	-0.527307	0.0697083	-0.952193	0.0388181	-1.92147	1.91247e-05	3	NA
cyn-1	1.63512	0.0111165	-0.116069	0.900107	-1.05263	0.00411156	-1.59443	0.026121	3	NA
cyn-10	1.46673	0.0081	0.103063	0.78834	-1.08251	0.00660852	-1.94186	0.000257057	3	Contig26-snapTAU.120
cyn-13	1.50974	0.00934789	-0.0110078	0.988318	-1.47439	0.00329176	-2.09906	0.00289372	3	Contig72-snapTAU.97
cyn-15	1.25383	0.0137983	-0.191651	0.570779	-0.996826	0.0130953	-1.9608	0.00080024	3	Contig75-snapTAU.171
cyn-4	1.24729	0.0184417	-0.0900916	0.812624	-0.965894	0.00781084	-2.05009	3.29519e-05	3	Contig24-snapTAU.285
cyn-5	1.26522	0.00587452	-0.139758	0.802242	-1.01367	0.00568907	-2.57147	0.000111952	3	Contig36-snapTAU.127
cyn-6	1.13468	0.0101794	-0.187839	0.624467	-0.906042	0.0067097	-2.69025	0.000103814	3	NA
cyn-7	1.49133	0.0124808	-0.302051	0.633611	-1.76829	0.00179853	-2.16673	0.0100403	3	Contig7-snapTAU.454
cyn-9	1.3088	0.0165472	-0.332917	0.493239	-1.28491	0.00483019	-1.93923	0.0006469	3	NA
cyp-13A2	-0.819578	0.0417533	-0.644302	0.0538465	-0.369506	0.0275868	-1.17125	2.71716e-05	3	NA
cyp-13B1	0.767937	0.0313488	0.137709	0.755172	2.26941	0.00546943	0.504581	0.000816351	3	Contig199-snapTAU.2
cyp-31A1	1.26366	0.00625765	-0.219788	0.687006	-1.15998	0.00305793	-2.03647	7.76389e-05	3	NA
cyp-31A3	1.37198	0.00872885	-0.172014	0.815155	-1.33918	0.00488949	-2.10615	0.000287997	3	Contig105-snapTAU.4
cyp-32A1	0.53317	0.0154479	0.79681	0.25439	1.26004	0.010603	0.970753	0.000174094	3	Contig14-snapTAU.323
cyp-33C4	0.738444	0.0106975	0.771477	0.177362	1.66205	0.00329176	0.591725	0.00100802	3	NA
cyp-33C5	0.446161	0.0277796	0.25231	0.576715	0.927702	0.00432336	0.528608	0.00583958	3	NA
cyp-34A4	0.346985	0.0461827	0.509279	0.0892559	1.62833	0.00108236	0.910155	0.00122572	3	NA
cyp-34A9	1.3081	0.0266413	1.4771	0.0781073	2.02432	0.0028446	1.91801	3.92469e-05	3	NA
cyp-35A1	-1.24893	0.0229584	-0.624417	0.145801	-0.879879	0.0213742	-0.62608	0.000526584	3	NA
cyp-35A2	-0.78323	0.0306944	-1.78781	0.19693	-3.5756	0.00276989	-4.38879	1.94971e-05	3	NA
cyp-35C1	-2.15739	0.0813484	-3.1499	0.019672	-4.21698	0.00179853	-5.04882	1.34853e-05	3	NA
cyp-37B1	4.26763	0.00606484	3.42406	0.0542948	3.69722	0.000470623	2.08146	6.67921e-05	3	Contig36-snapTAU.284
cyp-44A1	1.20692	0.00770019	-0.188286	0.810943	-0.874716	0.00670304	-2.09133	0.000341907	3	Contig63-snapTAU.47
czw-1	1.54128	0.00679395	-0.13586	0.874148	-1.33774	0.00306545	-2.16104	0.000605591	3	Contig56-snapTAU.70
D1007.8	1.23624	0.021912	-0.184761	0.568534	-0.999808	0.00941127	-2.00138	3.59967e-05	3	NA
D1037.1	1.44129	0.00736223	-0.161526	0.699984	-0.948073	0.00858814	-2.04034	0.000221649	3	Contig236-snapTAU.3
D1043.1	1.33855	0.00756327	-0.0902889	0.908681	-1.31496	0.00344337	-2.49516	7.94007e-05	3	NA
D1046.2	1.11955	0.018985	-0.132831	0.792795	-1.04651	0.00542529	-2.05898	2.64966e-05	3	NA
D1046.5	0.568441	0.0168558	0.523765	0.104501	0.995758	0.00610425	0.390419	0.00251394	3	NA
D1054.10	1.66779	0.0131424	0.419598	0.534229	-0.691299	0.00663147	-1.85565	0.0102194	3	NA
D1054.11	1.70737	0.0178046	0.29875	0.729697	-1.09154	0.00471704	-1.75918	0.0310725	3	NA
D1054.14	1.34736	0.00975321	-0.206702	0.68709	-1.16804	0.00619174	-2.06611	0.000833127	3	Contig9-snapTAU.211
D1054.3	1.34765	0.0239422	-0.172402	0.778501	-1.32907	0.0298995	-2.32322	0.00184938	3	Contig11-snapTAU.324
D1054.8	-0.523866	0.433904	-1.43453	0.0359108	-1.73786	0.00444121	-3.26884	2.3295e-05	3	NA
D1081.6	0.874449	0.0318453	-0.274971	0.417766	-0.938978	0.00536491	-2.00117	1.88344e-05	3	Contig53-snapTAU.146
D1081.7	1.28825	0.0301412	-0.283109	0.696094	-1.53329	0.00311596	-2.29067	0.000352913	3	NA
D1086.1	0.638552	0.0350737	0.562855	0.194016	1.46069	0.00495913	0.894347	4.34984e-05	3	NA
D1086.11	1.48768	0.0094583	0.434387	0.37561	-0.58957	0.045164	-1.78255	0.00184771	3	NA
D1086.12	1.14376	0.00797308	0.719852	0.0961197	0.758654	0.00663038	-0.441536	0.00171522	3	NA
D1086.2	0.83295	0.00968026	1.1669	0.0654762	1.90479	0.00116857	1.59949	0.00412903	3	NA
D1086.6	1.05163	0.0452827	0.192186	0.728864	-1.08582	0.0105638	-2.40177	0.000145508	3	NA
D2005.7	1.21912	0.00754816	-0.303015	0.668082	-1.08188	0.00952335	-2.06968	9.87802e-05	3	NA
D2023.4	1.24371	0.00763301	-0.335272	0.515623	-1.05769	0.00728567	-2.20775	0.000229107	3	Contig15-snapTAU.225
D2023.6	1.20483	0.0102819	-0.26905	0.675935	-1.16904	0.00370574	-2.24671	7.69238e-05	3	Contig14-snapTAU.412
D2023.8	1.31168	0.00751137	-0.0960638	0.8625	-1.21652	0.00721804	-2.15583	3.86972e-05	3	NA
D2024.5	1.38216	0.00609168	-0.0772491	0.906492	-1.08713	0.00436353	-2.30828	0.000177859	3	NA
D2030.1	1.28647	0.0219202	-0.0663787	0.918851	-1.04699	0.00393163	-2.05122	0.000104237	3	Contig21-snapTAU.112
D2030.2	1.96244	0.00625751	0.400222	0.270896	-0.390359	0.0296679	-1.56699	0.00144877	3	Contig21-snapTAU.113
D2030.3	1.42262	0.0104611	-0.00898596	0.989382	-0.920373	0.0164574	-2.05334	9.96779e-05	3	NA
D2030.4	1.47081	0.00807095	0.0691553	0.903057	-0.775071	0.0422409	-2.02022	0.0013151	3	Contig55-snapTAU.107
D2030.7	1.27289	0.00639743	-0.290565	0.736278	-1.12453	0.00466757	-2.16847	0.00026053	3	NA
D2030.8	1.22184	0.00618537	-0.310359	0.708372	-1.15961	0.00688152	-2.231	9.677e-05	3	Contig36-snapTAU.247
D2045.2	1.21382	0.00625751	-0.268191	0.749735	-1.24219	0.0110581	-2.39252	0.000668759	3	Contig2-snapTAU.6
D2045.8	1.82617	0.00723291	1.96858	0.0691789	1.91829	0.00816788	-0.537285	0.00795152	3	Contig76-snapTAU.16
D2063.3	1.33291	0.0133799	-0.0961471	0.817343	-1.25275	0.00815649	-1.92703	0.000152917	3	Contig20-snapTAU.91
D2085.4	1.33451	0.0114504	-0.114159	0.818486	-0.830775	0.0263076	-2.07271	3.14271e-05	3	Contig31-snapTAU.225
D2085.5	1.2737	0.00891204	0.00522237	0.99378	-0.970561	0.0126125	-2.18772	4.25043e-05	3	Contig31-snapTAU.305
D2089.2	0.342309	0.0463906	0.138588	0.624653	0.321648	0.0454451	0.16637	0.0344405	3	Contig97-snapTAU.131
D2096.11	1.60768	0.0076267	0.0373292	0.954295	-0.838594	0.0456668	-1.73035	0.000764998	3	NA
D2096.7	0.703302	0.0399639	-0.219181	0.65633	-0.673783	0.00806993	-1.50684	0.000135787	3	NA
D2096.8	1.3739	0.0204315	-0.0868449	0.906453	-1.53295	0.00197096	-2.41612	0.00814839	3	Contig27-snapTAU.141
dab-1	1.04629	0.0311509	-0.243122	0.592274	-1.38552	0.00359139	-2.59078	3.30176e-05	3	Contig24-snapTAU.100
dad-1	1.19027	0.0194155	-0.32463	0.506391	-1.29492	0.00610449	-2.23645	5.10389e-05	3	Contig120-snapTAU.48
daf-16	1.18838	0.0136918	0.0156763	0.978017	-0.910992	0.0171032	-2.00876	2.33873e-05	3	Contig195-snapTAU.1
daf-18	1.4141	0.0141669	-0.289016	0.714959	-1.6382	0.00226788	-2.08258	0.013772	3	Contig109-snapTAU.30
daf-21	1.54918	0.00915294	-0.203222	0.78834	-1.53016	0.00242545	-2.11409	0.0182924	3	Contig0-snapTAU.360
dao-5	1.45713	0.00643131	-0.123687	0.889082	-1.19554	0.00628182	-2.27624	0.000154901	3	NA
dap-3	1.17415	0.023878	-0.186562	0.699558	-1.11963	0.00319658	-2.00965	0.000133316	3	Contig75-snapTAU.93
dars-1	1.62462	0.00838544	0.0689577	0.918038	-1.06278	0.0036497	-1.69299	0.00789688	3	Contig2-snapTAU.295
dars-2	1.20575	0.0172821	-0.124834	0.804039	-1.05569	0.0091629	-1.81977	8.33847e-05	3	Contig29-snapTAU.134
daz-1	1.55761	0.00890359	-0.152461	0.878471	-1.3441	0.00243584	-2.16727	0.00350533	3	Contig35-snapTAU.270
DC2.5	-0.637654	0.107284	-0.971508	0.0321451	-0.825609	0.00385965	-1.76089	0.000167645	3	NA
dcaf-1	1.29036	0.00955777	-0.0475201	0.947031	-0.812053	0.00450937	-1.90009	3.01554e-05	3	Contig17-snapTAU.193
dcap-2	1.28414	0.0136462	0.0418837	0.927929	-1.11811	0.00494993	-2.29663	7.88384e-05	3	Contig125-snapTAU.24
dcn-1	0.573442	0.0240297	-0.0306537	0.960903	-0.586066	0.00950406	-1.80667	1.83305e-05	3	Contig12-snapTAU.180
dcr-1	1.3076	0.0175477	-0.0560711	0.901958	-1.34751	0.00876399	-2.28232	4.18034e-05	3	Contig35-snapTAU.313
dcs-1	1.16272	0.044045	-0.0189069	0.983498	-1.19448	0.0124168	-2.22751	4.92976e-05	3	Contig14-snapTAU.244
dct-7	1.12755	0.0222776	3.51432	0.106331	3.882	0.000835458	1.55785	0.00112945	3	NA
ddl-1	1.14493	0.0126258	-0.356535	0.430444	-1.02983	0.0100543	-2.21557	5.14936e-05	3	Contig31-snapTAU.203
ddl-3	1.1814	0.0100933	-0.136356	0.815892	-0.840001	0.00423882	-1.92233	7.66522e-05	3	Contig75-snapTAU.153
ddo-2	1.00181	0.0359716	-0.420573	0.337946	-0.647981	0.0464381	-2.70972	1.91247e-05	3	NA
ddo-3	1.53966	0.00956086	0.0314763	0.972739	-0.929749	0.0062772	-2.01634	0.000222489	3	NA
ddp-1	1.29749	0.0218743	-0.105582	0.786845	-1.2138	0.00785047	-2.45192	0.000245597	3	NA
ddx-19	1.14265	0.0471062	0.0661056	0.925142	-1.39755	0.0161949	-1.69596	0.015286	3	Contig31-snapTAU.238
ddx-23	1.45508	0.00833917	-0.129845	0.762188	-1.20084	0.00322556	-2.02983	0.000486152	3	Contig46-snapTAU.143
deps-1	1.2488	0.00671342	-0.280821	0.675267	-1.22433	0.00249214	-2.06426	1.91247e-05	3	Contig102-snapTAU.38
dhc-1	1.70752	0.00587452	-0.0565143	0.966481	-1.54424	0.00358548	-2.30034	0.00364458	3	Contig3-snapTAU.88
dhfr-1	1.2967	0.00674585	-0.311835	0.624315	-0.923066	0.0196328	-2.02925	3.52424e-05	3	Contig3-snapTAU.98
dhp-1	0.674896	0.00939257	1.07991	0.0480693	1.28891	0.00270009	-0.14953	0.0751427	3	NA
dhs-1	1.35851	0.0304686	0.477244	0.549724	-0.943544	0.0136535	-1.86155	5.05715e-05	3	Contig92-snapTAU.16
dhs-11	1.71583	0.0140961	0.121716	0.834753	-0.810269	0.0380147	-1.73669	0.00213383	3	NA
dhs-12	1.45468	0.0185052	0.00778673	0.992429	-1.06137	0.0125113	-2.01405	0.00224048	3	NA
dhs-14	2.1862	0.0310895	-0.0109521	0.992429	1.49418	0.00236098	-3.30523	2.14897e-05	3	Contig44-snapTAU.187
dhs-22	1.52164	0.0188501	-0.0212326	0.978482	-1.00519	0.00892667	-2.0828	0.000656015	3	Contig41-snapTAU.24
dhs-28	2.00138	0.00587452	0.853864	0.0459023	0.357655	0.334249	-1.68648	2.05687e-05	3	Contig54-snapTAU.146
dhs-31	0.745302	0.0185666	0.888887	0.0672002	1.58227	0.0015669	0.830321	5.82055e-05	3	NA
dhs-8	-0.561087	0.023002	-0.263993	0.419013	-0.431478	0.0127923	-0.29932	0.00306062	3	NA
dif-1	1.3884	0.0159558	0.134896	0.823244	-0.851457	0.00438333	-1.83714	0.00168995	3	Contig72-snapTAU.23
dim-1	-0.512938	0.0208543	-0.451364	0.0902766	-0.430386	0.0336826	-0.497565	0.0014051	3	Contig8-snapTAU.458
dis-3	1.31345	0.00992994	-0.0397042	0.955491	-0.909769	0.00826333	-1.9653	4.01273e-05	3	Contig154-snapTAU.4
div-1	1.2625	0.00972794	-0.101749	0.840836	-1.09696	0.00412863	-1.93005	5.68953e-05	3	Contig62-snapTAU.40
djr-1.1	1.3839	0.0188439	0.0594189	0.867001	-0.887739	0.0230928	-1.80526	2.96919e-05	3	Contig75-snapTAU.19
dlc-1	1.20849	0.0200855	-0.111638	0.832036	-1.2031	0.0104748	-2.17803	3.65431e-05	3	Contig35-snapTAU.22
dlc-3	0.618825	0.0234535	0.453753	0.212986	0.669496	0.00645526	0.198367	0.00977415	3	NA
dli-1	1.19162	0.0177531	-0.143344	0.711541	-1.22117	0.0160147	-2.05235	2.92589e-05	3	Contig144-snapTAU.12
dml-1	0.804819	0.00839039	0.0563486	0.884657	-0.494524	0.0103967	-1.63817	5.22664e-05	3	NA
dna-2	1.57742	0.00587452	-0.0108981	0.991055	-1.13634	0.0031954	-1.86919	0.000404925	3	Contig36-snapTAU.256
dnc-1	1.51789	0.00734701	-0.00181882	0.998124	-1.14677	0.00365969	-1.9965	0.000682449	3	Contig175-snapTAU.4
dnc-2	1.53758	0.00708669	-0.0734481	0.936754	-0.936634	0.0125361	-1.96819	0.000436579	3	Contig197-snapTAU.8
dnc-3	1.31096	0.0302482	0.0612286	0.856888	-0.986961	0.034991	-1.95093	3.75449e-05	3	NA
dnc-4	1.45236	0.00733021	-0.107434	0.903057	-0.958889	0.0118376	-1.94872	7.23821e-05	3	Contig109-snapTAU.33
dnc-5	1.46071	0.00981549	-0.0924332	0.862639	-0.871323	0.0401789	-2.1222	0.000528132	3	Contig120-snapTAU.60
dnc-6	1.37377	0.0171769	-0.161496	0.773731	-1.08972	0.033726	-2.10004	3.66857e-05	3	Contig1-snapTAU.437
dnj-1	1.22443	0.00814706	-0.0437081	0.94105	-0.682189	0.0120402	-1.66539	5.44927e-05	3	Contig125-snapTAU.25
dnj-11	1.03852	0.00819496	-0.335492	0.496229	-1.42423	0.00246834	-2.23653	0.000114336	3	Contig41-snapTAU.89
dnj-12	1.33717	0.00939656	-0.109341	0.815715	-1.1854	0.00473973	-1.99449	2.31378e-05	3	Contig16-snapTAU.123
dnj-13	1.24255	0.0268186	-0.319804	0.443986	-1.45098	0.0046429	-2.15919	1.44383e-05	3	Contig33-snapTAU.230
dnj-15	1.39025	0.00934789	-0.080086	0.903323	-0.791167	0.0311712	-1.7326	4.05419e-05	3	NA
dnj-16	1.45444	0.00649428	-0.144852	0.809564	-0.860393	0.00352054	-1.8577	0.00110247	3	Contig13-snapTAU.450
dnj-17	1.16556	0.0356245	-0.315978	0.454622	-1.18062	0.00252953	-2.05947	0.000217376	3	Contig36-snapTAU.15
dnj-18	1.4737	0.00710748	-0.172781	0.765619	-0.841721	0.0265771	-1.77052	0.00104097	3	Contig11-snapTAU.474
dnj-19	1.36732	0.00708669	-0.161146	0.821562	-1.08747	0.00591425	-2.22048	5.01623e-05	3	Contig30-snapTAU.280
dnj-2	1.00687	0.0147243	-0.454782	0.337946	-1.17568	0.00358894	-2.06465	8.927e-05	3	Contig27-snapTAU.178
dnj-22	1.34203	0.0299017	-0.324939	0.411088	-1.32974	0.00352258	-2.04892	0.00190125	3	Contig100-snapTAU.72
dnj-23	1.49685	0.00599954	-0.101927	0.910123	-1.00553	0.00532598	-1.92727	0.00075983	3	Contig7-snapTAU.143
dnj-26	1.34585	0.0119471	-0.149206	0.606253	-0.888325	0.0318932	-1.80317	5.28766e-05	3	NA
dnj-27	0.968258	0.020881	-0.186693	0.605806	-1.11444	0.00542401	-2.1223	5.57355e-05	3	Contig55-snapTAU.144
dnj-29	1.01581	0.0320449	0.026455	0.976881	-1.08831	0.0425266	-2.10279	5.10561e-05	3	Contig68-snapTAU.9
dnj-30	1.37818	0.00643131	-0.20437	0.704408	-1.01561	0.00459694	-1.97231	0.00104237	3	Contig92-snapTAU.32
dnj-5	1.27214	0.0131608	-0.00358868	0.996291	-1.11435	0.00748463	-1.90812	4.48724e-05	3	Contig75-snapTAU.185
dnj-8	1.19053	0.0181054	0.115265	0.699558	-1.1632	0.00748005	-2.00035	3.13585e-05	3	Contig97-snapTAU.27
dnj-9	1.0849	0.0214947	-0.102249	0.842936	-1.09129	0.00397799	-2.04346	8.90483e-05	3	Contig40-snapTAU.133
dod-22	2.41378	0.00883554	1.08294	0.0856576	2.9626	0.00276989	1.67778	0.000210107	3	NA
dod-23	2.14009	0.00599954	-0.425239	0.665418	0.79973	0.00994355	-2.41421	0.000523254	3	NA
dod-3	1.60886	0.0123608	1.78241	0.0219654	2.82428	0.00216674	0.119411	0.359382	3	NA
dpf-3	1.24163	0.0160011	-0.141888	0.725055	-1.41327	0.00461683	-2.28791	4.68868e-05	3	Contig100-snapTAU.30
dpf-4	1.45794	0.010458	-0.0575045	0.928595	-0.869595	0.0295371	-2.03657	0.000472193	3	Contig69-snapTAU.69
dpf-5	1.55002	0.00599954	-0.0232111	0.979315	-1.53509	0.00186726	-2.37639	0.000819623	3	Contig109-snapTAU.59
dpf-7	1.08927	0.0263091	-0.338432	0.444898	-1.47654	0.00755441	-2.28431	3.48064e-05	3	NA
dph-1	1.49022	0.0118711	0.119621	0.749636	-0.686783	0.0413137	-1.62316	2.94638e-05	3	Contig46-snapTAU.106
dph-2	1.41651	0.0162641	0.17321	0.685262	-0.956241	0.0120936	-1.90415	0.000476152	3	Contig5-snapTAU.309
dpl-1	1.29672	0.0157751	-0.432058	0.332406	-1.65025	0.00271149	-2.42729	0.00172592	3	NA
dpm-1	1.13989	0.00814706	-0.21054	0.730472	-0.828251	0.00969627	-2.15759	8.5979e-05	3	Contig17-snapTAU.37
dpm-3	0.991139	0.0478451	0.0344424	0.943547	-0.544985	0.0230152	-1.33362	7.93174e-05	3	Contig125-snapTAU.39
dpy-23	1.48507	0.00815284	-0.00733663	0.990708	-1.03755	0.0205069	-2.19841	0.000174102	3	Contig8-snapTAU.42
dpy-26	1.35866	0.005971	-0.203438	0.830503	-1.10028	0.00239766	-2.21133	0.00042895	3	Contig12-snapTAU.169
dpy-27	0.952028	0.0105115	-0.202215	0.586848	-0.739279	0.0148164	-2.39911	2.6307e-05	3	Contig1-snapTAU.439
dpy-28	1.24601	0.010662	-0.0796046	0.877129	-1.06739	0.015151	-2.35976	0.000108756	3	Contig15-snapTAU.40
dpy-30	1.46349	0.0121462	0.0344713	0.958393	-1.35809	0.00214255	-2.26367	0.00247435	3	Contig14-snapTAU.353
drh-1	1.26553	0.00717088	-0.294592	0.685735	-1.17465	0.00449696	-2.27469	0.000613984	3	NA
drp-1	1.21214	0.0132881	-0.104974	0.859516	-1.39887	0.00288525	-2.00223	0.000269112	3	Contig125-snapTAU.88
drr-2	1.46648	0.0129088	0.0264667	0.969976	-1.1867	0.00301534	-2.16183	0.000438802	3	Contig69-snapTAU.83
drsh-1	1.1956	0.0165505	-0.340322	0.452117	-1.2986	0.00280342	-2.20468	0.000157056	3	Contig21-snapTAU.165
dsh-1	0.85678	0.0159551	-0.121843	0.79505	-0.303903	0.0471249	-2.22387	2.38023e-05	3	Contig5-snapTAU.527
dsh-2	1.23654	0.0430379	-0.114865	0.812758	-1.36716	0.00611261	-1.81777	3.02859e-05	3	NA
dss-1	1.15172	0.0198356	0.128241	0.66627	-0.839615	0.0280674	-1.85754	2.31378e-05	3	NA
duo-1	1.22177	0.0107629	-0.31271	0.599801	-1.30475	0.00511756	-2.11712	0.000100682	3	NA
duo-3	1.2892	0.0232709	-0.103526	0.816235	-1.12664	0.00538928	-2.00197	0.000125218	3	NA
dut-1	1.56406	0.00765459	-0.188782	0.817343	-1.70696	0.00245334	-2.06365	0.015011	3	Contig42-snapTAU.125
DY3.8	1.22572	0.00678471	-0.206767	0.812079	-1.17337	0.00231685	-2.15434	0.00111108	3	NA
dys-1	0.541782	0.025259	-0.251562	0.540918	-0.858707	0.00428772	-2.32791	3.18432e-05	3	Contig55-snapTAU.46
E01A2.1	1.46149	0.00667966	-0.28669	0.622615	-1.3333	0.00260257	-2.18847	0.00153668	3	Contig36-snapTAU.162
E01A2.2	1.2541	0.0130475	-0.155145	0.66627	-0.961321	0.0194743	-1.72091	2.25769e-05	3	NA
E01A2.4	1.17073	0.0202455	-0.509691	0.10019	-1.26415	0.00288525	-2.10094	0.000975266	3	Contig15-snapTAU.213
E01A2.5	1.1519	0.0349408	-0.0787075	0.790598	-0.96447	0.0247785	-1.80097	3.11757e-05	3	Contig103-snapTAU.102
E01G4.3	1.42071	0.00587452	-0.169682	0.754049	-0.884077	0.00674945	-1.85925	0.000385647	3	NA
E02D9.1	1.52894	0.00708669	-0.0871112	0.814487	-0.772887	0.021806	-1.66008	2.31378e-05	3	NA
E02H1.6	1.23848	0.0149473	-0.117653	0.819007	-0.85432	0.00695849	-1.95855	7.82121e-05	3	Contig6-snapTAU.48
E02H4.6	0.943821	0.0290007	-0.374327	0.493356	-0.714691	0.0138199	-2.08698	2.73057e-05	3	NA
E02H9.3	1.28274	0.0064623	-0.100391	0.859468	-0.739683	0.0239755	-2.39	4.22889e-05	3	NA
E04A4.5	1.27963	0.00833879	-0.378302	0.424152	-1.65918	0.0036497	-2.56288	0.00013374	3	NA
E04D5.1	1.63444	0.005971	0.173805	0.753113	-1.17893	0.00317703	-1.98196	0.000867886	3	NA
E04F6.8	1.47873	0.0069984	0.687216	0.0700353	0.742443	0.0118022	-1.10266	0.000122015	3	NA
eaf-1	1.18084	0.00748511	-0.307079	0.430549	-1.17467	0.00360038	-2.15792	0.000422059	3	Contig118-snapTAU.36
eak-7	1.42042	0.00715485	-0.0268924	0.968647	-0.915115	0.0123504	-2.06173	0.000161424	3	Contig21-snapTAU.342
eat-6	1.27581	0.00634413	0.025319	0.981276	-1.12142	0.00245599	-2.22299	0.000503176	3	Contig14-snapTAU.55
ebp-2	1.37976	0.00684472	-0.0888839	0.886084	-1.31916	0.00232618	-2.16827	0.000114629	3	NA
ech-1	0.582266	0.0452232	0.166611	0.521802	0.57801	0.0422375	-0.77493	0.00665534	3	NA
ech-2	1.17139	0.0162069	-0.138038	0.759757	-0.995268	0.0180279	-1.91006	2.17947e-05	3	NA
ech-4	1.74035	0.00615973	0.0570619	0.94105	-0.486256	0.0313504	-2.06223	0.000657344	3	Contig33-snapTAU.50
ech-6	0.521817	0.0182178	-0.988881	0.360977	-2.37045	0.00141856	-2.94437	0.00129361	3	Contig12-snapTAU.304
ech-8	1.76082	0.030985	1.04982	0.0964783	0.849921	0.0321281	-1.03347	0.000206902	3	Contig0-snapTAU.485
ech-9	5.6839	0.00637749	4.14759	0.0288846	4.23084	0.00203511	0.34596	0.294158	3	NA
edc-3	1.28256	0.00742498	-0.131069	0.852899	-1.06498	0.0114186	-1.83924	2.03015e-05	3	Contig10-snapTAU.326
eea-1	1.21067	0.00743277	-0.544159	0.189384	-1.22768	0.00243327	-2.31878	0.000323729	3	Contig14-snapTAU.47
EEED8.10	1.06419	0.0306037	-0.0883808	0.82955	-1.06447	0.0135985	-2.12167	2.42288e-05	3	Contig7-snapTAU.13
EEED8.16	1.24163	0.00715485	-0.194651	0.740015	-1.06307	0.00301534	-2.17194	0.000309587	3	Contig7-snapTAU.372
EEED8.3	1.18882	0.0097226	-0.240104	0.73418	-1.83549	0.00141856	-2.29138	0.00175021	3	NA
eef-1A.1	1.69185	0.0173666	0.0259996	0.978555	-1.28715	0.00567805	-1.88942	0.0226458	3	NA
eef-1A.2	1.82105	0.00631076	-0.0905099	0.93486	-1.46964	0.00428238	-1.9984	0.0367559	3	Contig22-snapTAU.297
eef-1B.1	1.62469	0.00626832	-0.120074	0.897489	-1.47081	0.00161581	-2.19648	0.0303859	3	Contig73-snapTAU.2
eef-1B.2	1.64072	0.0086626	-0.288961	0.727668	-1.64313	0.0025896	-2.34228	0.0215007	3	Contig49-snapTAU.111
eef-1G	1.68422	0.012991	-0.0915158	0.936754	-1.1827	0.00343014	-1.95565	0.0162098	3	Contig14-snapTAU.24
eef-2	1.60882	0.0161494	-0.114125	0.91522	-1.44353	0.00303805	-2.14009	0.0271355	3	Contig261-snapTAU.3
eel-1	1.00228	0.0402363	-0.0667826	0.945965	-1.2693	0.00873327	-2.28378	4.03762e-05	3	Contig43-snapTAU.14
efa-6	1.1919	0.0483022	0.0804386	0.823626	-1.0077	0.0302774	-1.76513	1.97507e-05	3	Contig283-snapTAU.1
efl-1	1.10428	0.0278339	-0.17658	0.751516	-1.06216	0.00546312	-2.18699	7.01888e-05	3	Contig121-snapTAU.21
eftu-2	1.412	0.0202979	0.209304	0.855662	-1.48271	0.00540584	-2.32509	0.000680622	3	Contig359-snapTAU.1
egg-1	1.38567	0.00879377	-0.313781	0.795999	-1.5123	0.00679826	-2.54764	5.6518e-05	3	Contig7-snapTAU.34
egg-2	1.45659	0.00708669	-0.223951	0.801907	-1.42369	0.00300731	-2.11904	0.00141515	3	NA
egg-3	1.49044	0.00615973	-0.171093	0.828282	-1.49797	0.00250467	-2.12484	0.000861101	3	Contig42-snapTAU.121
egg-4	1.45181	0.00625765	-0.0122593	0.995233	-1.58256	0.00270009	-2.14692	0.00281296	3	NA
egg-5	1.52968	0.00587452	-0.290308	0.777402	-1.4816	0.00352329	-1.98086	0.00548949	3	Contig26-snapTAU.41
egl-21	0.549921	0.0230689	0.2914	0.472578	0.584819	0.0279062	-1.17051	8.75451e-05	3	Contig48-snapTAU.152
egl-26	0.926514	0.0332969	-0.452433	0.30011	-0.631861	0.00498259	-1.96361	2.405e-05	3	Contig7-snapTAU.368
egl-27	1.40952	0.0445179	-0.0588584	0.913215	-1.29301	0.00928979	-2.32444	0.000167645	3	Contig97-snapTAU.153
egl-3	0.672474	0.0173447	0.642637	0.156437	0.60454	0.0496162	-1.12667	0.00017281	3	Contig14-snapTAU.457
egl-45	1.63334	0.00930749	-0.127258	0.898416	-1.42431	0.00276989	-2.0478	0.0143285	3	Contig142-snapTAU.24
ego-1	1.26537	0.0181531	-0.275981	0.659037	-1.39137	0.00279239	-2.12748	0.000321311	3	Contig10-snapTAU.476
ehs-1	1.31977	0.0102672	-0.0726857	0.834668	-0.934365	0.0139562	-2.1432	0.000135073	3	Contig97-snapTAU.54
eif-1.A	1.43962	0.011559	0.0309078	0.965726	-1.46206	0.00484679	-2.16986	0.00234435	3	Contig109-snapTAU.56
eif-3.B	1.51416	0.014371	0.228153	0.648907	-1.21385	0.00443672	-1.77857	0.00633236	3	Contig31-snapTAU.161
eif-3.C	1.31094	0.0100037	-0.30209	0.719062	-1.27833	0.0037822	-2.15851	0.00192027	3	Contig2613-snapTAU.1
eif-3.D	1.75598	0.00832349	-0.0372018	0.974918	-1.06516	0.00763652	-1.96174	0.00453909	3	NA
eif-3.F	1.31596	0.0175339	0.0477049	0.947031	-0.853698	0.00584225	-1.98822	0.000217178	3	Contig638-snapTAU.1
eif-3.G	1.12746	0.0104078	-0.0846749	0.879127	-1.00207	0.00411156	-1.94557	0.000147513	3	Contig75-snapTAU.119
eif-3.H	1.2609	0.0307938	-0.0996519	0.849175	-1.11366	0.0151551	-2.01862	2.06814e-05	3	Contig74-snapTAU.108
eif-3.K	1.4544	0.0107622	-0.185986	0.782275	-1.24029	0.0143477	-2.61368	0.000290928	3	Contig0-snapTAU.437
eif-6	1.31188	0.0159349	-0.0527311	0.918009	-1.0059	0.0189208	-2.19377	4.26904e-05	3	Contig100-snapTAU.81
ekl-1	1.64274	0.00623106	0.110062	0.884774	-0.85137	0.0138406	-1.84406	7.96927e-05	3	Contig61-snapTAU.102
ekl-4	1.23848	0.0334249	-0.207046	0.587157	-1.28836	0.0106541	-2.23041	2.87361e-05	3	Contig16-snapTAU.63
elb-1	1.24455	0.00935158	-0.00511893	0.990571	-0.70311	0.0132306	-1.84535	3.46056e-05	3	NA
elo-1	1.2804	0.00615973	0.0333027	0.968141	-1.0518	0.00696824	-2.75926	0.000250286	3	Contig126-snapTAU.38
elpc-1	1.40418	0.011771	-0.115302	0.843111	-0.921928	0.00969627	-1.92737	6.45989e-05	3	NA
elpc-2	1.45868	0.0174758	0.124675	0.819844	-0.827952	0.0278225	-1.91896	0.000173236	3	Contig11-snapTAU.453
elpc-4	1.66725	0.00758846	0.067536	0.905084	-0.674538	0.0340763	-1.75052	0.000221649	3	Contig19-snapTAU.265
elt-3	1.20957	0.00587452	-0.0613877	0.906307	-0.643986	0.0140561	-1.85796	2.00648e-05	3	Contig1-snapTAU.226
emb-27	1.47009	0.00767099	-0.203242	0.798623	-1.36787	0.00390091	-2.19649	0.000552631	3	NA
emb-5	1.34857	0.00726615	-0.139191	0.816795	-0.947996	0.0153301	-2.10202	2.74428e-05	3	Contig2-snapTAU.368
emo-1	1.21885	0.00711956	-0.451826	0.653069	-1.29455	0.00352329	-2.6213	0.00175098	3	NA
emr-1	1.37722	0.0303145	-0.164928	0.573287	-1.35063	0.0067584	-2.11302	1.7987e-05	3	Contig36-snapTAU.66
enol-1	1.24718	0.00692672	-0.39612	0.671422	-1.66986	0.00399028	-2.46587	0.00184549	3	Contig7-snapTAU.150
ent-1	1.39554	0.0111793	-0.0153558	0.987689	-1.10629	0.00361536	-2.02342	0.000306956	3	NA
ent-2	1.1736	0.00760093	-0.283527	0.588525	-1.07621	0.00861809	-2.31241	1.68841e-05	3	NA
eor-1	1.30337	0.0173447	-0.0375842	0.921531	-0.831241	0.0361639	-1.81592	5.41697e-05	3	Contig61-snapTAU.2
eor-2	0.998387	0.00780934	-0.226097	0.501803	-0.908632	0.0125676	-2.42475	2.42288e-05	3	Contig4-snapTAU.19
epi-1	0.676193	0.0191638	-0.40597	0.573149	-0.887349	0.0183792	-2.63877	4.8935e-05	3	Contig13-snapTAU.433
ercc-1	1.56414	0.00707976	0.181875	0.814205	-0.84097	0.00763652	-1.98702	0.00201182	3	NA
ergo-1	1.403	0.00639743	-0.0111296	0.989718	-1.33992	0.00536928	-2.30289	0.0001333	3	NA
eri-1	1.12784	0.0146333	-0.192751	0.631039	-1.2165	0.00561128	-2.00673	0.000113015	3	Contig53-snapTAU.160
eri-5	1.43165	0.015004	0.10059	0.735155	-0.853503	0.0154047	-1.76932	5.07812e-05	3	NA
eri-9	1.23174	0.0266096	-0.246404	0.472259	-1.18249	0.0070655	-2.18966	0.000115864	3	NA
erl-1	1.46348	0.0137264	0.0830709	0.850439	-0.728041	0.0328231	-1.76344	0.000287579	3	Contig0-snapTAU.283
erm-1	1.33168	0.0334034	-0.146707	0.742203	-1.05581	0.0212996	-2.31269	2.96751e-05	3	Contig22-snapTAU.288
ero-1	1.41703	0.0477584	0.102656	0.799178	-0.751291	0.00892192	-1.82932	4.5028e-05	3	Contig144-snapTAU.39
ess-2	1.21543	0.0236251	-0.204527	0.568837	-1.19359	0.0202346	-2.21141	0.000126136	3	Contig11-snapTAU.458
etr-1	1.34112	0.0256372	0.0794296	0.894638	-0.774258	0.0304146	-2.03395	4.09301e-05	3	Contig24-snapTAU.306
ets-4	1.41366	0.00602524	0.448935	0.110826	0.406345	0.0434592	-0.788985	0.000224993	3	Contig32-snapTAU.171
evl-20	1.39881	0.00715235	-0.0976809	0.886528	-0.70221	0.0278422	-1.74847	0.000132947	3	Contig75-snapTAU.118
exo-1	1.14553	0.0136918	-0.126575	0.775516	-1.11594	0.00352329	-2.26045	9.26401e-05	3	Contig46-snapTAU.140
exo-3	1.43922	0.0117108	-0.228198	0.628104	-1.77211	0.00409421	-1.80959	0.00813127	3	Contig95-snapTAU.27
exoc-7	1.35739	0.0190492	0.0369166	0.937716	-1.08548	0.0156855	-2.0624	2.94638e-05	3	Contig51-snapTAU.83
exoc-8	1.21656	0.010649	-0.0518751	0.918371	-0.972185	0.0139088	-2.0621	3.47528e-05	3	Contig74-snapTAU.105
exos-2	1.25242	0.016143	-0.14724	0.743237	-1.3631	0.00322556	-2.39389	0.000162073	3	Contig102-snapTAU.79
exos-3	1.16838	0.0103429	-0.267594	0.615097	-1.17478	0.00524607	-2.27243	0.000109663	3	Contig100-snapTAU.48
exos-8	1.36808	0.00811746	-0.18413	0.767566	-0.806758	0.0122007	-1.94978	6.03091e-05	3	NA
exos-9	1.44296	0.00692672	-0.0822521	0.910831	-0.925027	0.00959087	-2.0576	0.000148196	3	Contig11-snapTAU.455
F01D4.5	1.26977	0.00744217	-0.100528	0.766337	-0.870362	0.00779784	-1.9568	0.000155388	3	Contig41-snapTAU.172
F01D5.8	1.19213	0.0148507	0.453406	0.196474	0.631161	0.0147467	-0.83152	0.000187577	3	NA
F01F1.1	1.03582	0.0301675	-0.163188	0.570803	-1.19739	0.00780194	-1.81623	3.14794e-05	3	Contig73-snapTAU.12
F01F1.11	1.44726	0.0217829	-0.162545	0.678878	-0.794523	0.0437392	-1.89275	9.1146e-05	3	NA
F01F1.2	1.30816	0.00949169	-0.159303	0.689446	-1.26684	0.00245893	-2.15348	0.000916935	3	Contig44-snapTAU.3
F01F1.9	1.28813	0.00599954	-0.21088	0.812758	-0.93817	0.00856567	-2.30142	0.000192268	3	Contig2-snapTAU.383
F01G4.3	1.35758	0.0133543	-0.0429679	0.957362	-0.930039	0.0120488	-2.05984	7.29928e-05	3	NA
F01G4.6	1.39248	0.0143023	0.00988281	0.989327	-1.28848	0.00364839	-2.36142	0.00463966	3	Contig109-snapTAU.39
F02E9.1	1.26854	0.0240872	-0.284213	0.426834	-1.13751	0.00561298	-2.26892	8.7511e-05	3	NA
F02E9.10	1.30019	0.00634413	-0.247851	0.704989	-1.03438	0.00875808	-2.08427	6.16631e-05	3	Contig10-snapTAU.571
F02E9.7	1.35181	0.00899466	-0.00960208	0.989129	-0.852659	0.00797003	-1.93867	0.000365683	3	Contig233-snapTAU.6
F02E9.9	1.37425	0.00722926	-0.0512746	0.96943	-1.26558	0.00216674	-2.12295	0.00227062	3	Contig10-snapTAU.573
F02H6.3	1.12794	0.0377532	-0.219081	0.508628	-0.82107	0.00792893	-1.80654	0.000169487	3	NA
F07A11.2	1.40604	0.00895447	-0.422556	0.643885	-1.71795	0.00311271	-2.55633	0.000407965	3	Contig43-snapTAU.188
F07E5.5	1.64759	0.0090535	0.120827	0.774065	-0.61445	0.0124168	-1.88933	0.000702701	3	Contig36-snapTAU.92
F07H5.3	1.34388	0.00861419	-0.0953798	0.824511	-0.537772	0.0434592	-2.58879	1.68841e-05	3	NA
F08B12.4	3.04843	0.00615973	1.14408	0.070772	1.10115	0.00294529	-0.568058	0.00441386	3	NA
F08B4.7	0.96233	0.0260793	-0.347706	0.580552	-1.06835	0.0103759	-2.33206	9.81197e-05	3	NA
F08B6.1	1.06291	0.0242872	-0.275016	0.367161	-0.898302	0.0395998	-1.82585	3.68913e-05	3	NA
F08D12.3	-0.349698	0.0433903	0.140779	0.766252	1.5144	0.00405824	0.646044	0.0200576	3	NA
F08F1.4	2.47529	0.00587452	0.960467	0.133122	1.53499	0.00260439	-0.864719	0.000181861	3	NA
F08F1.9	1.42601	0.0159089	0.224469	0.501136	-0.847873	0.0377385	-1.58789	0.000183475	3	NA
F08F3.4	0.645943	0.212597	0.916881	0.0358794	0.863794	0.00461978	-1.22757	3.12171e-05	3	Contig0-snapTAU.429
F08F3.6	0.958146	0.0152835	-0.521972	0.459151	-1.52081	0.00462286	-2.72135	0.000108365	3	NA
F08F8.2	1.29519	0.0133278	-0.202288	0.780332	-1.05074	0.00296634	-2.15909	0.000616357	3	Contig85-snapTAU.62
F08F8.7	1.35607	0.0208207	0.0607486	0.850162	-0.819857	0.0330967	-1.84436	4.62161e-05	3	Contig62-snapTAU.47
F08F8.9	1.4655	0.00726909	-0.20176	0.735976	-1.30796	0.00243136	-2.2164	0.000564256	3	NA
F08G5.1	1.37793	0.0122535	0.0183815	0.976161	-0.831444	0.0445973	-1.82654	2.42288e-05	3	NA
F09B12.3	-0.524633	0.0227593	-0.695523	0.151476	-0.933954	0.00285305	-1.87035	2.81928e-05	3	Contig15-snapTAU.50
F09B9.5	-0.465099	0.0253471	-0.252318	0.393211	-0.367917	0.0311225	-0.618961	0.00733714	3	Contig50-snapTAU.88
F09D1.1	1.06572	0.0491564	0.0639044	0.911573	-0.763913	0.0481798	-1.9058	6.05465e-05	3	Contig30-snapTAU.52
F09E5.2	1.23604	0.0146514	0.0238099	0.973735	-0.790061	0.0103735	-1.84007	0.000145789	3	Contig24-snapTAU.328
F09E5.3	1.19651	0.0329869	-0.0688769	0.903425	-0.914403	0.0441014	-2.02564	0.000212535	3	Contig6-snapTAU.284
F09E5.8	1.13615	0.0208207	-0.351184	0.64805	-1.07395	0.00506902	-2.16761	0.000164807	3	NA
F09E8.2	1.21441	0.0426935	-0.161049	0.595658	-0.517505	0.0267537	-1.61763	6.67336e-05	3	Contig139-snapTAU.4
F09F7.3	1.37705	0.0076267	-0.157098	0.827953	-1.06325	0.00450669	-2.00835	0.000245067	3	Contig0-snapTAU.110
F09F7.4	0.945511	0.0219548	-0.628317	0.337942	-1.83552	0.00105879	-2.76947	0.000474125	3	Contig99-snapTAU.36
F09F7.5	1.30734	0.0118229	0.589214	0.167039	1.07441	0.00252953	-0.596321	0.000229875	3	NA
F09F7.6	1.59975	0.0131268	0.843079	0.448311	0.725126	0.0133337	0.599585	0.000197109	3	NA
F09G2.2	1.47382	0.00692672	-0.136936	0.828282	-1.20786	0.00855939	-2.40265	5.84035e-05	3	Contig29-snapTAU.138
F09G2.8	1.5658	0.00786446	0.0288178	0.974024	-1.06381	0.0034271	-1.90627	0.00205641	3	Contig29-snapTAU.140
F09G2.9	1.21735	0.0479672	-0.0460277	0.96422	-1.4225	0.00529382	-2.14416	0.000119111	3	Contig29-snapTAU.139
F09G8.3	1.25263	0.0131322	-0.178856	0.702358	-0.990273	0.00432319	-1.96334	0.000229107	3	NA
F09G8.7	0.820579	0.0202418	-0.133683	0.711989	-0.816683	0.0158309	-2.25684	1.97507e-05	3	NA
F10B5.2	1.63034	0.0121204	0.151587	0.802012	-0.644888	0.0437669	-1.58483	0.000464651	3	Contig31-snapTAU.344
F10B5.8	1.44166	0.00619365	-0.192494	0.80712	-1.39044	0.00503342	-2.12428	0.000449885	3	Contig61-snapTAU.147
F10C2.4	1.46359	0.00631076	-0.129995	0.810062	-1.19105	0.007196	-2.19402	0.000239358	3	Contig29-snapTAU.120
F10C5.2	1.46245	0.00692672	0.143774	0.816157	-1.06339	0.00605805	-2.00687	0.000136535	3	Contig11-snapTAU.219
F10D11.2	1.27352	0.00893291	-0.165575	0.720975	-0.920586	0.0224375	-1.95216	3.72748e-05	3	NA
F10D2.10	0.472833	0.0423129	-0.0300555	0.948526	1.23284	0.00332569	-0.828172	0.000171949	3	NA
F10D7.3	2.24577	0.00626832	2.40869	0.0964683	3.10256	0.00147082	1.9131	8.14652e-05	3	Contig8-snapTAU.439
F10D7.5	1.32553	0.0434009	0.244404	0.719055	-0.5781	0.0316921	-2.1215	3.94331e-05	3	Contig8-snapTAU.441
F10E7.11	1.37332	0.0132881	-0.102873	0.787231	-1.23583	0.00396017	-2.10771	9.74e-05	3	Contig137-snapTAU.8
F10E7.6	1.22686	0.0307869	-0.0555066	0.884513	-0.953624	0.0391592	-1.5042	0.039015	3	Contig88-snapTAU.32
F10E9.11	1.13904	0.0295511	-0.427049	0.107291	-1.11056	0.00759304	-2.28175	8.58283e-05	3	Contig13-snapTAU.115
F10E9.12	2.02376	0.0284314	0.733394	0.566094	1.95708	0.000910572	0.926013	0.00141191	3	NA
F10E9.3	1.30436	0.0256095	0.00181485	0.998124	-1.05287	0.00712826	-2.09349	5.97949e-05	3	NA
F10F2.2	0.751541	0.026853	-0.683359	0.116065	-1.50177	0.0127923	-3.15301	1.97271e-05	3	Contig1620-snapTAU.1
F10G7.10	1.1409	0.011889	-0.148466	0.75468	-0.971715	0.00793018	-2.128	2.66066e-05	3	Contig24-snapTAU.313
F10G7.9	1.27888	0.009731	-0.0366864	0.943196	-1.05455	0.00631257	-2.09209	4.93604e-05	3	NA
F10G8.6	1.63947	0.014186	0.148714	0.749636	-0.956134	0.00670689	-1.8755	0.0010384	3	Contig404-snapTAU.1
F11A10.5	1.36898	0.00689489	0.0981778	0.867347	-1.35796	0.00238748	-2.13446	0.000370106	3	NA
F11A10.6	1.34486	0.00650764	0.127427	0.710204	-0.699933	0.00687319	-1.64208	6.22857e-05	3	Contig126-snapTAU.59
F11A10.7	1.21133	0.0293799	-0.323911	0.295175	-0.799498	0.0203488	-1.98482	3.63708e-05	3	Contig53-snapTAU.88
F11A5.15	0.740325	0.0199486	0.726264	0.210812	1.06444	0.00481301	1.34142	2.51223e-05	3	NA
F11C7.6	0.367257	0.0377063	0.474278	0.297152	0.389624	0.0234143	0.194573	0.0175693	3	NA
F11E6.11	1.37	0.0263585	2.17666	0.0783115	2.51089	0.00123255	1.00701	0.000255857	3	NA
F11E6.3	0.903791	0.0435452	-0.628976	0.466909	-1.42783	0.0200027	-2.32291	0.00050406	3	Contig87-snapTAU.131
F11E6.7	1.27197	0.00587452	-0.417353	0.695319	-1.72112	0.00201792	-2.70387	0.0010554	3	NA
F11G11.5	1.52421	0.00587452	0.0328759	0.943541	-0.599997	0.0254474	-1.83044	0.000123511	3	Contig40-snapTAU.134
F12A10.2	1.27908	0.0127455	0.0348779	0.947031	-0.521444	0.0435304	-1.4548	0.000109663	3	NA
F12A10.8	0.983482	0.0263336	-0.372428	0.223374	-1.20888	0.00534643	-2.2626	2.5027e-05	3	NA
F12F6.1	1.49885	0.00587452	0.119146	0.851062	-1.07633	0.00545854	-2.01171	0.000146811	3	Contig53-snapTAU.104
F12F6.7	1.49687	0.0114443	-0.0881097	0.890171	-1.09726	0.00679826	-2.07934	0.000570347	3	Contig235-snapTAU.4
F13B12.1	1.53454	0.00687767	-0.0741801	0.918709	-1.05127	0.00424114	-1.90583	0.00137703	3	Contig19-snapTAU.168
F13D11.3	0.625363	0.0196223	0.371004	0.232442	0.471819	0.0265136	0.512929	0.00343888	3	NA
F13D12.3	0.972832	0.0118756	1.13253	0.276179	1.29201	0.00250174	-0.46515	0.0410063	3	NA
F13D12.5	1.11204	0.00663428	-0.209794	0.823998	-1.52949	0.002015	-2.2788	0.000692245	3	Contig36-snapTAU.169
F13D12.6	0.954138	0.0261322	0.126599	0.909875	-0.911593	0.0128395	-6.04415	3.03682e-05	3	NA
F13E9.15	0.48251	0.0240254	0.447556	0.179491	1.21964	0.00247494	0.666896	0.0126543	3	NA
F13G3.10	1.43367	0.0246086	-0.15898	0.797633	-1.10356	0.00492953	-2.07954	0.005157	3	Contig10-snapTAU.516
F13G3.11	1.21747	0.0233884	-0.100351	0.768401	-0.947404	0.0366836	-1.94164	5.45514e-05	3	Contig21-snapTAU.317
F13G3.7	1.00294	0.0316525	-0.192282	0.632449	-1.1246	0.0095848	-2.08173	2.10447e-05	3	Contig21-snapTAU.318
F13H10.6	1.87636	0.00587452	0.793868	0.37112	0.462973	0.0361639	-1.22097	0.0208353	3	NA
F13H10.8	1.27039	0.0188839	0.218341	0.765619	-0.924167	0.00467669	-2.75875	0.000401914	3	NA
F13H8.3	-0.584521	0.0301186	-1.12069	0.0547947	-1.08251	0.00163385	-1.74919	2.62363e-05	3	NA
F14B4.2	1.29751	0.0220139	-0.108973	0.814683	-1.35448	0.00953464	-2.03862	2.62568e-05	3	Contig10-snapTAU.559
F14D2.15	1.31315	0.0159491	-0.0781118	0.895313	-0.978911	0.0268464	-1.90692	6.98357e-05	3	NA
F14D7.2	1.06311	0.00655416	-0.541754	0.507177	-1.65143	0.000837522	-2.76036	0.000330294	3	NA
F14E5.2	0.967332	0.0255691	-0.135128	0.716176	-1.03427	0.0252211	-2.11993	9.06721e-05	3	Contig33-snapTAU.235
F14H3.6	1.43316	0.00587452	-0.296404	0.805814	-1.53366	0.000827706	-2.4282	0.00412504	3	NA
F15B9.10	1.54763	0.00710748	-0.541897	0.356216	-1.18013	0.00197605	-1.96567	0.00379389	3	Contig14-snapTAU.174
F15C11.2	1.37822	0.00643863	-0.013747	0.988475	-1.01429	0.00281289	-2.11053	0.000671328	3	Contig120-snapTAU.18
F15D3.7	1.60202	0.00733021	0.127701	0.792795	-0.719612	0.00907694	-1.98027	0.000150516	3	Contig120-snapTAU.12
F15D4.2	1.65273	0.00786121	0.163845	0.663813	-0.807548	0.00512451	-1.94368	0.000492654	3	NA
F15E6.3	3.09091	0.00944758	2.65195	0.0994676	2.38391	0.00158224	1.80862	4.02199e-05	3	NA
F16A11.2	1.20998	0.00650764	-0.200751	0.803244	-1.06683	0.00309061	-2.10282	0.000202508	3	Contig141-snapTAU.13
F16B4.4	1.44124	0.00655416	1.20608	0.161585	1.09817	0.00393111	-0.954196	0.000936133	3	NA
F16B4.6	0.96094	0.0311344	-0.116552	0.712813	-0.545044	0.017494	-1.5014	9.3216e-05	3	NA
F16C3.2	1.84035	0.012628	2.01991	0.0766633	2.37696	0.00714156	1.3788	0.000156045	3	NA
F16D3.4	1.12713	0.0222184	-0.0715367	0.882143	-1.18776	0.00664445	-2.1358	4.38948e-05	3	Contig22-snapTAU.127
F16G10.15	1.07798	0.00935116	0.706897	0.0676911	1.16526	0.00546731	-1.01801	4.87197e-05	3	NA
F17A9.2	1.30024	0.0210366	0.0572481	0.873311	-1.05523	0.0163414	-1.88135	4.58693e-05	3	Contig9-snapTAU.119
F17C11.10	1.21717	0.00974552	-0.295309	0.653161	-1.27381	0.0056736	-2.44622	7.96198e-05	3	Contig14-snapTAU.23
F17C11.7	1.51358	0.00973036	-0.0244262	0.975385	-0.848833	0.00808154	-1.99626	0.000248833	3	NA
F17C8.7	-0.656095	0.0120765	-0.418549	0.194016	-0.47452	0.0361639	-0.343898	0.0124882	3	Contig24-snapTAU.109
F17E5.2	-0.3655	0.0433903	-0.14133	0.578873	-0.458454	0.0446174	-0.860662	0.000109341	3	NA
F18A1.6	1.14433	0.0134378	-0.180547	0.727362	-1.28578	0.00466928	-2.2638	3.04276e-05	3	Contig97-snapTAU.42
F18A1.7	1.36853	0.0113047	-0.155016	0.817033	-1.68979	0.00267631	-2.28019	0.000455469	3	Contig28-snapTAU.195
F18A1.8	1.33438	0.0113698	0.0191781	0.969392	-1.06685	0.00934259	-2.04708	4.5028e-05	3	NA
F18C5.10	1.66817	0.00587452	1.27938	0.0588724	1.26591	0.00365546	-0.386458	0.0149755	3	Contig7-snapTAU.332
F18G5.6	1.92823	0.00690066	1.78012	0.0758709	1.36915	0.00212849	-0.862129	0.00084754	3	NA
F18H3.1	1.13209	0.0382004	-0.0161922	0.981159	-0.600089	0.0344632	-2.06569	2.52436e-05	3	Contig49-snapTAU.61
F19B10.2	0.959721	0.0119979	-0.424844	0.374876	-1.29893	0.00498994	-2.41854	0.000417329	3	NA
F19B6.1	1.09814	0.0208207	-0.0577854	0.950101	-1.07755	0.00975949	-2.2523	7.75063e-05	3	Contig41-snapTAU.159
F19D8.2	1.34156	0.0115146	0.144466	0.663613	-0.809863	0.0194346	-1.96052	8.02035e-05	3	NA
F19F10.10	1.40626	0.00708669	-0.058524	0.944177	-1.24096	0.00305154	-2.26892	0.000255339	3	NA
F19F10.11	1.07076	0.0384799	-0.261346	0.55468	-1.2702	0.00489695	-2.12165	2.11307e-05	3	NA
F19F10.9	1.26918	0.00866879	-0.490103	0.297071	-1.31351	0.00295658	-2.57091	0.000602671	3	Contig20-snapTAU.101
F20A1.9	1.65043	0.0215279	0.126431	0.779871	-0.957713	0.0288027	-1.86895	0.00052635	3	NA
F20B6.9	0.0681639	0.898799	-0.642885	0.0432489	-0.873088	0.0025152	-1.4189	0.0453601	3	NA
F20D1.3	1.49087	0.00599954	-0.0443362	0.943402	-0.431485	0.049279	-1.75354	0.000161556	3	Contig4-snapTAU.201
F20D1.9	0.712607	0.0238571	-0.646611	0.236898	-1.2889	0.00781449	-2.79462	3.63781e-05	3	Contig8-snapTAU.491
F20H11.1	1.33866	0.0079795	-0.178053	0.751516	-1.05719	0.00449018	-2.18257	0.000145849	3	Contig314-snapTAU.2
F21C10.10	3.14507	0.00587452	1.004	0.0103547	0.514353	0.137305	-0.643547	0.00216255	3	Contig24-snapTAU.329
F21C10.9	-1.01165	0.0353992	-0.824949	0.297152	-1.77901	0.00335944	-2.26872	4.79268e-05	3	NA
F21D5.1	1.2328	0.00650764	-0.151712	0.844818	-1.10863	0.00939542	-2.02167	2.12635e-05	3	Contig42-snapTAU.94
F21D5.2	1.13025	0.0422565	-0.437715	0.132241	-1.27801	0.00438244	-2.17316	0.000255502	3	Contig31-snapTAU.206
F21D5.5	1.30055	0.0210345	-0.048685	0.919981	-0.87533	0.0306833	-1.91715	6.061e-05	3	Contig41-snapTAU.13
F21D5.6	1.31381	0.00647109	-0.138085	0.829052	-0.924326	0.00964297	-2.16031	0.000123795	3	NA
F21D5.7	1.23002	0.0106557	-0.136459	0.802233	-0.882948	0.0114274	-1.98872	4.41712e-05	3	Contig41-snapTAU.15
F21F3.4	1.53829	0.00770244	-0.203142	0.588776	-0.898536	0.0189208	-1.80495	0.00015448	3	Contig3-snapTAU.189
F21G4.1	1.20787	0.0365197	0.392374	0.577519	1.41811	0.00559065	-0.66164	0.000738955	3	Contig15-snapTAU.255
F21H12.1	1.34586	0.038719	-0.165503	0.687953	-0.938314	0.0348828	-1.94261	4.52649e-05	3	Contig5-snapTAU.248
F21H12.3	0.957875	0.0353611	-0.312899	0.72916	-0.902516	0.00875096	-1.98987	0.000126992	3	NA
F21H12.6	1.27328	0.0222955	0.02351	0.974521	-1.32381	0.00908782	-2.31914	0.000226281	3	NA
F22B3.4	1.49199	0.00587452	-0.251487	0.833711	-1.69732	0.00225654	-2.17672	0.00342559	3	NA
F22B5.10	1.30164	0.010767	-0.345609	0.745882	-1.03844	0.00507473	-2.11222	0.000668068	3	NA
F22B7.9	0.835049	0.0164255	0.508026	0.140269	0.975377	0.00315654	1.45462	3.47843e-05	3	Contig35-snapTAU.167
F22D3.2	1.2612	0.0117288	-0.141902	0.634811	-1.1056	0.00936808	-2.02764	4.04719e-05	3	Contig31-snapTAU.131
F22D6.2	1.32596	0.0079248	0.108581	0.78834	-0.61574	0.0217693	-1.89874	8.39481e-05	3	Contig118-snapTAU.33
F22D6.9	1.61411	0.0161557	0.230468	0.611374	-0.694121	0.0341021	-1.46493	4.51024e-05	3	NA
F22E5.1	-1.13946	0.00615973	-1.21727	0.00513206	-0.300246	0.380219	-1.62747	2.33873e-05	3	NA
F22E5.17	0.78875	0.0217628	-0.580486	0.250389	-1.50125	0.00475082	-2.32891	3.35807e-05	3	NA
F22F7.1	0.724817	0.0180092	-0.697012	0.369024	-1.59706	0.0108545	-2.8521	0.000927352	3	Contig14-snapTAU.291
F22G12.4	1.29491	0.00725788	0.160345	0.774307	-1.20626	0.00425013	-1.8027	8.0189e-05	3	NA
F22G12.5	0.653792	0.0275703	-0.0433313	0.953498	-0.948985	0.00359139	-1.86684	2.37792e-05	3	Contig102-snapTAU.44
F22H10.3	2.01803	0.0123867	0.118584	0.802233	0.654668	0.0225563	-2.47986	2.64966e-05	3	NA
F23A7.4	1.13256	0.0188129	-0.495774	0.543734	-1.55291	0.00226788	-2.39839	0.0139609	3	NA
F23A7.8	1.11023	0.0320141	-0.28132	0.536078	-1.50254	0.00271467	-2.08744	0.00321888	3	NA
F23B12.5	1.38488	0.005971	-0.0646946	0.941082	-1.07649	0.00908782	-2.14049	0.000392205	3	Contig0-snapTAU.597
F23B12.7	1.39541	0.029614	0.28321	0.62313	-1.13718	0.00301571	-1.81794	0.00033108	3	Contig183-snapTAU.2
F23C8.5	1.27503	0.00905531	-0.322179	0.513989	-1.45345	0.00259464	-2.19933	0.0015452	3	Contig141-snapTAU.16
F23C8.6	1.66784	0.00587452	-0.0837885	0.906307	-0.653502	0.0217693	-1.81885	0.00473294	3	Contig141-snapTAU.17
F23F1.10	1.26412	0.015275	-0.205182	0.459398	-1.16889	0.00784271	-2.16952	0.000126581	3	NA
F23F1.9	1.28408	0.00872157	-0.172976	0.66594	-0.888068	0.00664242	-1.86348	7.91486e-05	3	Contig120-snapTAU.66
F23H11.3	1.19663	0.0192282	-0.110976	0.78834	-1.64026	0.00405959	-2.37109	8.44853e-05	3	NA
F23H11.4	1.29342	0.00623106	-0.0979576	0.881645	-0.777134	0.020919	-2.02436	3.33691e-05	3	Contig11-snapTAU.554
F23H11.5	1.37875	0.0174751	0.108842	0.798672	-1.17632	0.00347222	-1.95547	0.00624435	3	Contig11-snapTAU.435
F23H12.11	0.804033	0.0219667	-0.230545	0.728892	-0.559116	0.0274125	-1.22942	0.00311337	3	NA
F25B3.6	1.34474	0.0062069	-0.0969204	0.862428	-0.97939	0.00301534	-1.86811	0.000206818	3	Contig14-snapTAU.417
F25B4.1	1.07424	0.0372345	-0.157395	0.88513	-1.33633	0.00187242	-2.44995	0.00318489	3	Contig70-snapTAU.112
F25B4.4	1.02319	0.0121268	-0.61152	0.222447	-1.1834	0.0112148	-2.12979	2.33388e-05	3	NA
F25B4.5	1.32528	0.00968809	-0.159016	0.830503	-1.00558	0.0140203	-2.18377	3.33232e-05	3	Contig2536-snapTAU.1
F25B4.7	1.2651	0.00990286	-0.404111	0.51658	-0.946607	0.00411979	-2.24648	0.00028944	3	Contig56-snapTAU.184
F25B5.2	1.28651	0.00625751	-0.189538	0.810365	-1.19205	0.00487432	-2.14769	0.000198129	3	NA
F25B5.3	1.12855	0.0272523	-0.0978791	0.867556	-1.21259	0.00659857	-2.4439	0.000103651	3	Contig21-snapTAU.76
F25B5.5	1.4692	0.0180162	0.215305	0.635464	-0.90646	0.0124094	-1.87555	0.000399579	3	NA
F25B5.6	1.12053	0.0399506	-0.206281	0.626734	-0.950953	0.0118579	-2.06443	6.2826e-05	3	Contig85-snapTAU.80
F25E2.3	0.900063	0.00952563	1.92781	0.0739672	0.704742	0.00833463	-0.55099	0.00358407	3	NA
F25G6.8	1.17926	0.00891204	-0.234303	0.532686	-1.06972	0.00365546	-2.17279	2.405e-05	3	Contig0-snapTAU.97
F25G6.9	1.2512	0.0143712	-0.167582	0.80148	-1.01206	0.0380147	-2.25254	4.54096e-05	3	Contig30-snapTAU.278
F25H2.4	1.5783	0.00625765	-0.0749957	0.923754	-1.17192	0.00384156	-2.27584	0.000545767	3	Contig22-snapTAU.23
F25H2.5	1.64666	0.0102119	-0.103914	0.933066	-1.4841	0.00271829	-2.37141	0.0464638	3	Contig66-snapTAU.129
F25H2.6	1.17553	0.0113113	-0.169739	0.825974	-1.22585	0.00179853	-2.43972	0.000652829	3	Contig66-snapTAU.133
F25H5.5	1.1514	0.00966472	-0.360488	0.343209	-1.08714	0.00503191	-2.18822	5.33839e-05	3	Contig299-snapTAU.1
F25H5.6	1.17593	0.0167966	-0.215455	0.64172	-0.918043	0.0132873	-2.06042	0.000120644	3	NA
F25H8.1	1.14506	0.0378762	-0.317954	0.18792	-1.1689	0.0136766	-2.12618	2.83769e-05	3	Contig53-snapTAU.159
F25H8.2	1.33212	0.00728682	-0.251223	0.666013	-1.19795	0.00359765	-2.06452	0.000628451	3	Contig109-snapTAU.46
F25H9.6	1.39636	0.0095355	0.0695125	0.890771	-0.753051	0.0291941	-1.62102	6.99101e-05	3	Contig29-snapTAU.114
F26A3.4	2.07857	0.00587452	0.91533	0.0629188	0.979138	0.0226537	0.529651	0.0108977	3	Contig100-snapTAU.110
F26A3.7	1.3791	0.011286	-0.260973	0.363704	-0.981635	0.00970158	-2.13452	0.000551965	3	Contig1-snapTAU.354
F26B1.2	1.36504	0.0189056	0.154619	0.616742	-1.25606	0.00696482	-1.88283	3.22091e-05	3	Contig68-snapTAU.28
F26C11.1	-0.660999	0.024928	-0.228729	0.659792	-1.21785	0.00687319	-0.824553	7.5246e-05	3	NA
F26E4.4	1.25363	0.0265123	-0.241608	0.374463	-1.23664	0.00717613	-2.2717	0.000111032	3	Contig81-snapTAU.20
F26E4.6	1.39575	0.0107622	-0.0252823	0.969825	-1.31354	0.00652172	-2.28952	0.00149978	3	NA
F26F12.3	0.594495	0.0337689	0.884242	0.115044	0.913432	0.00343014	1.07642	0.000217924	3	Contig20-snapTAU.43
F26F4.12	1.46318	0.00955164	0.00662768	0.993445	-0.635026	0.0235279	-1.79238	0.000296977	3	Contig26-snapTAU.91
F26F4.5	1.49104	0.0261113	-0.0599026	0.931622	-0.856806	0.01323	-1.74849	1.91247e-05	3	Contig11-snapTAU.442
F26F4.6	1.27868	0.0126641	0.0747792	0.858054	-0.64919	0.0123504	-1.70259	5.84938e-05	3	NA
F26G1.1	1.51665	0.0312203	0.00361615	0.994988	-1.13115	0.0233067	-2.22929	3.84245e-05	3	Contig31-snapTAU.127
F26G5.1	1.00896	0.012061	-0.237902	0.658682	-1.57845	0.00391618	-2.29708	9.52056e-05	3	NA
F26H11.6	1.42248	0.0158111	-0.225207	0.500601	-1.0723	0.00941004	-2.02767	0.000145277	3	NA
F26H9.4	1.08334	0.014422	-0.250102	0.597805	-0.956645	0.0101187	-2.01861	2.71637e-05	3	Contig54-snapTAU.121
F26H9.5	1.10198	0.00599954	-0.371974	0.591569	-1.12316	0.00353544	-2.20764	0.000521858	3	Contig25-snapTAU.158
F27B3.5	1.08848	0.0202474	-0.15051	0.709324	-1.31324	0.00624532	-2.03387	3.05988e-05	3	NA
F27C1.2	1.63009	0.00744695	-0.080784	0.933797	-0.656866	0.0153211	-1.88207	0.000703732	3	Contig1-snapTAU.411
F27C8.6	1.57709	0.00587452	-0.327631	0.800878	-1.5194	0.0046226	-1.93069	0.0262372	3	Contig18-snapTAU.46
F27D4.1	1.31935	0.00863263	-0.118475	0.871495	-1.15997	0.00341422	-2.15197	0.000842581	3	Contig10-snapTAU.580
F27D4.7	1.37014	0.00655416	-0.137963	0.869254	-0.929798	0.0142114	-1.91354	2.48705e-05	3	Contig10-snapTAU.579
F27D9.2	0.964859	0.026339	0.480117	0.418395	0.847897	0.0156701	-1.15457	0.000103523	3	NA
F28A12.3	-0.474124	0.0233622	-0.309873	0.324029	-0.572427	0.00682239	-0.794798	5.08271e-05	3	NA
F28B3.10	1.29682	0.00744695	-0.290498	0.559839	-1.1449	0.00361372	-2.29134	0.00020176	3	NA
F28B3.5	1.2428	0.00757741	-0.212708	0.757066	-1.12898	0.00497998	-2.15203	0.000103734	3	NA
F28B3.6	0.944911	0.0237536	-0.301726	0.271294	-0.958891	0.0409246	-2.09028	9.67448e-05	3	NA
F28C1.1	1.2351	0.00623106	-0.318273	0.385638	-0.914876	0.00488809	-1.88319	0.000131625	3	Contig29-snapTAU.201
F28C6.2	1.06793	0.0495458	-0.200398	0.405604	-0.884849	0.00901177	-1.78444	4.5587e-05	3	NA
F28C6.8	1.28626	0.0124994	-0.0647385	0.903071	-0.686714	0.0320288	-1.84485	5.29676e-05	3	Contig6-snapTAU.355
F28E10.5	1.08062	0.0131322	0.574679	0.135945	0.928445	0.00420748	-1.11998	0.000364676	3	NA
F28F8.5	1.33795	0.0170821	-0.00718574	0.988372	-0.976991	0.0220259	-1.89614	7.93025e-05	3	NA
F28F8.9	1.33	0.00955701	-0.192301	0.570803	-0.98561	0.00992893	-1.98031	5.25414e-05	3	NA
F29B9.11	1.00853	0.0174302	-0.114838	0.790182	-1.12873	0.00499365	-2.40215	2.33873e-05	3	NA
F29B9.2	1.33095	0.00973036	-0.20812	0.765619	-1.53063	0.00343537	-2.2843	0.000255834	3	Contig48-snapTAU.22
F29C12.4	1.29322	0.0226985	0.124527	0.853236	-0.947048	0.00794548	-1.75997	5.94501e-05	3	Contig1-snapTAU.232
F29C4.2	1.06193	0.00995933	-0.200075	0.659247	-1.224	0.00296827	-2.6077	8.93123e-05	3	Contig103-snapTAU.77
F29C4.7	1.37199	0.00843087	0.0219344	0.968647	-0.935065	0.0139957	-1.84768	1.87388e-05	3	NA
F29G6.3	1.29568	0.0115017	-0.126109	0.818172	-0.392505	0.0491796	-3.49604	1.7888e-05	3	NA
F30A10.3	1.33948	0.0452516	0.0858315	0.762439	-0.507891	0.0369057	-1.41942	5.85319e-05	3	Contig24-snapTAU.228
F30B5.4	0.848451	0.0183261	-0.419553	0.507021	-1.29622	0.00324314	-2.45705	3.40029e-05	3	Contig72-snapTAU.81
F30F8.1	1.23054	0.00690932	-0.213728	0.700535	-1.27728	0.0104012	-2.12304	3.2932e-05	3	NA
F30F8.3	1.36816	0.00625113	-0.101344	0.922688	-0.91147	0.0202174	-1.91846	0.000350139	3	NA
F31C3.2	1.18912	0.0162937	-0.215657	0.728892	-1.6055	0.00341345	-2.53546	0.000185771	3	Contig14-snapTAU.6
F31C3.4	1.29975	0.00795637	0.0513176	0.942455	-0.965848	0.00578683	-2.04821	6.97643e-05	3	Contig10-snapTAU.359
F31C3.5	1.33753	0.0214652	-0.290756	0.313321	-1.35254	0.00535992	-2.22813	9.49819e-05	3	Contig141-snapTAU.31
F31D4.9	0.87307	0.0256065	-0.00959211	0.982985	-0.405082	0.0402586	-1.54429	7.87807e-05	3	Contig121-snapTAU.39
F31E3.4	1.32533	0.00854574	-0.0220436	0.976205	-1.32208	0.00499056	-2.10916	0.000102065	3	Contig11-snapTAU.319
F31E8.4	0.967794	0.0403515	-0.284751	0.382912	-0.688902	0.020325	-2.53236	2.5294e-05	3	Contig104-snapTAU.131
F31F7.1	1.98624	0.00945964	1.43071	0.0114167	-0.0896525	0.788307	-1.25626	0.000320175	3	NA
F32A11.1	1.20754	0.0274733	0.0878963	0.868391	-0.900178	0.0175988	-2.14436	3.49555e-05	3	Contig93-snapTAU.15
F32A5.4	1.00214	0.0420128	0.671009	0.227778	1.22282	0.00217445	-0.345777	0.00988303	3	Contig33-snapTAU.148
F32A7.5	1.07645	0.0377013	-0.203499	0.669696	-1.16375	0.0109151	-2.41914	2.2837e-05	3	Contig3-snapTAU.46
F32B5.1	1.00463	0.0132558	-0.372704	0.65306	-1.20987	0.0114951	-2.84754	5.12431e-05	3	NA
F32B6.2	1.31772	0.00777772	-0.0399262	0.957362	-1.06824	0.00940171	-2.06548	0.000222401	3	Contig27-snapTAU.146
F32B6.3	1.09348	0.021777	-0.37068	0.207914	-0.858035	0.0333255	-1.93064	1.99989e-05	3	NA
F32D1.2	1.23534	0.0100119	-0.216889	0.621883	-1.30162	0.0029195	-2.17149	0.000474876	3	NA
F32D1.5	1.45188	0.0113047	0.251281	0.611968	-1.30147	0.0156888	-1.66015	0.00364355	3	Contig18-snapTAU.115
F32D1.6	1.36734	0.00655416	-0.155179	0.860754	-1.18493	0.00322556	-2.38484	0.000881945	3	NA
F32D1.7	1.38832	0.0137477	0.0504237	0.951455	-1.38694	0.00786884	-2.12532	0.00199526	3	NA
F32D8.14	1.34033	0.0087392	-0.240411	0.776232	-1.2351	0.00199445	-2.12852	0.00479478	3	Contig30-snapTAU.248
F32D8.5	1.17564	0.00752702	-0.157105	0.815715	-0.957927	0.0244413	-1.81319	2.21771e-05	3	NA
F32E10.2	1.07238	0.0291011	-0.300437	0.233797	-1.38893	0.00516072	-2.4102	3.24203e-05	3	NA
F32E10.5	1.53649	0.00650764	0.0946294	0.860754	-0.795352	0.00758231	-1.83877	0.000195394	3	NA
F32E10.6	1.52837	0.00951153	0.0265764	0.966481	-1.008	0.00438333	-1.9717	9.86265e-05	3	NA
F32E10.9	1.40605	0.00741743	0.0973385	0.800326	-0.803888	0.0150525	-1.40066	0.000172293	3	NA
F32H2.10	1.24465	0.00744217	-0.181442	0.722326	-0.842703	0.0323003	-1.73512	2.03015e-05	3	NA
F32H5.3	0.717467	0.0140405	0.633209	0.0779204	0.688323	0.0078959	-0.748784	0.000778722	3	NA
F33A8.4	1.15394	0.0144752	0.00826338	0.989065	-1.34724	0.0116232	-2.1551	0.000142252	3	Contig75-snapTAU.20
F33D11.10	1.33444	0.0114504	-0.052405	0.943394	-0.917188	0.00596634	-2.08119	0.00017	3	Contig144-snapTAU.29
F33D11.12	1.23512	0.00902249	-0.134371	0.850767	-0.868806	0.00907242	-2.03804	0.000252903	3	Contig144-snapTAU.28
F33D11.9	1.33073	0.005971	-0.192572	0.803244	-0.923978	0.00556092	-2.05972	0.000200572	3	NA
F33D4.5	1.43698	0.0133085	-0.137653	0.863251	-0.986985	0.00268894	-1.89059	0.00491593	3	Contig27-snapTAU.140
F33D4.7	1.1466	0.0127389	-0.133121	0.709368	-1.26675	0.00747401	-2.21285	1.94971e-05	3	NA
F33E11.2	1.29146	0.0109803	0.0862173	0.852899	-1.12561	0.00664664	-2.09853	3.85485e-05	3	NA
F33E11.6	1.05712	0.0296913	-0.151592	0.560143	-1.10496	0.00371823	-1.98328	3.4028e-05	3	Contig14-snapTAU.497
F33E2.5	0.808656	0.0353611	-0.66099	0.212642	-1.44822	0.00567739	-2.94534	5.38649e-05	3	NA
F33G12.2	1.4748	0.0100572	-0.185669	0.736413	-0.763307	0.0160987	-1.81197	9.79213e-05	3	Contig97-snapTAU.145
F33G12.3	1.04341	0.0283408	-0.290076	0.305001	-1.18516	0.00884446	-1.8358	0.000228125	3	NA
F33G12.5	1.0419	0.0163799	-0.292479	0.611968	-1.25427	0.00617226	-2.33283	5.41738e-05	3	Contig97-snapTAU.147
F33G12.7	1.39377	0.0123323	0.0627394	0.859385	-0.681816	0.0238697	-1.75764	6.56304e-05	3	Contig72-snapTAU.45
F33H1.3	1.42398	0.0369616	-0.0650864	0.91539	-1.25581	0.0116842	-2.0018	0.00115335	3	Contig50-snapTAU.61
F33H2.2	1.32361	0.0128922	-0.264377	0.699558	-1.42341	0.0036812	-2.0994	0.000885377	3	Contig86-snapTAU.40
F33H2.3	1.34013	0.00587452	-0.171707	0.802012	-1.20259	0.00658459	-2.56062	0.000933981	3	Contig120-snapTAU.39
F33H2.5	1.40534	0.00634413	-0.0270889	0.976881	-1.52469	0.0030599	-2.21035	9.82716e-05	3	Contig21-snapTAU.309
F35C11.5	1.32437	0.00587452	-0.114997	0.848077	-1.29133	0.0038886	-1.93148	0.000115729	3	Contig0-snapTAU.129
F35D11.3	0.895607	0.00772688	0.594278	0.241005	0.638461	0.0332616	-0.832323	0.000632192	3	Contig5-snapTAU.128
F35D11.4	1.31912	0.016696	-0.187951	0.530263	-1.19737	0.00391618	-2.18278	0.000177225	3	Contig7-snapTAU.204
F35D11.5	1.29012	0.0130371	-0.105286	0.787424	-0.990356	0.00949917	-1.97865	7.24806e-05	3	Contig95-snapTAU.15
F35F11.1	1.21137	0.0159131	-0.160941	0.629029	-1.2601	0.0171295	-2.51733	5.69561e-05	3	Contig14-snapTAU.285
F35G12.11	1.188	0.00625765	-0.279486	0.611968	-1.48496	0.00215683	-2.43337	0.00024962	3	NA
F35G12.12	1.45504	0.00662199	-0.0153633	0.986902	-1.28806	0.00203535	-2.06635	0.00162689	3	Contig35-snapTAU.140
F35G12.2	1.5708	0.00955164	0.235361	0.572091	-0.925497	0.0111942	-1.64891	0.00032228	3	Contig105-snapTAU.70
F35G12.4	1.23595	0.00812755	-0.219355	0.715909	-1.48262	0.00304138	-2.52552	5.36844e-05	3	NA
F35G12.7	1.1778	0.0432632	-0.0272547	0.962713	-0.679745	0.0457787	-1.75054	9.92235e-05	3	Contig136-snapTAU.28
F35G2.1	1.51348	0.00780481	0.358594	0.44202	-0.613575	0.0134366	-1.84594	5.65954e-05	3	Contig61-snapTAU.71
F35H10.5	1.35006	0.00846872	-0.0596644	0.850574	-1.0051	0.0257993	-2.08942	5.64554e-05	3	NA
F35H10.7	1.24675	0.013442	-0.0739288	0.848913	-1.13365	0.0228075	-1.98412	5.07068e-05	3	Contig139-snapTAU.58
F35H12.4	0.977941	0.0359488	-0.221593	0.566567	-0.585299	0.0101441	-2.12582	3.72169e-05	3	Contig402-snapTAU.1
F36A2.13	1.15169	0.00952639	-0.0119793	0.986634	-1.17115	0.0102515	-2.10928	2.9226e-05	3	Contig37-snapTAU.211
F36A2.2	1.42714	0.00718638	-0.0554129	0.940881	-0.801261	0.00639331	-1.8992	0.000479259	3	Contig103-snapTAU.25
F36A2.7	1.72054	0.00705361	0.1741	0.808405	-0.945312	0.0107206	-1.94615	0.0196154	3	Contig16-snapTAU.48
F36A2.9	1.14383	0.005971	-0.0008984	0.999166	-1.23198	0.00276989	-2.18521	0.000200083	3	NA
F36D4.2	1.15685	0.0137884	-0.176111	0.678878	-0.799098	0.0440004	-1.74712	2.58803e-05	3	Contig44-snapTAU.7
F36D4.5	1.45892	0.00628768	-0.0111226	0.988734	-0.812063	0.0421901	-2.26393	4.67253e-05	3	Contig0-snapTAU.377
F36H12.2	1.34971	0.00940835	-0.131397	0.812322	-0.862647	0.00858864	-1.92241	9.25133e-05	3	NA
F36H2.2	1.23778	0.00644621	-0.272577	0.769858	-1.16493	0.0020574	-2.22415	0.00133966	3	Contig10-snapTAU.300
F37A4.1	1.3092	0.005971	-0.0800902	0.937785	-0.837929	0.0116061	-2.04204	5.8715e-05	3	Contig34-snapTAU.86
F37B12.3	1.2788	0.018681	-0.0863544	0.781918	-0.836597	0.0289638	-2.02359	0.000104724	3	NA
F37C12.10	0.799446	0.00832349	0.568524	0.055908	0.977107	0.00342141	-0.375175	0.000765952	3	NA
F37C12.3	1.0721	0.0203093	-0.284689	0.601389	-1.12546	0.00865421	-2.24933	9.22923e-05	3	NA
F37C4.5	1.98382	0.018769	0.0525086	0.960405	0.534561	0.0337127	-1.61968	0.0012033	3	NA
F37F2.2	1.5213	0.0133312	-0.0344644	0.959661	-1.17678	0.00571303	-1.9213	0.00593005	3	Contig100-snapTAU.74
F38A5.1	1.34142	0.0114504	-0.0938234	0.844867	-0.937853	0.0131621	-2.03927	3.63781e-05	3	NA
F38A5.2	0.99817	0.037242	-0.114761	0.791142	-1.30509	0.00706421	-2.17024	3.93523e-05	3	Contig41-snapTAU.168
F38B2.4	0.748203	0.0294326	-0.466744	0.256869	-0.899577	0.0287929	-2.01077	0.00011905	3	NA
F38B6.4	-0.0592073	0.96722	-1.41247	0.00405437	-1.64703	0.00250174	-2.32445	0.0177865	3	Contig10861-snapTAU.1
F38B7.3	0.876711	0.0140349	0.0462934	0.909022	-0.348349	0.0240062	-1.93567	0.000202867	3	Contig9-snapTAU.79
F38E1.9	1.48228	0.00872885	-0.0122003	0.987226	-1.03461	0.00380599	-1.98942	0.000840207	3	Contig88-snapTAU.54
F38E11.5	0.927619	0.0292455	-0.283642	0.407245	-1.01882	0.0197596	-2.14233	2.6307e-05	3	Contig27-snapTAU.216
F38H4.10	1.30174	0.0115017	0.129474	0.795999	-0.92238	0.00784169	-2.00369	0.000657839	3	Contig41-snapTAU.76
F39B2.3	1.42744	0.0171375	0.028534	0.966437	-1.14286	0.0237659	-2.13343	3.41381e-05	3	Contig12-snapTAU.467
F39B2.5	1.20524	0.0400926	0.052699	0.878451	-0.945393	0.0178611	-1.88304	3.25795e-05	3	Contig14-snapTAU.531
F39H11.1	1.3549	0.0129542	-0.380987	0.294238	-1.11957	0.00293287	-2.02849	0.00100577	3	NA
F39H2.3	1.16603	0.0192063	-0.378365	0.39248	-1.26554	0.0101662	-2.14719	0.000148538	3	Contig3-snapTAU.35
F40E3.2	1.33129	0.0112903	-0.133713	0.762932	-1.19444	0.00714383	-2.24708	0.000196905	3	Contig87-snapTAU.137
F40F8.1	1.42452	0.00655416	-0.120748	0.887514	-0.922159	0.00978174	-1.95008	0.000385334	3	NA
F40F8.11	1.50237	0.00689753	-0.0991393	0.879127	-1.2418	0.00293287	-2.13014	0.000834054	3	Contig7-snapTAU.300
F40F9.7	1.28356	0.00806643	-0.139196	0.80148	-0.960837	0.0121439	-2.46016	8.94987e-05	3	Contig73-snapTAU.46
F40G9.2	1.10665	0.029981	-0.257262	0.5213	-1.1623	0.00379532	-2.211	0.000125166	3	Contig0-snapTAU.112
F40H3.1	0.781259	0.0268289	0.0590686	0.893232	-0.445929	0.0310142	-1.68147	5.49279e-05	3	Contig38-snapTAU.168
F41C3.4	1.1693	0.00777523	-0.347896	0.534759	-0.914013	0.00954591	-2.26428	3.32953e-05	3	NA
F41C3.5	1.27435	0.0203124	-0.0759763	0.930635	-1.04389	0.00385938	-2.23147	0.00122873	3	Contig31-snapTAU.286
F41E6.9	1.47374	0.00587452	-0.385616	0.620338	-0.922086	0.0169307	-2.13058	0.00190243	3	Contig9-snapTAU.343
F41G3.18	0.754672	0.0486315	0.677918	0.0671524	0.96444	0.00637141	-0.437228	0.00194181	3	NA
F41G3.6	1.36205	0.00953637	0.0325065	0.96534	-1.05293	0.0408588	-2.22087	0.000565405	3	NA
F41H10.3	1.25877	0.0196898	-0.190894	0.792765	-0.841142	0.00607404	-1.8966	2.37792e-05	3	NA
F42A10.5	1.28439	0.0154669	-0.3047	0.6101	-1.56447	0.00199445	-2.46017	0.000310256	3	Contig82-snapTAU.27
F42A10.6	1.50147	0.0438238	0.341662	0.452117	-0.703956	0.0328828	-3.31386	1.24447e-05	3	NA
F42A10.7	3.196	0.0259135	2.70997	0.00049081	0.641702	0.443877	-5.10251	1.05771e-05	3	Contig25-snapTAU.87
F42A6.6	1.34097	0.0255996	-0.00260883	0.995956	-0.858801	0.0103541	-1.71202	2.90695e-05	3	NA
F42A8.3	1.38058	0.00696139	-0.218524	0.756625	-1.07694	0.00481544	-1.98563	0.000663055	3	Contig24-snapTAU.219
F42A9.6	0.976447	0.00784096	-0.656023	0.289438	-1.52658	0.0139428	-2.30262	3.21676e-05	3	NA
F42A9.8	1.31862	0.0237256	0.2516	0.291608	-1.00641	0.0118182	-1.91198	9.94149e-05	3	NA
F42C5.10	1.42201	0.0433657	0.101346	0.871498	1.05286	0.00389599	-2.84795	4.95687e-05	3	NA
F42G2.2	1.54565	0.00587452	0.609685	0.0904916	1.03048	0.00653934	-1.6164	0.000124305	3	NA
F42G4.5	1.24095	0.0106724	0.738179	0.0450531	0.261244	0.0741265	-0.709225	0.000274963	3	NA
F42G8.10	1.4973	0.0108166	-0.00787396	0.994624	-1.1196	0.00356698	-1.96039	0.0210516	3	Contig109-snapTAU.41
F42G9.6	1.43369	0.0159491	0.0340401	0.956862	-0.839287	0.0397576	-1.58361	2.67759e-05	3	Contig152-snapTAU.5
F43C1.3	1.12753	0.0344775	-0.341763	0.133282	-0.991986	0.0226748	-1.96395	1.87388e-05	3	NA
F43C1.6	1.17779	0.0161489	-0.0284863	0.952976	-0.96771	0.00729273	-1.7221	0.000164238	3	Contig355-snapTAU.2
F43D2.1	1.46898	0.00640916	-0.105864	0.923528	-0.974985	0.0110509	-1.95734	0.000623547	3	Contig29-snapTAU.132
F43D2.2	1.03675	0.0308477	-0.399008	0.110586	-1.24727	0.0428836	-2.2624	3.58393e-05	3	NA
F43E2.7	1.55079	0.00615973	0.028357	0.974521	-0.976117	0.00732587	-1.93259	0.000104461	3	Contig65-snapTAU.77
F43G6.10	0.997681	0.0297866	-0.192765	0.659708	-1.46645	0.00493588	-2.49064	5.03357e-05	3	NA
F43G6.3	1.35841	0.00623106	0.045849	0.944842	-0.735786	0.00985108	-1.5777	1.94971e-05	3	NA
F43G6.7	0.932274	0.0491187	-0.3547	0.405604	-1.07153	0.0026732	-2.32312	2.47234e-05	3	NA
F43G9.1	1.45391	0.00814706	0.0263908	0.96943	-1.02329	0.0039238	-2.11325	0.00021387	3	Contig95-snapTAU.83
F43G9.12	1.12699	0.0462134	-0.207287	0.704085	-1.07123	0.0392455	-2.01121	5.06217e-05	3	Contig123-snapTAU.30
F43G9.2	1.33855	0.0100119	0.0197178	0.969392	-1.02861	0.015538	-1.7523	0.000152073	3	NA
F43H9.3	1.12918	0.00926333	-0.331645	0.635213	-0.898149	0.0230976	-1.94695	3.56969e-05	3	Contig30-snapTAU.277
F43H9.4	1.70347	0.0331221	1.15593	0.128833	1.1264	0.00596684	0.693342	0.0174801	3	NA
F44B9.5	1.35428	0.00699565	0.0936167	0.881665	-0.965356	0.00638884	-1.82054	0.000757764	3	Contig35-snapTAU.91
F44B9.8	1.40014	0.0112611	-0.13191	0.857386	-1.23649	0.0305345	-2.20016	0.00031801	3	Contig46-snapTAU.57
F44E2.10	1.30792	0.0124186	-0.193172	0.65407	-1.2475	0.00397582	-2.18324	0.000105285	3	Contig35-snapTAU.37
F44E2.3	1.23149	0.0158934	-0.242403	0.295833	-1.16982	0.009211	-2.02608	8.90771e-05	3	NA
F44E2.7	1.23299	0.0176676	-0.0931645	0.79226	-1.04611	0.00944835	-1.99762	5.76433e-05	3	NA
F44E2.8	1.56022	0.0062069	-0.0576973	0.960735	-1.11609	0.00358408	-1.91498	0.00253098	3	Contig3-snapTAU.308
F44E2.9	1.14611	0.0152151	-0.168213	0.756625	-0.779516	0.0399562	-1.69908	2.26469e-05	3	NA
F44E5.1	1.422	0.0085877	0.139121	0.774671	-0.90962	0.00807901	-2.09101	0.000654444	3	Contig31-snapTAU.160
F44E7.2	1.05388	0.0436832	-0.271024	0.589959	-0.804792	0.0177723	-1.89963	5.2807e-05	3	NA
F44E7.4	1.58895	0.0160576	-0.16545	0.812996	-1.4644	0.00596608	-2.21734	5.27277e-05	3	Contig0-snapTAU.792
F44E7.5	1.85223	0.0326132	-0.876148	0.103146	-1.82063	0.00738735	-2.94088	0.000143513	3	NA
F44E7.9	1.18608	0.00671342	-0.240708	0.640246	-1.21221	0.00358218	-2.36459	0.00012455	3	Contig20-snapTAU.175
F44G4.1	1.31245	0.0153039	-0.135896	0.66825	-0.745017	0.0286092	-1.95799	4.89751e-05	3	Contig15-snapTAU.280
F44G4.2	1.43299	0.0065825	0.145573	0.809564	-0.778907	0.0114244	-1.9596	0.00200955	3	Contig15-snapTAU.279
F44G4.3	1.1766	0.0107616	-0.215876	0.429018	-1.0449	0.00632176	-1.99536	3.15329e-05	3	NA
F45C12.15	0.822514	0.0296372	-0.614326	0.158509	-1.53428	0.00618271	-2.51784	3.07278e-05	3	NA
F45D3.3	1.50419	0.0133298	1.29878	0.0321451	1.01109	0.00308447	0.0300243	0.85831	3	NA
F45E10.2	0.772505	0.0215196	0.705926	0.08822	0.967899	0.00379532	0.215221	0.0197858	3	NA
F45E4.5	0.529304	0.0320264	0.841673	0.223182	1.73339	0.00356698	0.422801	0.00179687	3	Contig174-snapTAU.5
F45G2.4	1.39922	0.0142312	0.0553971	0.919547	-0.883164	0.00890709	-1.9649	0.000135357	3	Contig44-snapTAU.63
F45H10.2	1.33196	0.0100142	0.0780559	0.872699	-0.811075	0.0294378	-1.94216	0.000126887	3	NA
F45H10.3	1.2672	0.0113988	0.135768	0.774286	-1.06147	0.00476584	-1.95868	0.000259478	3	Contig75-snapTAU.96
F46B6.12	1.55224	0.00616277	0.154929	0.756315	-0.550989	0.04498	-1.65667	0.000113471	3	NA
F46B6.4	1.09569	0.047368	-0.0547045	0.904743	-0.778509	0.0348941	-1.81848	2.48851e-05	3	Contig30-snapTAU.316
F46B6.5	1.301	0.0231195	-0.124214	0.780332	-1.27266	0.00622229	-2.20882	2.57504e-05	3	NA
F46B6.6	1.21962	0.00708669	-0.0966174	0.89694	-1.00452	0.0102688	-1.7731	0.000553167	3	Contig14-snapTAU.384
F46C5.9	1.45173	0.00884927	-0.150118	0.687685	-1.21257	0.00470728	-2.10854	0.000457511	3	NA
F46F11.1	1.41999	0.0394691	-0.0482102	0.9219	-0.630642	0.0427565	-1.92289	3.55831e-05	3	Contig16-snapTAU.3
F46F11.10	1.08212	0.0169763	-0.430022	0.138281	-1.01469	0.0103254	-1.89294	3.77655e-05	3	Contig56-snapTAU.9
F46F11.6	1.31253	0.00655416	-0.21407	0.778501	-1.05658	0.00454755	-2.15462	0.000132509	3	NA
F46F11.9	1.05213	0.0100974	-0.257088	0.684854	-1.1424	0.00381996	-2.21657	6.65963e-05	3	Contig3-snapTAU.314
F46F2.5	-0.794527	0.0136768	-0.291658	0.367573	-0.468654	0.0099901	-0.724358	0.000250517	3	Contig8-snapTAU.266
F46F5.7	-0.665264	0.0242425	-0.19658	0.437035	-0.8256	0.00876691	-1.1344	0.000117298	3	NA
F46G10.1	1.55349	0.0064623	-0.0558705	0.875829	0.639132	0.0280079	-2.4518	2.5121e-05	3	Contig18-snapTAU.31
F46H5.3	1.51702	0.0064985	0.0827385	0.887554	-1.02864	0.00639926	-1.89125	0.0146226	3	Contig13-snapTAU.332
F46H6.5	0.385139	0.0484054	0.150422	0.80148	0.486556	0.0168901	0.228253	0.00962811	3	NA
F47B7.2	0.754683	0.0105671	-0.395359	0.512012	-1.04775	0.00391567	-2.75525	6.50395e-05	3	Contig15-snapTAU.100
F47B8.2	0.525981	0.0166849	0.545578	0.317243	1.35568	0.00119279	1.0865	4.94122e-05	3	NA
F47B8.3	0.621135	0.0356202	0.662151	0.125952	1.39996	0.00313667	0.890652	0.000903755	3	NA
F47B8.4	0.769614	0.0182266	0.628222	0.266866	1.90353	0.00109184	1.19055	0.000543932	3	NA
F47D12.9	1.41867	0.00678471	0.0588451	0.910831	-0.913389	0.00492629	-1.91343	6.40793e-05	3	Contig76-snapTAU.30
F47G9.1	1.15731	0.0166003	-0.0957021	0.91064	-1.30168	0.0034271	-2.30517	0.000516997	3	Contig0-snapTAU.108
F48A11.4	1.09883	0.0376664	0.0432852	0.950722	-0.587133	0.0316463	-1.84988	5.10781e-05	3	NA
F48B9.8	0.937306	0.0128703	-0.400539	0.323236	-0.517146	0.0130548	-2.30858	3.10907e-05	3	Contig44-snapTAU.150
F48C1.5	1.08045	0.0131811	-0.21383	0.595481	-0.655608	0.0159081	-1.62077	2.17947e-05	3	NA
F48E3.4	1.41058	0.0119089	-0.0402919	0.967585	-0.921163	0.0061116	-2.04224	0.00043697	3	Contig102-snapTAU.7
F48E8.2	1.32981	0.0135003	-0.177094	0.595244	-0.69957	0.0316775	-1.52812	2.24159e-05	3	Contig34-snapTAU.3
F48E8.3	1.5143	0.00892724	0.161953	0.867902	-0.800861	0.0068434	-1.92311	0.00384742	3	Contig49-snapTAU.121
F48G7.12	1.61098	0.0424305	0.677091	0.34775	1.39101	0.0255073	-1.32733	0.00191921	3	NA
F49C12.11	1.56697	0.00839039	0.0777315	0.945965	-1.02647	0.00530012	-1.98661	0.00081263	3	NA
F49C12.12	1.24848	0.005971	-0.0201548	0.978874	-0.678076	0.00961634	-1.9297	0.000411257	3	Contig105-snapTAU.18
F49C12.7	2.84232	0.0216266	1.95516	0.00740059	-0.499375	0.201914	-2.48484	1.44338e-05	3	NA
F49C12.9	1.59052	0.00857611	-0.236546	0.653886	-1.0914	0.014749	-2.15842	0.000402756	3	NA
F49E12.1	1.5928	0.0065825	-0.0882134	0.948709	-1.23068	0.00387599	-2.18671	0.00363275	3	Contig31-snapTAU.293
F49E12.9	-0.900826	0.0379028	-0.543939	0.143157	-0.682598	0.0156337	-0.983291	0.0015735	3	Contig41-snapTAU.101
F49E2.5	0.995798	0.0288463	0.167968	0.706048	0.656577	0.0452724	-1.34959	0.00155197	3	Contig32-snapTAU.301
F49E8.1	1.35205	0.0119568	-0.217522	0.757455	-1.36815	0.00889288	-2.20552	0.000272937	3	Contig56-snapTAU.134
F49E8.2	1.10508	0.00617195	-0.470669	0.515002	-1.30917	0.00225504	-2.5412	0.000185771	3	NA
F49E8.7	1.29721	0.00867868	-0.0900366	0.877348	-1.02306	0.00513343	-1.80577	8.69809e-05	3	NA
F49H6.14	0.982105	0.046596	-0.046459	0.8888	-0.499601	0.0101803	-1.6979	0.000447499	3	NA
F52A8.1	1.22802	0.00742592	0.125975	0.747603	-0.833049	0.00439567	-1.8476	7.52998e-05	3	Contig74-snapTAU.5
F52A8.5	1.14414	0.0104286	-0.219193	0.513642	-0.917036	0.0461826	-2.25968	4.4585e-05	3	Contig256-snapTAU.2
F52A8.6	1.35103	0.00655416	-0.0301696	0.973224	-0.930899	0.00311243	-1.81127	0.00160691	3	Contig10-snapTAU.330
F52B11.2	1.15305	0.0229641	-0.351451	0.342097	-1.36787	0.00506034	-2.24104	6.09298e-05	3	NA
F52B5.2	1.24499	0.0102119	-0.247116	0.592895	-1.10324	0.00358548	-2.06783	6.8022e-05	3	NA
F52B5.3	1.12244	0.0122735	-0.207401	0.792808	-1.32087	0.00375556	-2.31709	0.000291903	3	Contig21-snapTAU.170
F52C12.1	1.18012	0.0309677	-0.000495478	0.999394	-1.356	0.00662145	-2.21772	6.04486e-05	3	Contig2003-snapTAU.1
F52C12.2	1.22629	0.0245774	-0.108076	0.889028	-1.01508	0.00476584	-2.1086	3.77847e-05	3	Contig208-snapTAU.7
F52C12.6	1.51575	0.0210371	0.180763	0.547486	-0.708635	0.012375	-1.55321	0.000684547	3	NA
F52C6.12	1.52504	0.00625751	0.0231972	0.972739	-0.792188	0.0408609	-2.19034	4.45856e-05	3	NA
F52C6.13	1.79037	0.0120011	-0.0664728	0.962458	-1.10514	0.00904626	-1.85778	0.0195266	3	NA
F52C6.2	1.30578	0.0081	-0.132877	0.814422	-0.968113	0.0100344	-1.78172	4.34519e-05	3	NA
F52C6.3	1.59401	0.0318394	0.219869	0.500601	-0.714872	0.0141073	-1.20027	0.000137225	3	NA
F52C9.7	1.44316	0.00708669	-0.387637	0.50761	-1.3654	0.00218667	-2.14455	0.00276765	3	Contig11-snapTAU.506
F52H3.2	1.1849	0.0307869	-0.238595	0.546072	-1.2232	0.00901765	-2.22117	0.00010119	3	Contig97-snapTAU.115
F53A2.7	1.25374	0.00734701	-0.381305	0.610988	-1.53781	0.00183644	-2.4882	0.00101055	3	Contig11-snapTAU.354
F53A9.1	2.86989	0.0283536	1.20176	0.179478	3.00496	0.00169615	0.757283	0.00132469	3	NA
F53A9.6	2.98215	0.0227358	1.0405	0.275913	3.2737	0.000254662	-0.979371	0.000366999	3	NA
F53A9.8	4.33876	0.00587452	3.09063	0.0144059	3.3613	0.000374671	-0.209082	0.242114	3	NA
F53B1.8	1.10298	0.0243128	-0.061381	0.904631	-0.855435	0.00851052	-2.03153	1.91247e-05	3	Contig84-snapTAU.29
F53B2.1	1.33979	0.0102221	-0.280727	0.535865	-1.24281	0.00243136	-2.08568	0.000795757	3	NA
F53B2.7	1.26885	0.0102119	-0.25662	0.61785	-1.27339	0.00358667	-2.56542	0.000107361	3	NA
F53B7.3	1.25983	0.0125316	-0.295705	0.416773	-1.0633	0.00511667	-2.28044	8.44065e-05	3	Contig14-snapTAU.48
F53C11.4	1.37186	0.0173015	-0.0652064	0.871712	-1.03548	0.0135437	-1.92499	0.00011056	3	NA
F53C11.5	1.34181	0.00615973	-0.367105	0.535765	-1.08791	0.0051591	-2.12925	0.000110808	3	Contig14-snapTAU.238
F53E4.1	1.46227	0.0159096	0.238043	0.482955	-0.498108	0.0491703	-1.59191	7.69293e-05	3	Contig0-snapTAU.34
F53F1.4	-3.45299	0.00587452	-1.92322	0.194016	-4.19938	0.00203535	-5.73217	1.20521e-05	3	NA
F53F10.2	1.42623	0.0124116	0.483311	0.322539	-0.627965	0.0316496	-1.83165	0.000175163	3	Contig95-snapTAU.92
F53F10.3	1.03863	0.0156998	-0.079881	0.873932	-1.09581	0.00744214	-2.15467	7.67616e-05	3	Contig141-snapTAU.30
F53F4.10	1.66478	0.00807258	0.0281874	0.974938	-0.992773	0.0101441	-1.69265	0.0090697	3	Contig1-snapTAU.495
F53F4.12	0.635871	0.0477267	-0.251579	0.559164	-1.08328	0.00351567	-2.04613	3.76905e-05	3	NA
F53F4.3	1.41297	0.00655416	-0.219458	0.684473	-1.04922	0.00425358	-2.06533	0.000607567	3	Contig14-snapTAU.288
F53H1.1	1.12969	0.0293158	-0.0221112	0.981159	-1.14234	0.0296712	-1.95484	3.01554e-05	3	Contig57-snapTAU.56
F53H1.3	1.25103	0.0145736	0.11686	0.851254	-1.11825	0.00449295	-2.00923	9.8672e-05	3	Contig109-snapTAU.14
F54C4.1	1.42479	0.00778827	-0.211493	0.619544	-1.12292	0.00616049	-1.94982	0.00125753	3	Contig11-snapTAU.427
F54C8.4	1.46509	0.00819601	-0.392792	0.532686	-1.35015	0.00183644	-2.02335	0.00473058	3	Contig11-snapTAU.570
F54C8.7	1.24294	0.00689753	-0.0602768	0.927915	-0.79123	0.0071035	-1.98385	0.000136773	3	Contig2-snapTAU.256
F54C9.9	1.01024	0.0413351	-0.745282	0.117302	-1.32139	0.0110272	-2.07929	8.47798e-05	3	Contig7-snapTAU.448
F54D10.5	1.08882	0.0111467	-0.233328	0.574383	-1.40887	0.0108002	-2.26747	6.82502e-05	3	NA
F54D10.7	0.764195	0.0385287	-0.650717	0.287892	-1.85702	0.00183644	-2.81104	0.000130908	3	NA
F54D5.11	1.5724	0.00784908	-0.106206	0.849377	-0.837746	0.0113388	-1.88957	0.000364017	3	NA
F54D5.16	1.16984	0.0140083	-0.129686	0.828167	-0.890329	0.00595781	-1.47467	7.00676e-05	3	NA
F54D5.2	1.18277	0.0106557	-0.378793	0.336105	-1.51178	0.00268894	-2.28737	0.000142007	3	NA
F54D5.4	1.59393	0.00915294	-0.456648	0.657707	0.83632	0.0476549	-2.6941	8.53502e-05	3	NA
F54D5.5	0.936923	0.0460497	-0.498605	0.206163	-1.75242	0.00637072	-2.68881	4.79268e-05	3	NA
F54D5.7	1.15175	0.0241697	0.0149997	0.981335	-0.95588	0.0120106	-1.87268	4.97866e-05	3	Contig33-snapTAU.228
F54D5.9	1.44493	0.0154696	-0.0516097	0.951762	-1.45226	0.00326732	-2.02416	0.00010373	3	NA
F54D7.6	1.43968	0.0114451	-0.165063	0.716372	-1.43926	0.00233776	-2.35065	0.00112736	3	NA
F54D7.7	1.68918	0.00741109	-0.0890133	0.918537	-1.27749	0.00198564	-2.01631	0.0329791	3	NA
F54D8.6	1.14684	0.0248623	-0.25929	0.480661	-1.02458	0.0132222	-2.08522	2.56204e-05	3	NA
F54E12.2	1.46147	0.00666689	-0.315655	0.723768	-1.59024	0.00199445	-2.22948	0.00353668	3	NA
F54E7.8	0.947319	0.0415735	-0.411875	0.240133	-1.2186	0.0467139	-2.37425	0.00021391	3	NA
F54E7.9	1.39558	0.00852894	-0.105953	0.775144	-0.721373	0.0305423	-1.81118	7.62205e-05	3	NA
F54F2.9	1.23357	0.0134066	-0.244475	0.374725	-1.11432	0.00415431	-2.05294	0.000158947	3	Contig35-snapTAU.182
F54F7.6	0.966039	0.0210371	-0.37847	0.334821	-1.29862	0.00425644	-2.23498	3.04028e-05	3	NA
F55A11.4	1.07152	0.0231375	-0.2392	0.411735	-1.33243	0.00700254	-2.13353	4.05471e-05	3	Contig19-snapTAU.293
F55A11.7	1.43981	0.02125	-0.0779765	0.903904	-1.14551	0.0283316	-2.20561	3.07121e-05	3	NA
F55A11.8	1.30247	0.00736184	-0.0709746	0.943301	-0.57578	0.0338471	-1.53637	0.000399385	3	NA
F55A12.1	1.16931	0.00643772	-0.404364	0.636484	-1.65141	0.00228493	-2.4091	0.000658784	3	NA
F55A12.10	1.42556	0.0110475	0.024549	0.962485	-0.811524	0.0172405	-2.01157	0.00016837	3	NA
F55A12.2	1.08429	0.0263247	-0.125223	0.718199	-0.989525	0.0124596	-1.79742	2.89664e-05	3	Contig44-snapTAU.142
F55A12.5	1.31427	0.008242	-0.202182	0.704361	-1.06225	0.0091629	-1.98267	6.53176e-05	3	NA
F55A3.2	1.43321	0.0127942	-0.00621017	0.993863	-0.490116	0.0122196	-1.50292	2.66944e-05	3	NA
F55A3.3	1.46957	0.00589707	0.0263097	0.977223	-1.22655	0.00228493	-1.99627	0.000210685	3	Contig95-snapTAU.68
F55B12.4	1.38435	0.0113667	-0.144403	0.775968	-0.813346	0.010168	-2.04846	6.93729e-05	3	Contig179-snapTAU.5
F55C12.5	1.32441	0.0114424	0.0516205	0.918009	-0.922298	0.00625956	-1.90415	9.39836e-05	3	Contig5-snapTAU.496
F55C5.8	1.23825	0.0122559	0.0353383	0.957337	-1.10853	0.00683518	-2.32844	5.06624e-05	3	Contig70-snapTAU.96
F55E10.6	-0.823044	0.0469566	-1.28326	0.171658	-1.78484	0.00270866	-3.4741	2.52621e-05	3	NA
F55F10.1	1.13842	0.026906	-0.162342	0.76309	-1.04687	0.00701682	-2.02599	4.57036e-05	3	Contig95-snapTAU.20
F55F3.2	1.48471	0.00727281	0.245047	0.676955	-0.885365	0.00534082	-2.61686	1.88344e-05	3	NA
F55G1.5	1.07952	0.0205422	-0.290705	0.316717	-1.04692	0.023689	-1.91239	2.31039e-05	3	NA
F55G1.6	1.5138	0.00744217	-0.0968382	0.910098	-1.13222	0.012331	-1.96376	0.000504848	3	NA
F55H12.2	2.42678	0.0061176	1.90543	0.0889622	2.21411	0.00123255	0.61434	0.0212941	3	NA
F55H12.4	0.753453	0.0239476	1.51554	0.13583	1.20495	0.00258492	-1.53068	4.6517e-05	3	Contig29-snapTAU.6
F55H2.7	1.00071	0.0392181	-0.356402	0.267561	-1.01816	0.0314005	-2.11662	4.36376e-05	3	NA
F56A11.5	1.25145	0.00671342	-0.161624	0.734684	-0.954292	0.00616049	-2.33234	5.49749e-05	3	Contig41-snapTAU.32
F56A6.4	1.16706	0.0206604	-0.0938986	0.816148	-0.886255	0.00622062	-1.73586	3.74083e-05	3	Contig60-snapTAU.105
F56A8.3	0.992288	0.0200441	-0.205217	0.765464	-1.12861	0.0104263	-2.14951	8.15134e-05	3	NA
F56A8.9	-0.370067	0.0425782	-0.448921	0.228796	-0.684403	0.00798582	-0.847126	0.000491153	3	Contig11-snapTAU.273
F56B3.8	1.39421	0.0129502	-0.114586	0.786322	-0.844741	0.0204775	-1.83363	0.000111007	3	Contig43-snapTAU.5
F56C11.5	1.23792	0.00741743	0.0888644	0.786094	-1.02999	0.00359765	-1.70539	0.000222612	3	Contig3-snapTAU.326
F56C9.10	1.40304	0.0286432	0.0590123	0.965424	-1.27975	0.0169522	-2.27992	0.000753699	3	Contig11-snapTAU.526
F56C9.6	1.33597	0.005971	-0.338273	0.661199	-1.15431	0.010275	-2.20635	0.000392828	3	NA
F56D1.1	1.1483	0.00661201	-0.383758	0.466909	-1.08411	0.00339665	-2.08627	0.000119523	3	NA
F56D12.6	1.17403	0.020356	0.0970883	0.903711	-1.10465	0.00625279	-2.0529	6.47419e-05	3	Contig58-snapTAU.90
F56D2.2	1.43384	0.0119762	0.0679783	0.902016	-1.21832	0.00405956	-2.0116	0.000253673	3	NA
F56D2.6	1.2505	0.0089872	-0.233995	0.708364	-1.62126	0.00569847	-2.34177	4.2779e-05	3	Contig35-snapTAU.278
F56D5.5	-0.167073	0.362849	-0.603084	0.0382967	-0.820026	0.00329176	-1.65403	0.000158394	3	NA
F56D5.6	2.5373	0.00800196	0.563186	0.274582	1.62107	0.00216493	-1.31636	3.09407e-05	3	NA
F56F10.1	0.831606	0.0177765	-0.784018	0.262908	-0.650388	0.0458189	-5.30747	1.68614e-05	3	Contig15-snapTAU.57
F56F11.4	1.24553	0.0132881	-0.135469	0.838377	-1.35687	0.00397067	-2.32398	0.000471238	3	NA
F56G4.4	1.09881	0.0444436	-0.256313	0.523628	-1.22113	0.00763101	-2.24462	8.41355e-05	3	NA
F56G4.6	1.49177	0.0385819	0.0376885	0.912744	-0.504512	0.0456676	-1.58638	3.308e-05	3	NA
F56H1.6	1.49957	0.00797308	-0.0992437	0.868662	-1.05555	0.00385906	-2.08777	0.00075657	3	Contig16-snapTAU.81
F56H1.7	1.23721	0.0258572	0.00867665	0.994604	-1.24282	0.00960107	-1.92753	6.7607e-05	3	NA
F56H9.2	1.83286	0.00692967	0.961712	0.0410369	0.391952	0.107749	-1.20549	0.00551413	3	NA
F57B10.3	1.45566	0.0136297	-0.259758	0.621727	-1.40648	0.00385906	-2.31329	0.00146107	3	Contig118-snapTAU.30
F57B10.4	1.2615	0.00647772	-0.4059	0.279618	-1.25191	0.00349689	-2.22586	6.28539e-05	3	NA
F57B10.5	1.24441	0.005971	-0.262995	0.752209	-0.846748	0.0343974	-2.0693	0.000174665	3	Contig22-snapTAU.261
F57B10.8	0.980416	0.0236717	-0.550152	0.131568	-1.04881	0.00740908	-1.98598	8.23778e-05	3	Contig120-snapTAU.45
F57C2.4	1.37357	0.0110633	0.45469	0.504087	-0.414652	0.0487152	-2.00881	0.000857858	3	NA
F57C2.5	1.30984	0.0116596	0.0294371	0.96962	-1.31789	0.0036497	-2.2726	0.000252873	3	Contig97-snapTAU.46
F57C9.1	1.24066	0.00639743	-0.174749	0.759564	-1.1196	0.00330316	-2.07013	4.36376e-05	3	Contig10-snapTAU.318
F57C9.4	1.24736	0.0113311	-0.586104	0.264693	-1.39685	0.00195948	-2.38501	0.000300611	3	NA
F57F5.1	2.20626	0.00708669	0.318561	0.478561	-2.38284	0.00188882	-6.90331	4.20289e-05	3	NA
F58A4.9	1.09366	0.0227335	-0.364265	0.513783	-1.07242	0.0175137	-2.01672	8.85345e-05	3	Contig11-snapTAU.448
F58A6.1	2.05687	0.0476213	1.69064	0.055908	1.33591	0.00904478	-0.616992	0.0019249	3	Contig65-snapTAU.92
F58B3.6	1.41359	0.00718638	-0.197219	0.630175	-1.24289	0.00670517	-1.80222	0.000980405	3	Contig126-snapTAU.70
F58B3.7	1.21753	0.00726615	-0.411298	0.450964	-1.23651	0.00313165	-2.2656	0.00018046	3	Contig139-snapTAU.49
F58E10.3	1.56569	0.0087187	-0.184093	0.817033	-1.65756	0.00221602	-2.08788	0.0198998	3	Contig0-snapTAU.39
F58E10.7	0.855461	0.0247046	2.6029	0.0968933	2.02643	0.00752679	1.61633	4.4077e-05	3	NA
F58F12.1	1.39926	0.0158991	0.14355	0.730097	-1.51631	0.00423741	-2.08783	0.00288237	3	Contig31-snapTAU.194
F58F9.3	1.55383	0.011965	-0.10065	0.799429	0.741999	0.0119367	-1.28128	3.2362e-05	3	NA
F58F9.7	2.39312	0.00788951	1.47084	0.0376988	1.19746	0.0212737	0.0662091	0.518207	3	Contig104-snapTAU.106
F58G11.3	1.208	0.00747249	-0.278875	0.659792	-1.55141	0.00271794	-2.09794	0.000411999	3	NA
F58G6.9	-0.742799	0.15237	-2.77539	0.00482185	-3.04296	0.00247317	-4.29062	3.98409e-05	3	NA
F59A3.12	1.44944	0.00655416	-0.0196757	0.978106	-0.666362	0.0362789	-1.74972	2.7859e-05	3	NA
F59A3.3	0.94713	0.0397344	-0.238327	0.412946	-0.939131	0.0332236	-1.82894	3.39768e-05	3	NA
F59A3.4	1.28773	0.0230141	-0.084766	0.867769	-1.01937	0.00481544	-1.97963	6.75971e-05	3	Contig141-snapTAU.18
F59A6.12	1.99584	0.00765623	0.567476	0.048377	0.557529	0.0639352	-0.70276	0.00106629	3	NA
F59A6.5	1.31847	0.005971	-0.197297	0.797442	-1.21322	0.00498994	-2.40683	0.000202628	3	Contig35-snapTAU.88
F59B1.8	0.53124	0.0281397	-0.239542	0.337946	0.718183	0.0176706	2.55943	1.7888e-05	3	NA
F59B2.2	1.24076	0.0245329	0.013533	0.980936	-0.971557	0.00901055	-1.83655	2.0703e-05	3	Contig101-snapTAU.17
F59B2.3	1.61919	0.0077495	0.28553	0.318972	-0.608366	0.033693	-1.76387	8.36979e-05	3	Contig101-snapTAU.14
F59C12.4	0.510015	0.0401437	-1.05016	0.057645	-1.81147	0.00259464	-3.00908	3.94748e-05	3	NA
F59C6.11	0.729753	0.0232121	-0.0317953	0.963794	0.853173	0.00438244	-0.307535	0.0168093	3	NA
F59C6.5	1.52509	0.0188176	0.17823	0.652232	-1.04791	0.00921996	-1.89728	0.000894874	3	Contig100-snapTAU.47
F59E10.3	1.42262	0.0067246	-0.00786254	0.988318	-0.699197	0.0207287	-2.0038	3.9122e-05	3	Contig6-snapTAU.378
F59E11.7	0.405121	0.0369852	0.887854	0.360067	1.61926	0.0022396	0.858636	0.00114691	3	NA
F59E12.1	1.2864	0.00625751	-0.20626	0.803337	-1.10792	0.00393538	-2.27485	0.000503086	3	NA
F59G1.8	1.19479	0.0191613	-0.301849	0.446599	-1.12544	0.0085545	-1.93679	2.8863e-05	3	NA
F59H5.1	1.37078	0.00733318	0.145883	0.728744	-0.835331	0.00885249	-1.64693	5.69728e-05	3	NA
faah-4	1.28596	0.0177125	0.0564705	0.922125	-0.749072	0.0212501	-1.51273	2.34778e-05	3	NA
faah-6	0.473995	0.0438534	0.238802	0.318408	0.833204	0.0169522	0.355032	0.0150621	3	NA
fan-1	1.21358	0.00692672	-0.288228	0.622227	-1.1851	0.00378945	-2.33476	0.000156967	3	Contig179-snapTAU.13
far-1	1.25279	0.00858815	0.307886	0.625668	-0.406695	0.0491291	-1.60786	0.00641902	3	Contig98-snapTAU.70
far-2	1.85808	0.00631126	0.223516	0.767135	-0.495724	0.0449887	-1.77371	0.0418597	3	NA
far-7	2.71272	0.00613261	1.55242	0.0535021	2.61283	0.00163535	2.30172	1.88344e-05	3	NA
farl-11	0.969219	0.0177874	-0.182637	0.788362	-1.3802	0.00562488	-2.2651	4.57495e-05	3	Contig97-snapTAU.34
fars-1	1.23602	0.00717088	-0.287777	0.712271	-1.2421	0.00296187	-2.23147	0.000836738	3	Contig44-snapTAU.121
fars-2	1.37662	0.00703492	-0.0552079	0.944842	-1.07558	0.00380235	-2.01995	0.000435473	3	Contig0-snapTAU.764
fars-3	1.50822	0.00608058	-0.166632	0.871495	-1.09414	0.00493588	-2.09558	0.000638077	3	Contig31-snapTAU.126
fat-1	1.78709	0.00589707	0.193652	0.837685	-0.622036	0.0280662	-2.58389	0.00111372	3	NA
fbf-1	1.16953	0.0349914	-0.242138	0.509035	-0.797775	0.0336102	-1.86084	2.39838e-05	3	NA
fbf-2	1.31505	0.0100142	-0.130052	0.849342	-0.811501	0.00692119	-1.67879	1.94971e-05	3	NA
fbl-1	-0.621163	0.0194221	-0.668121	0.128266	-0.707325	0.0192363	-1.84374	2.75484e-05	3	Contig61-snapTAU.118
fbp-1	1.01871	0.0477267	-0.216336	0.720516	-1.31321	0.0129595	-2.44013	5.3094e-05	3	Contig37-snapTAU.162
fbxa-129	1.36794	0.0340181	0.457294	0.333149	-0.96306	0.0111655	-1.49788	4.47027e-05	3	NA
fbxa-156	1.0729	0.0145489	0.568353	0.162684	0.824266	0.0111262	-0.501424	0.000390878	3	NA
fbxa-206	0.774515	0.025724	-0.668977	0.132765	-1.51085	0.00411156	-2.29273	2.46847e-05	3	NA
fbxa-21	0.528157	0.0174854	0.545772	0.136962	0.642412	0.0124144	0.989301	0.000112136	3	NA
fbxa-210	1.39049	0.012492	0.029244	0.957362	-1.18201	0.00311122	-1.98539	0.000142629	3	NA
fbxa-211	1.40539	0.0141336	0.111996	0.823166	-0.535867	0.042041	-1.0835	3.91402e-05	3	NA
fbxa-215	1.28134	0.005971	-0.402849	0.70256	-1.3374	0.00343014	-2.35435	0.000820905	3	NA
fbxa-216	-0.580865	0.0184575	-0.54949	0.201832	-0.897517	0.0024322	-1.29814	6.85074e-05	3	NA
fbxa-54	0.923405	0.0168558	1.00548	0.0724507	0.919962	0.0177412	-0.61021	0.00150318	3	NA
fbxa-55	0.48356	0.040181	0.479549	0.106929	0.949114	0.00227766	1.25166	2.67964e-05	3	NA
fbxa-87	0.826085	0.00742592	0.397866	0.436007	0.842219	0.00283154	0.881054	0.000683163	3	NA
fbxc-44	1.25374	0.011699	-0.0499332	0.949622	-0.920996	0.0417118	-1.85281	4.89337e-05	3	NA
fcd-2	1.26199	0.0183987	0.036892	0.937716	-1.13815	0.00583476	-1.93837	5.84938e-05	3	Contig14-snapTAU.532
fce-1	1.2774	0.0117016	-0.060915	0.935146	-0.776587	0.0146847	-2.05055	9.43803e-05	3	Contig68-snapTAU.39
fdps-1	1.15132	0.0387514	-0.122272	0.700179	-0.841127	0.0322099	-1.88126	2.58238e-05	3	Contig95-snapTAU.47
fem-1	1.38041	0.00618537	-0.00921889	0.989204	-0.884712	0.00894039	-1.735	3.47843e-05	3	Contig298-snapTAU.1
fem-2	1.25445	0.0176676	-0.010696	0.988275	-1.07306	0.00534851	-2.05006	0.000142199	3	Contig34-snapTAU.16
fem-3	1.38269	0.00993524	-0.0764689	0.90594	-1.11528	0.00407072	-1.95238	8.28353e-05	3	NA
fib-1	1.76468	0.00913206	-0.108366	0.918402	-1.39721	0.0033865	-1.98557	0.0382692	3	Contig20-snapTAU.273
fic-1	1.52275	0.00678471	-0.011304	0.9882	-0.800666	0.0229643	-1.4145	0.0215476	3	Contig175-snapTAU.13
figl-1	1.18751	0.034056	-0.190405	0.706859	-1.10846	0.00645431	-2.01354	3.2606e-05	3	Contig70-snapTAU.107
fipp-1	1.45218	0.00887717	-0.295545	0.6665	-1.7147	0.00186726	-2.28007	0.00449064	3	NA
fipr-22	1.81161	0.0215406	1.46081	0.112018	1.92444	0.000892097	2.68649	3.25309e-05	3	NA
fis-2	1.0471	0.0120247	-0.34495	0.266343	-0.849463	0.0058451	-1.94601	1.83182e-05	3	Contig88-snapTAU.42
fkb-2	1.06535	0.0100119	-0.208161	0.82792	-1.74979	0.00195948	-2.62527	0.00271783	3	Contig86-snapTAU.45
fkb-6	1.67831	0.00637749	-0.0613206	0.947156	-1.53693	0.00214424	-2.11258	0.00952307	3	Contig9-snapTAU.413
fkh-9	0.387014	0.0394791	0.452799	0.340838	0.455419	0.0307351	0.391148	0.0163416	3	NA
flh-1	1.44835	0.00587452	-0.124518	0.903425	-1.07469	0.0040658	-2.27253	0.000387542	3	NA
fli-1	1.08627	0.0272829	-0.324796	0.427992	-1.12725	0.00441674	-2.04472	3.8157e-05	3	Contig46-snapTAU.51
fln-1	1.55614	0.0353281	0.181953	0.457562	-1.01126	0.0249567	-1.73702	2.94638e-05	3	Contig45-snapTAU.117
flp-12	0.502492	0.0455103	0.571276	0.211531	1.37441	0.00261057	0.366106	0.00102011	3	NA
flp-22	1.20143	0.00970806	0.482784	0.158712	0.790393	0.0257195	-0.830182	0.000796703	3	Contig123-snapTAU.33
flp-28	0.678053	0.00954858	0.426708	0.330116	0.376356	0.0235492	-0.948761	0.00019458	3	NA
fmo-1	1.10139	0.0213767	1.28376	0.104497	1.26714	0.00211039	0.976435	0.000221188	3	Contig90-snapTAU.23
fnta-1	1.4237	0.0104611	0.0813027	0.873546	-0.906489	0.00679826	-1.96677	0.000102055	3	Contig41-snapTAU.87
fntb-1	1.34906	0.0136982	-0.0136147	0.983668	-1.19748	0.00296827	-2.09448	0.000105285	3	NA
fog-1	0.990476	0.0418617	-0.222373	0.519102	-0.933048	0.0150106	-1.75063	0.000446425	3	NA
fog-2	1.16823	0.01574	-0.226888	0.616249	-1.14198	0.00815252	-2.08549	2.67029e-05	3	NA
fre-1	1.3224	0.0346917	-0.00623238	0.989648	-1.14096	0.0313066	-2.09189	2.51321e-05	3	Contig46-snapTAU.32
frg-1	1.42648	0.0215511	-0.194558	0.60634	-1.1907	0.00510674	-1.73772	0.00558193	3	Contig35-snapTAU.163
frh-1	1.23783	0.0242425	-0.123269	0.78834	-1.0862	0.00759676	-2.19496	0.000109283	3	NA
frm-1	0.755554	0.0206678	0.0764733	0.906155	-0.70111	0.0478972	-1.84892	2.55868e-05	3	Contig147-snapTAU.7
frm-2	0.679536	0.0141504	0.0631802	0.913095	0.778077	0.0222368	-1.13294	0.000572389	3	NA
frm-4	1.16788	0.0301658	0.0118811	0.983113	-1.29539	0.0113831	-2.08844	8.1726e-05	3	Contig22-snapTAU.293
fsn-1	1.38069	0.0230689	0.0151477	0.980151	-1.27259	0.00374014	-2.00108	0.000440693	3	NA
ftt-2	1.17759	0.0104361	-0.163874	0.700585	-0.679196	0.02771	-2.64662	5.37434e-05	3	Contig44-snapTAU.107
fust-1	1.29059	0.00993524	-0.169909	0.795999	-1.08732	0.0190925	-2.41402	0.000286032	3	Contig36-snapTAU.94
fut-3	1.44488	0.00890124	0.108903	0.858047	-0.94156	0.0281958	-1.76407	7.10857e-05	3	Contig10-snapTAU.210
fzo-1	1.30343	0.0293425	0.129716	0.903711	-1.05567	0.0138845	-1.73848	0.0341874	3	Contig7-snapTAU.389
gad-1	1.28913	0.00726676	-0.165403	0.811255	-1.38098	0.00208007	-2.32665	0.000264443	3	Contig26-snapTAU.100
gale-1	1.05223	0.0102782	-0.474366	0.262908	-1.33797	0.00203535	-2.41831	5.77459e-05	3	Contig100-snapTAU.78
gap-2	0.781052	0.0284445	-0.199598	0.681842	-0.755977	0.00738544	-2.16967	3.79194e-05	3	Contig44-snapTAU.168
gars-1	1.38171	0.0133799	-0.284378	0.611968	-1.51739	0.00481544	-2.2263	0.000882058	3	Contig13-snapTAU.393
gas-1	0.587257	0.0430567	-0.280155	0.674889	-1.26455	0.00460555	-2.65169	3.94153e-05	3	Contig50-snapTAU.175
gck-1	1.3969	0.00718638	-0.0448198	0.922979	-0.700163	0.0207649	-2.09785	3.25309e-05	3	Contig0-snapTAU.223
gcn-2	1.13725	0.0195786	-0.0791181	0.920061	-1.11125	0.0164356	-1.97987	5.78069e-05	3	Contig26-snapTAU.70
gcs-1	1.40835	0.0338246	0.0325783	0.946984	-0.88472	0.0364945	-2.15487	2.31039e-05	3	Contig6-snapTAU.133
gdi-1	1.19025	0.00671342	-0.0475142	0.95911	-1.13455	0.00550596	-2.38878	0.000389129	3	Contig53-snapTAU.97
gei-11	1.38192	0.00619365	-0.235792	0.745302	-1.32492	0.00530983	-2.14658	0.000386456	3	Contig14-snapTAU.226
gei-12	0.84463	0.0274003	-0.641504	0.406951	-1.70965	0.00279058	-2.75046	3.26104e-05	3	NA
gei-17	1.4938	0.0111476	0.0191583	0.97252	-0.751951	0.0258244	-1.55397	5.43878e-05	3	Contig68-snapTAU.20
gei-6	1.11534	0.0239746	-0.14439	0.754835	-1.18569	0.0115193	-2.22076	2.68125e-05	3	Contig0-snapTAU.207
gei-7	5.06575	0.0061176	2.662	0.0592401	1.99879	0.00125513	1.49391	0.000218741	3	Contig14-snapTAU.542
gex-2	1.08404	0.0277874	-0.236306	0.563708	-0.881987	0.0455592	-2.48056	3.22131e-05	3	Contig61-snapTAU.14
gex-3	1.28954	0.0108396	-0.244018	0.66627	-1.18828	0.00373871	-2.22226	0.000113497	3	Contig109-snapTAU.42
gfi-2	1.11999	0.0205416	-0.128242	0.78873	-1.00876	0.00943998	-2.25309	2.39838e-05	3	Contig103-snapTAU.127
gfi-3	0.711351	0.0242425	-0.194956	0.574163	-1.07799	0.00237246	-2.32275	2.03015e-05	3	Contig46-snapTAU.28
gfi-4	1.29624	0.0100394	-0.188466	0.754049	-1.12353	0.00564821	-2.20772	0.00027132	3	NA
gfl-1	1.17663	0.00911354	-0.214647	0.594375	-1.13786	0.00451124	-2.15804	0.000226961	3	Contig1480-snapTAU.1
ggtb-1	1.5246	0.00726676	-0.0734992	0.913095	-1.18861	0.00276989	-1.84367	0.00316307	3	Contig44-snapTAU.78
gip-2	0.914049	0.0429934	-0.0274654	0.978106	-0.935126	0.00837338	-1.94668	5.49749e-05	3	Contig1432-snapTAU.1
gla-3	1.22592	0.0108278	-0.17477	0.756896	-1.2424	0.00418689	-1.97924	2.86006e-05	3	NA
glb-1	1.04345	0.0462618	-0.286903	0.330427	-1.04435	0.00351567	-2.26534	2.24159e-05	3	Contig146-snapTAU.31
gld-1	1.25848	0.0174758	-0.264325	0.670098	-1.14056	0.0382114	-2.51234	0.00013752	3	Contig0-snapTAU.804
gld-3	1.08758	0.0131832	-0.124894	0.802233	-1.27351	0.00409784	-2.16519	3.42402e-05	3	Contig75-snapTAU.190
glh-1	1.43413	0.00840245	-0.633569	0.487422	-1.56569	0.00178438	-2.23879	0.0304664	3	Contig123-snapTAU.4
glh-2	1.42489	0.0065273	-0.0460001	0.970081	-1.45345	0.00210346	-2.26426	0.00151947	3	NA
glh-3	1.34737	0.0154061	0.0233537	0.96765	-1.00062	0.00666345	-1.99276	2.4335e-05	3	NA
glh-4	1.3493	0.0188284	-0.168013	0.795636	-1.88515	0.00231395	-2.19677	0.00102074	3	NA
gln-5	1.64094	0.005971	-0.144708	0.89758	-1.33758	0.00246015	-1.95443	0.0062635	3	NA
gln-6	1.66366	0.00622731	-0.250426	0.826326	-1.79399	0.00249015	-2.08431	0.0370086	3	NA
glo-1	-0.416052	0.0489207	-0.583853	0.071913	-0.435395	0.0241462	-0.576333	0.00179182	3	Contig49-snapTAU.115
glod-4	1.34158	0.0174009	0.0999346	0.783959	-0.813621	0.0413642	-1.66588	2.96751e-05	3	Contig35-snapTAU.177
glp-1	1.26899	0.0220049	0.0101457	0.989082	-0.916361	0.00564482	-1.91332	2.37957e-05	3	NA
glrx-21	1.31804	0.00934789	-0.00185505	0.997448	-0.909157	0.00976186	-1.91751	0.000186694	3	Contig11-snapTAU.278
glrx-22	1.27924	0.0204098	-0.187239	0.622738	-0.925416	0.034693	-1.89284	2.48851e-05	3	NA
glrx-5	1.10277	0.0257774	-0.211097	0.604102	-1.119	0.0104724	-2.38722	2.80773e-05	3	Contig35-snapTAU.214
glt-5	1.11591	0.013439	0.896227	0.159341	1.95984	0.0018593	1.56324	3.55831e-05	3	Contig79-snapTAU.18
gly-10	0.991241	0.0354163	-0.342383	0.502632	-1.61692	0.00411156	-2.43489	5.00234e-05	3	Contig48-snapTAU.167
gly-12	-0.356007	0.0413362	-0.380967	0.166979	-0.602529	0.00537859	-1.48398	7.87643e-05	3	NA
gly-20	1.39975	0.0139963	0.0541187	0.903754	-0.928807	0.00483165	-1.95204	8.09695e-05	3	Contig104-snapTAU.11
gly-3	0.642832	0.0290995	-0.0331747	0.950605	-0.615675	0.011508	-1.67271	4.21233e-05	3	Contig140-snapTAU.11
gly-7	1.10673	0.0427779	-0.0350534	0.948043	-1.2654	0.00690992	-1.49805	0.0224665	3	Contig14-snapTAU.206
gna-2	1.35901	0.00694004	-0.28545	0.755457	-1.48797	0.0026044	-2.10585	0.00200134	3	NA
goa-1	1.16127	0.0233284	-0.00515871	0.993445	-0.978051	0.012611	-2.34316	4.58693e-05	3	Contig141-snapTAU.22
gon-14	0.624754	0.0220708	-0.296645	0.337946	-1.02024	0.00220829	-1.95741	4.43749e-05	3	NA
gop-1	1.1292	0.0347176	-0.182431	0.609357	-1.11299	0.0178936	-2.23289	1.88344e-05	3	Contig73-snapTAU.1
gop-2	1.3216	0.0241125	0.00137393	0.998031	-0.959118	0.0136273	-1.95797	3.01554e-05	3	Contig100-snapTAU.99
gop-3	1.38833	0.00649428	-0.026817	0.977831	-0.86996	0.00445368	-1.99409	0.000598532	3	Contig11-snapTAU.581
gpc-2	1.26556	0.0387056	0.209589	0.630175	-0.763659	0.0184789	-1.9338	2.33873e-05	3	NA
gpd-1	1.46136	0.00599954	-0.301393	0.708307	-1.6084	0.00534635	-2.23547	0.00304867	3	NA
gpd-3	1.05799	0.00605881	-0.12482	0.874744	-0.748541	0.0189208	-2.37205	0.000275717	3	Contig5-snapTAU.221
gpdh-2	1.71553	0.0064623	0.113674	0.82152	-1.08994	0.00647331	-1.66144	0.00195376	3	Contig35-snapTAU.38
gpi-1	1.09833	0.0215416	-0.307775	0.619973	-1.58559	0.00432336	-2.46357	0.000221675	3	Contig74-snapTAU.8
gpr-1	1.24322	0.0064985	-0.33088	0.619973	-1.51734	0.00209983	-2.33251	0.000414891	3	NA
gpr-2	1.34382	0.00744351	-0.383021	0.616742	-1.49882	0.00246015	-2.33218	0.000531459	3	NA
grd-10	-1.3493	0.00708669	-0.7494	0.0912437	-1.2944	0.00298958	-1.7683	0.000105917	3	NA
grd-13	-1.21727	0.0121964	-0.240076	0.767135	-1.50603	0.0018593	-2.23524	2.82037e-05	3	NA
grp-1	1.14533	0.00655416	-0.226914	0.457633	-1.08835	0.00404582	-1.81967	7.07139e-05	3	Contig46-snapTAU.75
gsp-2	1.41	0.024579	0.034199	0.928595	-0.829454	0.0208534	-1.75337	4.30379e-05	3	Contig11-snapTAU.527
gspd-1	1.14432	0.0109226	-0.349179	0.462128	-1.21567	0.0122007	-2.46422	0.000118427	3	Contig109-snapTAU.6
gsr-1	1.51642	0.00615973	-0.18228	0.792795	-1.28327	0.00326457	-2.10373	0.00188722	3	NA
gst-1	1.34219	0.00626832	-0.474094	0.621727	-1.70586	0.00183644	-2.35725	0.00391997	3	Contig7-snapTAU.524
gst-12	-0.460947	0.0213895	-0.347645	0.1866	-0.521411	0.0081802	-0.775512	0.000749098	3	NA
gst-16	-0.421685	0.0377602	-0.348875	0.220147	-0.637706	0.00883628	-0.751358	0.000364472	3	NA
gst-20	0.709608	0.0213937	0.0889913	0.887654	0.562175	0.0247852	-1.345	0.000196597	3	NA
gst-27	0.469934	0.0209124	-0.654909	0.395778	-1.72516	0.00275375	-4.81434	1.75208e-05	3	NA
gst-7	1.3538	0.00708669	-0.16767	0.854861	-1.25965	0.00147368	-2.13191	0.00436862	3	Contig12-snapTAU.317
gst-8	1.15645	0.0116143	-0.164557	0.780888	-1.24253	0.00296827	-2.35346	7.48875e-05	3	NA
gsto-3	0.392557	0.0371307	0.566994	0.212997	0.55627	0.0104407	0.714068	0.00113901	3	Contig11-snapTAU.302
gsy-1	0.943372	0.0435771	-0.230086	0.755461	-1.35642	0.0138406	-2.08704	5.99593e-05	3	Contig56-snapTAU.169
gta-1	0.855722	0.0353611	-0.697063	0.281477	-1.47991	0.0126894	-3.36432	2.2837e-05	3	Contig72-snapTAU.32
gut-2	1.2161	0.00744217	-0.305192	0.462128	-1.03413	0.0102554	-2.19395	3.17051e-05	3	Contig15-snapTAU.32
gyg-2	1.65257	0.00620405	-0.146691	0.908067	-1.39044	0.0045684	-1.93854	0.00856016	3	NA
H02F09.3	0.370739	0.487914	0.999516	0.03552	1.56673	0.000773973	0.74847	0.006198	3	NA
H02I12.5	1.14874	0.00605881	-0.487274	0.469807	-1.666	0.00199445	-2.18578	0.000424132	3	NA
H04D03.1	1.0678	0.0218096	-0.248236	0.627749	-1.46461	0.00575109	-2.24234	4.17945e-05	3	NA
H04M03.3	1.11294	0.0149194	-0.285321	0.622069	-1.29937	0.00430831	-2.3405	4.48015e-05	3	Contig87-snapTAU.38
H05C05.2	0.937636	0.0214277	-0.0524622	0.916122	-0.605211	0.00827647	-1.89527	4.06644e-05	3	NA
H06H21.11	1.05469	0.0273881	-0.290699	0.416606	-1.30334	0.00268894	-2.3246	9.38876e-05	3	NA
H06I04.1	1.31621	0.0167004	0.0133694	0.976881	-0.774897	0.0350471	-1.75972	4.21012e-05	3	NA
H06I04.6	2.29434	0.005971	1.17998	0.104228	1.27381	0.0028357	-0.7267	0.000500679	3	Contig13-snapTAU.477
H06O01.2	1.1985	0.0360075	-0.113551	0.77858	-1.2234	0.0196919	-1.69342	0.00624495	3	Contig120-snapTAU.20
H14A12.3	1.31916	0.00709431	-0.0883235	0.890827	-1.16241	0.00836399	-2.17618	0.000207209	3	Contig11-snapTAU.14
H14E04.2	1.09114	0.0124473	0.0518542	0.937716	-0.897744	0.0160453	-1.8766	2.41335e-05	3	Contig11-snapTAU.220
H17B01.4	1.37021	0.015455	-0.0584638	0.868639	-1.04116	0.031102	-1.53621	0.0486732	3	Contig31-snapTAU.106
H19N07.1	0.970189	0.0326774	-0.061208	0.916373	-1.3193	0.00544901	-2.26276	6.00891e-05	3	Contig20-snapTAU.219
H20E11.3	0.619569	0.0406271	-0.00379504	0.993863	1.43226	0.00624245	-0.521429	0.00416818	3	NA
H21P03.2	1.50709	0.00987495	-0.186135	0.704085	-1.50189	0.00302703	-2.37881	0.000358692	3	NA
H24K24.3	1.57923	0.00649428	0.00902487	0.993451	-1.19638	0.00286918	-2.13933	0.00464963	3	Contig14-snapTAU.522
H25P19.1	0.789545	0.0115521	-0.100719	0.839071	-0.649993	0.00477911	-1.95628	2.43046e-05	3	NA
H27A22.1	1.33802	0.0065825	-0.0582737	0.912762	-0.882923	0.00608331	-2.09491	5.41738e-05	3	Contig0-snapTAU.305
H27M09.1	1.43655	0.0065395	-0.212084	0.792765	-1.03831	0.00609137	-1.94674	0.000606341	3	Contig123-snapTAU.5
H28G03.1	1.19499	0.0233884	0.03068	0.954884	-0.605909	0.0104004	-1.48518	0.0190107	3	Contig44-snapTAU.161
H28O16.1	1.18829	0.0123773	-0.218844	0.770326	-1.49348	0.00314016	-2.32683	3.63781e-05	3	Contig95-snapTAU.21
H32K16.2	1.17389	0.0120143	0.712325	0.103362	0.996609	0.00221224	1.06525	0.000163154	3	NA
H35B03.2	1.17498	0.013795	-0.32048	0.426834	-1.07081	0.00523393	-2.14562	3.97867e-05	3	Contig56-snapTAU.8
H37A05.4	-0.0387024	0.952241	-0.761309	0.0485357	-1.47838	0.00228493	-2.84484	6.78329e-05	3	NA
H40L08.2	2.47493	0.00587452	1.44674	0.0726536	1.1807	0.0404396	0.519595	0.0417131	3	NA
H43I07.2	1.25306	0.00999411	-0.0382898	0.951471	-0.946018	0.0110622	-1.8362	6.07557e-05	3	Contig0-snapTAU.801
haf-2	1.58686	0.005971	0.03601	0.963066	-0.874275	0.00487432	-1.81936	0.000915146	3	Contig109-snapTAU.95
haf-6	0.942433	0.020085	-0.241179	0.62258	-1.15767	0.0157879	-2.0192	3.81512e-05	3	Contig109-snapTAU.28
har-1	1.14737	0.00893854	-0.451103	0.640206	-1.40542	0.00910377	-2.32694	0.00024638	3	Contig35-snapTAU.175
hars-1	1.4205	0.0102119	-0.0878909	0.881752	-1.30047	0.00426095	-2.09356	0.000343347	3	Contig41-snapTAU.142
hcf-1	1.36086	0.01138	0.0999037	0.791299	-1.12235	0.00393281	-2.12085	8.03204e-05	3	Contig41-snapTAU.185
hcp-1	1.33723	0.00599954	-0.238098	0.783801	-1.36675	0.00422636	-2.36384	0.000233778	3	NA
hcp-3	1.24222	0.0069984	-0.319587	0.697884	-1.32162	0.00354978	-2.29084	0.000275569	3	NA
hcp-6	1.04939	0.042118	-0.256222	0.509035	-1.17792	0.0048709	-2.24769	3.03682e-05	3	Contig104-snapTAU.124
hda-2	1.23955	0.0125111	-0.265164	0.581216	-0.860447	0.0217217	-1.75651	2.38676e-05	3	Contig31-snapTAU.263
hda-3	1.29788	0.00770716	-0.13637	0.840593	-0.864773	0.0211974	-1.78428	3.43647e-05	3	Contig123-snapTAU.35
hda-6	1.39495	0.0213714	0.210875	0.447983	-0.796171	0.0245349	-1.56283	7.67799e-05	3	NA
hdac-6	1.47748	0.0114608	0.23256	0.432232	-0.837144	0.0172249	-1.69349	9.61752e-05	3	Contig61-snapTAU.155
hel-1	1.52154	0.0065825	-0.226056	0.794159	-1.38684	0.00313814	-2.28924	0.00161227	3	Contig15-snapTAU.88
hid-1	0.461458	0.0357625	-0.0700494	0.86331	-0.447867	0.0266487	-2.3611	3.27969e-05	3	Contig50-snapTAU.163
hil-1	1.21091	0.008645	1.58233	0.0688199	1.49575	0.00179853	0.862536	0.00630149	3	NA
hil-2	1.87916	0.00587452	-0.14979	0.745761	-1.40109	0.00176919	-2.12507	0.00398285	3	Contig14-snapTAU.469
hil-4	1.38125	0.00784096	-0.336931	0.618228	-1.51557	0.00226788	-2.35144	0.00160762	3	NA
hil-5	1.93854	0.00599954	-0.277113	0.814487	-1.4377	0.00486824	-2.20175	0.0239944	3	NA
hil-6	1.60159	0.00616277	-0.298804	0.62258	-1.57984	0.00329176	-2.38413	0.00174228	3	NA
him-1	1.26375	0.0123286	-0.198336	0.592895	-1.35425	0.0101705	-2.12562	2.60855e-05	3	Contig81-snapTAU.6
him-10	1.39731	0.0100053	-0.159461	0.755404	-1.31468	0.00412382	-2.15201	0.000782947	3	NA
him-14	1.39062	0.00726676	-0.219159	0.547195	-1.0693	0.0330603	-2.18755	3.35831e-05	3	Contig13-snapTAU.259
him-17	1.27729	0.0064623	-0.100146	0.875829	-1.30477	0.0027198	-2.38956	5.99712e-05	3	Contig38-snapTAU.194
him-18	1.47844	0.00991365	-0.031606	0.9532	-1.09403	0.00458277	-1.88759	0.000249156	3	Contig2-snapTAU.385
him-19	1.19656	0.0138371	-0.201514	0.562602	-1.01193	0.00579583	-1.6566	7.74016e-05	3	NA
him-3	1.4075	0.0187902	-0.194441	0.691253	-1.19604	0.00602493	-1.98402	0.000159593	3	Contig35-snapTAU.11
him-5	1.34913	0.0115161	-0.204348	0.427816	-0.741452	0.0332663	-1.73443	4.37165e-05	3	NA
him-6	1.28459	0.00599954	-0.227892	0.786331	-1.30494	0.00351166	-2.30643	0.000320958	3	Contig13-snapTAU.356
him-8	1.32728	0.0171173	-0.0637016	0.873311	-0.948178	0.0122611	-1.94119	5.65599e-05	3	NA
hip-1	1.64517	0.00626832	0.184064	0.807191	-1.29662	0.00300731	-1.74204	0.0226381	3	Contig11-snapTAU.312
his-1	1.7508	0.00587452	0.261455	0.64892	-0.552034	0.0228215	-1.91715	0.00104807	3	NA
his-2	1.4547	0.00706163	0.238311	0.386279	-0.754335	0.0368386	-2.14808	6.06438e-05	3	NA
his-3	1.29057	0.00698461	-0.413317	0.384051	-0.86703	0.0290391	-2.38339	3.01554e-05	3	NA
his-31	1.53219	0.00587452	0.25426	0.313203	-0.770272	0.0274012	-1.81996	0.000149694	3	NA
his-35	1.33862	0.00845621	0.0795555	0.931622	-0.756037	0.00916247	-2.17951	0.000649468	3	Contig7099-snapTAU.1
his-40	1.43753	0.00587452	-0.171975	0.835601	-1.25803	0.00328627	-2.52075	0.000415687	3	NA
his-42	1.33841	0.00620405	-0.149861	0.73492	-1.06836	0.00584324	-2.40712	0.000118947	3	NA
his-58	1.16205	0.0201766	-0.0850108	0.867556	-1.20553	0.0267458	-2.28241	3.48253e-05	3	NA
his-59	1.44644	0.00587452	-0.144288	0.810943	-1.04287	0.00440045	-2.3101	0.000128739	3	NA
his-60	1.71789	0.00587452	0.237881	0.544559	-0.741745	0.00694331	-1.95066	0.000671406	3	NA
his-61	1.41726	0.00792899	-0.125069	0.840593	-0.716848	0.0474934	-1.86839	5.39922e-05	3	NA
his-62	1.49619	0.020881	-0.0299409	0.966162	-1.07078	0.0361948	-2.50172	2.79898e-05	3	NA
his-64	1.53494	0.0141288	0.240703	0.609357	-0.716541	0.040072	-1.93765	4.73134e-05	3	NA
[truncated: 18,145 more rows]
