# Supplementary material for: System Wide Analysis of the Evolution of Innate Immunity in the Nematode Model Species Caenorhabditis elegans and Pristionchus pacificus
Source: PLoS One. 2012 Sep 28;7(9):e44255. doi: 10.1371/journal.pone.0044255 (PMC3461006; doi:10.1371/journal.pone.0044255)
Supplement: Table S2 — Differential expression of genes in P. pacificus exposed to different pathogens. (XLSX) [file pone.0044255.s007.xlsx]

## Sheet: Table S2
Table S2 : Differential expression of genes in P. pacificus exposed to different pathogens. All p-values are FDR corrected. Genes with p-value less than 0.05 and log2FC greater than 0.5 or less than -0.5 are called signifcantly differentially expressed. The column nCommon contains the number of expression profiles which show a significant differential expression for a given gene
Gene_ID	log2FC_Bthu	pval_Bthu	log2FC_Saur	pval_Saur	log2FC_Smar	pval_Smar	log2FC_Xnem	pval_Xnem	nCommon = Gene common across N pathogens	Cel Homolog
Contig104-snapTAU.129	-2.24225	0.00113029	2.68818	0.0337312	2.2095	0.00387783	-3.62975	5.87064e-05	4	K12C11.7
Contig33-snapTAU.202	1.67474	0.00240206	3.56332	0.00702245	2.77847	0.00183335	1.75383	0.00141001	4	NA
Contig36-snapTAU.126	1.94622	0.00277988	1.73536	0.0453155	1.4541	0.0115396	0.680921	0.0375432	4	NA
Contig40-snapTAU.198	-1.96946	0.00297489	-3.21847	0.0132747	-1.88211	0.004357	-4.06434	7.35976e-05	4	NA
Contig116-snapTAU.76	-1.34484	0.00667765	-1.60947	0.0361871	-1.47663	0.0202203	-2.7631	0.000543971	4	NA
Contig145-snapTAU.21	-1.23097	0.0072882	-3.86037	0.00414999	-1.67466	0.0423602	-4.97139	2.5822e-05	4	NA
Contig67-snapTAU.81	1.2666	0.00838646	1.62242	0.0293059	2.18734	0.00505017	2.55991	7.94373e-05	4	NA
Contig38-snapTAU.179	1.407	0.00859154	4.13262	0.00436121	4.221	0.000216491	2.79658	0.0044188	4	NA
Contig92-snapTAU.30	-1.32074	0.0089812	-1.55416	0.0329489	-2.77812	0.00200301	-1.06935	0.0115188	4	NA
Contig19-snapTAU.73	0.940942	0.0117734	2.49767	0.0075764	2.23502	0.00201807	2.81703	0.000524979	4	M60.4
Contig17-snapTAU.56	1.30341	0.0119722	1.93989	0.0216946	2.66978	0.0036531	1.09595	0.00486021	4	NA
Contig25-snapTAU.95	1.55993	0.0152319	1.70641	0.0465008	1.48605	0.0141365	2.16888	0.000163667	4	NA
Contig42-snapTAU.220	1.24411	0.017618	3.2699	0.00414999	1.70619	0.0474193	2.58565	0.00013626	4	C10F3.7
Contig14-snapTAU.530	-1.00499	0.0193456	-2.16967	0.00997976	-1.49315	0.0474425	-3.54309	0.000427658	4	NA
Contig30-snapTAU.265	1.03211	0.0288938	2.06294	0.037018	1.73081	0.00927108	2.12839	0.00166403	4	NA
Contig14-snapTAU.380	1.04404	0.0358863	1.57748	0.0275788	1.39225	0.0129695	-4.14092	6.45591e-05	4	aqp-4
Contig75-snapTAU.121	0.912809	0.0389809	2.02911	0.0205128	1.23638	0.041555	-1.41905	0.00162734	4	NA
Contig31-snapTAU.254	2.14576	0.0401703	4.61222	0.0037135	3.85118	0.000544233	3.82506	0.00107649	4	F23F1.2
Contig20-snapTAU.163	4.21512	0.000113513	4.20799	0.0037135	1.32028	0.104819	-1.21756	0.00430108	3	F28H7.3
Contig89-snapTAU.37	-3.09238	0.000899223	1.40271	0.104564	-1.5526	0.0123444	-3.43425	4.6358e-05	3	hrg-6
Contig36-snapTAU.222	-2.39582	0.00167829	-1.63105	0.0705097	-2.56803	0.00138572	-4.7216	3.08895e-05	3	NA
Contig6-snapTAU.101	2.00421	0.00217957	1.52905	0.163194	1.72277	0.02106	-1.44232	0.0176036	3	NA
Contig38-snapTAU.102	-2.19952	0.00263982	-2.53086	0.00918155	-1.09609	0.0709749	-1.87802	0.000716296	3	NA
Contig10-snapTAU.71	2.17793	0.00277988	-1.38543	0.0470859	-0.930992	0.208905	-2.72204	0.000270075	3	NA
Contig7-snapTAU.205	-1.40129	0.0029826	-2.23554	0.00957754	-0.483897	0.587142	-2.39623	0.000355802	3	C31C9.2
Contig20-snapTAU.60	1.24262	0.00301465	2.82557	0.00436121	-0.567088	0.405237	-1.86024	0.00132201	3	NA
Contig25-snapTAU.253	3.58672	0.00314918	2.11523	0.0394976	3.41497	0.000726784	-0.0902404	0.932123	3	NA
Contig21-snapTAU.247	1.78453	0.00367791	4.5493	0.00414999	3.69737	0.000249793	0.148736	0.692881	3	Y18D10A.23
Contig181-snapTAU.5	-1.47427	0.00377097	-2.03837	0.0247738	-0.953111	0.291654	-1.97049	0.00057384	3	C52D10.1
Contig67-snapTAU.141	-1.61061	0.00409433	-1.7196	0.0397576	-2.52988	0.00381556	0.553769	0.0978637	3	NA
Contig145-snapTAU.23	-1.33105	0.00575021	-2.91037	0.00709145	-0.702981	0.274608	-3.88384	3.96504e-05	3	NA
Contig23-snapTAU.4	-2.17777	0.00598667	1.95493	0.0192238	-0.833046	0.288195	-4.52271	6.82624e-05	3	NA
Contig17-snapTAU.59	1.47935	0.00599713	0.876237	0.318774	2.36538	0.00143673	1.48182	0.0104056	3	NA
Contig14-snapTAU.424	1.31633	0.00644169	1.05256	0.124064	1.48332	0.0245405	-1.59148	0.00075318	3	NA
Contig62-snapTAU.15	1.98653	0.00644892	4.27725	0.00436121	4.65095	0.000216491	-0.128213	0.73565	3	NA
Contig158-snapTAU.2	1.07899	0.00728203	3.67961	0.00702245	-0.170027	0.937627	-1.35257	0.022839	3	NA
Contig41-snapTAU.195	-2.10848	0.00889069	-2.5906	0.0315617	-1.18972	0.181425	-3.68051	3.25026e-05	3	NA
Contig45-snapTAU.54	-1.28685	0.00926202	-0.544622	0.602537	-1.23444	0.0248293	-3.36016	8.85256e-05	3	NA
Contig137-snapTAU.17	-0.939723	0.00973254	-1.02204	0.105187	-1.23045	0.0273303	-4.22398	3.78808e-05	3	Y43F8C.13
Contig81-snapTAU.93	1.14275	0.0103626	3.06011	0.00434008	3.7219	0.000249793	1.02271	0.0833172	3	NA
Contig43-snapTAU.117	1.55692	0.0118148	1.93252	0.0303832	-0.385713	0.658191	-2.69298	0.000776946	3	NA
Contig32-snapTAU.126	-1.29863	0.0118512	-2.16111	0.0111879	-2.76531	0.00223623	-0.667596	0.171537	3	alh-4
Contig19-snapTAU.19	2.22661	0.0120051	1.77702	0.0241743	-1.05327	0.061827	-2.11599	0.00112709	3	NA
Contig42-snapTAU.242	-0.98763	0.0120051	-1.85006	0.0330796	0.139272	0.898123	-1.42652	0.00490532	3	NA
Contig104-snapTAU.124	1.03133	0.0120879	-0.170728	0.844046	2.07108	0.00236896	-2.48513	0.00108604	3	hcp-6
Contig22-snapTAU.81	-0.941355	0.0126185	-1.41671	0.0498999	0.359713	0.725201	-1.44252	0.0119792	3	NA
Contig3-snapTAU.270	1.49383	0.0160861	1.59247	0.033157	0.906083	0.274357	-0.67497	0.0275377	3	NA
Contig5-snapTAU.338	0.982813	0.0172798	2.87892	0.0144434	-0.789749	0.452558	-1.0742	0.025408	3	NA
Contig45-snapTAU.221	2.01488	0.0206904	1.45412	0.0394976	-0.226723	0.798426	1.35116	0.00434104	3	NA
Contig22-snapTAU.148	1.14731	0.0208406	3.19041	0.00414999	0.642329	0.385768	2.65474	0.000925592	3	NA
Contig50-snapTAU.165	-1.213	0.0216788	-1.57059	0.0451855	0.574334	0.438766	-2.12057	0.000197151	3	NA
Contig45-snapTAU.191	1.19672	0.022467	0.647762	0.434629	1.53192	0.0217107	1.92853	0.00182145	3	NA
Contig145-snapTAU.27	1.4668	0.0255459	-0.963713	0.200111	-1.38595	0.0110412	-2.10443	0.000257442	3	NA
Contig217-snapTAU.8	-1.19298	0.0268288	-1.10857	0.128615	-2.10109	0.0034836	-1.48315	0.0227502	3	cdr-4
Contig5-snapTAU.513	1.35454	0.0278461	2.51148	0.0262816	-0.164749	0.88312	-2.42484	0.0013643	3	NA
Contig14-snapTAU.218	1.20313	0.0298679	0.633882	0.389496	1.40884	0.0427196	-3.11846	0.000233143	3	F21A3.2
Contig0-snapTAU.496	-1.11226	0.0302885	0.203351	0.877266	-1.35733	0.0401822	-3.81423	0.000492811	3	NA
Contig14-snapTAU.112	1.21768	0.0325593	2.79382	0.0262079	0.704088	0.586679	-2.15625	0.00555604	3	cpr-5
Contig39-snapTAU.193	1.33359	0.034034	2.76272	0.0308857	0.0375356	0.980958	-1.13414	0.00504478	3	NA
Contig43-snapTAU.19	2.00772	0.0346185	1.87294	0.0264722	-0.695897	0.441806	-3.63558	5.33125e-05	3	NA
Contig47-snapTAU.84	-0.733137	0.0358863	-1.73171	0.0259832	-0.508998	0.541341	-2.11518	0.00148466	3	NA
Contig11-snapTAU.386	-1.3433	0.0391146	-1.44759	0.0339315	-0.407552	0.609557	-2.59209	0.000267559	3	gly-8
Contig24-snapTAU.255	1.09355	0.0419406	2.46741	0.0091234	0.728549	0.302506	1.56177	0.0114059	3	NA
Contig76-snapTAU.85	0.85918	0.0440629	1.69736	0.155574	1.7978	0.0194948	-1.50268	0.00641199	3	NA
Contig116-snapTAU.61	-1.80812	0.0470277	-1.52821	0.0592435	-4.70513	0.000216491	-4.24411	2.15223e-05	3	NA
Contig24-snapTAU.284	-0.973128	0.0472322	-0.683606	0.432899	-1.6787	0.0184261	-1.48383	0.00192483	3	NA
Contig9-snapTAU.7	-0.792674	0.0563361	-1.69706	0.0217152	-1.41535	0.0215471	-3.00286	0.000228482	3	NA
Contig31-snapTAU.197	-0.941487	0.0636676	-2.05128	0.0237776	-1.21427	0.026248	-2.50833	0.000464785	3	NA
Contig102-snapTAU.50	0.92707	0.06695	1.63777	0.0328115	2.02662	0.00257244	0.893191	0.0490836	3	NA
Contig50-snapTAU.27	1.2148	0.0705709	3.81617	0.00414999	1.33397	0.0287612	2.38258	0.000870752	3	asns-2
Contig9-snapTAU.194	0.760639	0.083637	1.91361	0.0162724	1.72578	0.0250262	1.65361	0.00183543	3	NA
Contig7-snapTAU.51	-1.2674	0.0858099	-1.71401	0.0275788	-1.65048	0.0123528	-1.09404	0.0307185	3	NA
Contig77-snapTAU.45	-0.782153	0.110938	-1.90736	0.0216415	-1.29031	0.0184555	-2.87711	0.000236937	3	trap-2
Contig25-snapTAU.158	-1.21666	0.121107	-3.02591	0.0126432	-2.57253	0.0274107	-3.28651	0.000916396	3	F26H9.5
Contig36-snapTAU.59	-0.773408	0.121157	-2.27967	0.0315617	-1.58392	0.0077394	-2.6961	0.000552302	3	VF13D12L.1
Contig1-snapTAU.156	0.770472	0.131739	2.62794	0.0222344	3.02327	0.000655313	3.56077	0.000444382	3	NA
Contig31-snapTAU.80	-1.17051	0.151392	-1.7955	0.0241743	-1.83243	0.0478806	-1.99498	0.00103719	3	NA
Contig61-snapTAU.150	0.511005	0.179663	1.28137	0.0481635	1.54863	0.0106318	0.799527	0.0438394	3	C18H7.1
Contig92-snapTAU.26	0.529153	0.192078	1.94701	0.0417594	1.65061	0.0109471	-1.47174	0.00540493	3	NA
Contig64-snapTAU.70	-0.705498	0.197294	-1.64665	0.0245168	-2.67178	0.00101373	-2.70773	0.0012746	3	clec-1
Contig25-snapTAU.94	-1.30765	0.213919	-2.2791	0.0111065	-2.08084	0.00181566	-3.38833	9.46858e-05	3	NA
Contig1-snapTAU.443	0.533562	0.262675	1.6803	0.0448632	1.82159	0.00513361	1.89035	0.0015577	3	NA
Contig31-snapTAU.198	-1.14951	0.268687	-2.62784	0.0418463	-3.97151	0.000221271	-3.39424	0.000113511	3	F42A8.1
Contig11-snapTAU.142	-1.13812	0.309333	-2.33506	0.00768	-1.70322	0.0206817	-3.51857	0.00460918	3	C05D2.8
Contig0-snapTAU.217	-1.149	0.318233	-2.23762	0.00828263	-2.14978	0.0407523	-4.46428	0.000298722	3	NA
Contig7-snapTAU.271	-1.13338	0.344	5.6856	0.0037135	2.14502	0.0303778	-1.09309	0.0495965	3	NA
Contig144-snapTAU.24	-1.02958	0.352717	-1.70755	0.0269049	-1.81047	0.00368235	-2.00814	0.03255	3	cogc-3
Contig3-snapTAU.258	0.593126	0.355909	1.8512	0.032482	1.35812	0.0384199	1.12914	0.0281049	3	nph-1
Contig120-snapTAU.50	-0.945529	0.393687	-1.36301	0.0401639	-2.63145	0.000646938	-2.79109	7.85442e-05	3	cup-2
Contig1-snapTAU.526	1.36733	0.407467	2.15298	0.0296512	2.74116	0.0030114	1.18148	0.00861858	3	NA
Contig30-snapTAU.319	-0.957882	0.414437	-1.63935	0.0474959	-1.22805	0.0221611	-2.96486	0.000375574	3	F32D8.13
Contig30-snapTAU.312	-0.385699	0.43635	2.06252	0.0129696	1.61688	0.0326466	0.724052	0.0314951	3	NA
Contig2-snapTAU.350	0.751889	0.454619	1.59992	0.0394976	1.14749	0.0492414	-3.39378	0.000553383	3	NA
Contig87-snapTAU.150	1.19953	0.46721	2.39069	0.0265378	2.1997	0.0481615	1.31975	0.0117318	3	NA
Contig44-snapTAU.44	0.433206	0.48149	1.78027	0.0214367	1.58307	0.00573272	-3.29731	9.5631e-05	3	NA
Contig97-snapTAU.10	-0.704872	0.502663	-1.39532	0.0446356	-1.98209	0.00349713	-2.61383	0.000309394	3	qdpr-1
Contig12-snapTAU.247	-0.672743	0.504325	-2.4786	0.00702245	-1.53626	0.0134987	-2.36544	0.0276253	3	NA
Contig30-snapTAU.82	-0.898804	0.504325	-1.69909	0.0314393	-2.10498	0.00377546	-6.50626	1.67057e-05	3	cpz-1
Contig14-snapTAU.320	0.610094	0.513065	1.46009	0.0384315	1.75005	0.00676262	3.47964	0.000145536	3	NA
Contig139-snapTAU.6	-0.884018	0.517608	-2.80139	0.00848848	-3.55927	0.00232523	-3.90526	2.75206e-05	3	sams-5
Contig2-snapTAU.446	0.445072	0.520951	2.24791	0.0165196	2.94005	0.000517172	1.81527	0.0161787	3	NA
Contig39-snapTAU.164	-0.483512	0.521999	-1.80149	0.0330796	-1.55968	0.0213906	-3.50871	7.61902e-05	3	NA
Contig54-snapTAU.13	0.414285	0.522779	1.7772	0.019838	2.03043	0.00263219	1.80126	0.00281761	3	NA
Contig2586-snapTAU.1	0.583301	0.536265	1.60967	0.0398613	2.15041	0.0023603	-1.60516	0.00066529	3	pqm-1
Contig145-snapTAU.32	0.941499	0.536471	-3.49899	0.019838	-2.8295	0.00322534	-3.29158	0.0146838	3	NA
Contig4-snapTAU.33	-0.806046	0.53679	-2.27507	0.0330796	-2.16181	0.00387783	-2.41378	0.000691144	3	NA
Contig12-snapTAU.203	-1.20954	0.540937	-1.68474	0.0433145	-1.93919	0.00359569	-2.71111	0.000278769	3	NA
Contig175-snapTAU.7	0.424634	0.5485	1.82048	0.0308857	1.77825	0.00370781	1.21986	0.0283845	3	NA
Contig139-snapTAU.34	-0.954468	0.55173	-4.65457	0.00414999	-3.29619	0.000668274	-5.63575	3.69975e-05	3	fat-7
Contig81-snapTAU.64	0.387277	0.577989	1.57981	0.0327238	1.34331	0.0217107	0.695244	0.0300864	3	NA
Contig87-snapTAU.151	-0.884068	0.581906	-3.59312	0.00806091	-2.72742	0.00715484	-6.14623	5.27918e-05	3	pmp-5
Contig140-snapTAU.35	-0.501303	0.583879	-1.31954	0.0470859	-1.48776	0.00853062	-1.38944	0.00176563	3	acdh-6
Contig61-snapTAU.101	-0.683339	0.592917	-1.76124	0.0361871	-1.81038	0.00448202	-2.50595	0.000116646	3	trap-3
Contig126-snapTAU.38	-0.686961	0.615973	-3.32065	0.010272	-3.72818	0.000309381	-6.03304	1.67057e-05	3	elo-1
Contig80-snapTAU.33	0.685278	0.628582	-1.71659	0.0285458	-2.34546	0.00351573	-3.57241	0.000112513	3	NA
Contig57-snapTAU.74	0.254612	0.688468	2.01897	0.0253125	1.08044	0.0411344	-2.35511	0.000162759	3	NA
Contig196-snapTAU.5	-0.615597	0.689439	-1.9646	0.0383167	-3.11466	0.00184333	-3.29758	0.000157928	3	NA
Contig55-snapTAU.96	0.319598	0.697526	1.55396	0.0307561	2.1498	0.00173155	1.59385	0.00107468	3	NA
Contig42-snapTAU.228	0.319229	0.70059	2.31603	0.00879417	2.33198	0.0023603	-1.01243	0.00981949	3	NA
Contig90-snapTAU.52	-0.490924	0.714986	-1.605	0.03198	-2.65764	0.000667235	-2.42365	0.000845522	3	col-104
Contig87-snapTAU.5	0.559945	0.715176	2.70556	0.03616	1.88692	0.0246451	1.73399	0.0004904	3	F36H1.12
Contig12-snapTAU.302	-0.492051	0.715603	-2.61323	0.00743295	-2.15645	0.0185201	-3.99234	4.61473e-05	3	NA
Contig50-snapTAU.59	-0.348824	0.721767	-1.79675	0.0304164	-1.33045	0.0271295	-3.30786	0.000821045	3	NA
Contig53-snapTAU.140	-0.609378	0.734821	-2.5728	0.0100093	-2.39221	0.00534222	-3.99303	2.75206e-05	3	pmt-2
Contig35-snapTAU.272	-0.392862	0.73824	-1.51514	0.0386912	-1.45374	0.0426038	-1.81598	0.00335035	3	nit-1
Contig41-snapTAU.84	0.46649	0.759412	1.57719	0.0430342	-1.29405	0.0360087	-3.68458	3.81962e-05	3	spp-10
Contig67-snapTAU.135	-0.645165	0.760019	-2.86939	0.0136657	-5.17504	0.00039859	-3.27415	0.00278441	3	NA
Contig83-snapTAU.69	0.447668	0.764733	-1.94077	0.0312018	-2.4363	0.00979155	-5.76276	3.78808e-05	3	NA
Contig31-snapTAU.82	-0.373415	0.791715	-2.14008	0.0387204	-1.22668	0.0251034	-3.37654	0.000771231	3	K10H10.2
Contig104-snapTAU.81	-0.283841	0.795315	-2.57027	0.006632	-1.42432	0.0367396	-2.91521	0.00019127	3	Y62E10A.13
Contig42-snapTAU.227	0.305582	0.797531	2.42471	0.00918155	2.44147	0.0024376	-1.40999	0.00610815	3	NA
Contig14-snapTAU.291	0.331844	0.808893	-2.95061	0.00436121	-3.20689	0.00228044	-4.77579	1.76666e-05	3	F22F7.1
Contig8-snapTAU.321	-0.452946	0.809578	-1.44737	0.0460456	-1.86644	0.00379761	-2.54335	0.000327052	3	NA
Contig39-snapTAU.40	0.56089	0.81325	-1.60785	0.0385425	-2.10039	0.0121884	0.738702	0.0345482	3	NA
Contig126-snapTAU.47	0.31025	0.816583	1.69598	0.0269049	2.00163	0.00442699	1.31527	0.00217371	3	NA
Contig50-snapTAU.47	-0.30748	0.836342	-1.56392	0.0433316	-1.39058	0.0133559	-2.32981	0.000183994	3	NA
Contig13-snapTAU.242	-0.287234	0.837761	-1.70025	0.0442483	-3.029	0.000249793	-5.6136	1.87408e-05	3	NA
Contig21-snapTAU.296	-0.220617	0.840538	-2.32345	0.0245137	-1.61123	0.00558826	-2.20102	0.00104044	3	F36A2.3
Contig4-snapTAU.592	-0.336041	0.847717	-2.19065	0.0103273	-1.60271	0.0236399	-3.66821	0.000243398	3	NA
Contig5-snapTAU.186	-0.235347	0.852674	-2.80326	0.029338	-1.73134	0.0269014	-4.29326	9.62744e-05	3	NA
Contig0-snapTAU.344	0.158797	0.858339	1.83055	0.0189162	3.10249	0.000275242	-2.49182	0.000187806	3	NA
Contig25-snapTAU.159	0.222219	0.860896	-2.87764	0.00872084	-1.60696	0.0077794	-4.07319	3.53809e-05	3	NA
Contig151-snapTAU.26	-0.290787	0.863095	-2.37313	0.0477633	-4.8286	0.00285775	-5.53571	5.90742e-05	3	NA
Contig10-snapTAU.77	-0.230249	0.864986	-1.51496	0.0437354	-2.53416	0.00126208	-4.54396	5.0596e-05	3	NA
Contig76-snapTAU.74	-0.352698	0.868936	-1.49974	0.0463715	-1.81923	0.00351573	-2.33505	0.00048797	3	NA
Contig17-snapTAU.148	0.125749	0.870235	1.50585	0.031203	1.37876	0.0180148	0.755578	0.0379594	3	NA
Contig12-snapTAU.276	0.191651	0.873034	1.34454	0.0434972	-1.28315	0.0343735	-1.71071	0.00262287	3	ZK550.6
Contig22-snapTAU.221	0.239725	0.874235	1.88505	0.019838	-1.28665	0.0398874	-4.28328	2.5822e-05	3	NA
Contig116-snapTAU.10	0.104717	0.894738	1.58111	0.0293059	2.90522	0.000270221	2.02915	0.00130931	3	NA
Contig8-snapTAU.500	-0.176329	0.896896	-1.59969	0.0335538	-1.65734	0.00624756	-3.09371	4.61473e-05	3	NA
Contig12-snapTAU.529	0.243391	0.898174	-1.83501	0.039405	-3.24156	0.00954712	-1.93745	0.000706875	3	NA
Contig33-snapTAU.73	0.264632	0.9003	2.12698	0.0133808	1.90807	0.0144458	0.990538	0.00765039	3	NA
Contig97-snapTAU.43	-0.145518	0.901981	1.94812	0.0218881	2.77924	0.000490874	2.66401	0.000903028	3	NA
Contig12-snapTAU.304	-0.127693	0.90851	-1.98675	0.0277834	-1.26809	0.0257811	-3.3567	0.000862419	3	ech-6
Contig7-snapTAU.287	-0.207243	0.908571	-3.52543	0.00414999	-3.46791	0.00127664	-6.40511	1.6136e-05	3	NA
Contig13-snapTAU.375	0.0693048	0.919314	1.32763	0.043786	2.18103	0.00333312	1.87372	0.000318606	3	pvf-1
Contig138-snapTAU.20	0.124851	0.947861	-1.6205	0.0293059	-2.11077	0.00410611	-2.23393	0.000657788	3	NA
Contig8-snapTAU.324	-0.14891	0.947904	-1.41785	0.0424463	-1.44229	0.0133767	-2.68349	0.000434746	3	NA
Contig45-snapTAU.195	-0.12192	0.950908	-1.71871	0.026525	-1.8682	0.00580232	-5.19572	0.000295072	3	NA
Contig125-snapTAU.43	0.11939	0.955722	-1.79024	0.0442072	-1.68522	0.0296464	-2.43811	0.00021758	3	tkt-1
Contig63-snapTAU.80	-0.0976695	0.966933	-1.60419	0.0385878	-1.63565	0.00620147	-2.86511	5.8752e-05	3	NA
Contig50-snapTAU.46	-0.0544036	0.981228	-1.4076	0.0457482	-1.13994	0.0489866	-2.92415	0.000278769	3	NA
Contig68-snapTAU.127	-0.020193	0.987345	-1.44837	0.0383701	-1.25189	0.0227146	-4.44301	3.03773e-05	3	F54F11.2
Contig115-snapTAU.3	0.00237208	0.999352	-1.29953	0.0485224	-2.28475	0.00129914	-2.80099	9.17515e-05	3	NA
Contig32-snapTAU.136	4.82591	0.00015832	-0.161224	0.861781	-0.28486	0.761225	-1.43661	0.0097952	2	NA
Contig71-snapTAU.63	4.96885	0.000313059	2.39337	0.0136657	0.237412	0.865296	0.529639	0.372274	2	NA
Contig4-snapTAU.272	2.74896	0.00039852	0.496414	0.58246	0.774483	0.306738	-0.701133	0.0288138	2	nuc-1
Contig30-snapTAU.299	4.34795	0.00060776	-0.499411	0.538991	-0.505385	0.556454	-1.72812	0.00079302	2	R90.1
Contig14-snapTAU.383	2.5808	0.00123534	-0.0200753	0.990641	-0.537968	0.419189	-1.04806	0.00605378	2	NA
Contig7-snapTAU.225	2.00066	0.00141718	1.11177	0.0831078	2.38842	0.00222612	0.822893	0.0831404	2	NA
Contig130-snapTAU.44	-1.9769	0.00173393	-1.09258	0.084566	-1.37327	0.0172351	0.193232	0.700795	2	NA
Contig15-snapTAU.220	1.61612	0.00221557	2.29656	0.0732268	0.860426	0.139045	-1.42023	0.012988	2	spp-18
Contig1-snapTAU.383	2.78105	0.00224899	0.175503	0.87627	-0.129487	0.897682	-1.0502	0.00400881	2	NA
Contig19-snapTAU.207	1.73353	0.00224899	0.0468861	0.968274	-0.163883	0.882975	-2.05531	0.000629034	2	NA
Contig39-snapTAU.194	2.8334	0.00226093	3.669	0.0162724	-0.835003	0.573778	-0.0609055	0.883232	2	NA
Contig76-snapTAU.102	1.53522	0.00240206	0.858868	0.252301	-0.694807	0.238082	-0.623348	0.0337038	2	NA
Contig19-snapTAU.76	1.53479	0.00245453	-0.150168	0.861741	-0.0389565	0.972403	-1.86726	0.00220237	2	NA
Contig97-snapTAU.77	-2.51904	0.00245897	0.672375	0.41052	-0.573497	0.552428	-3.33519	0.000243577	2	tag-10
Contig130-snapTAU.42	1.87342	0.00252966	1.29908	0.0808366	0.533724	0.522592	-1.39995	0.00115211	2	NA
Contig43-snapTAU.202	1.32759	0.00270923	-0.619212	0.497636	0.0120447	0.991717	-1.07589	0.0472261	2	NA
Contig7-snapTAU.296	2.17547	0.00335047	-0.157568	0.865846	-0.00307619	0.998565	-2.43272	0.000632992	2	NA
Contig68-snapTAU.121	1.84816	0.00387888	0.875742	0.274484	1.1158	0.0437589	-0.311978	0.332675	2	NA
Contig0-snapTAU.516	1.69579	0.00405295	-0.70571	0.395216	-0.168577	0.87598	-1.3291	0.00482818	2	acs-19
Contig28-snapTAU.282	1.24353	0.0046703	1.47878	0.0728668	-0.084164	0.953268	-1.36629	0.00116045	2	NA
Contig75-snapTAU.116	-1.31706	0.00473273	-0.037395	0.973033	-0.511051	0.608035	1.15351	0.00441206	2	NA
Contig151-snapTAU.9	-1.30006	0.00481981	-1.89454	0.0272169	-0.682487	0.225996	-0.520964	0.384714	2	NA
Contig12-snapTAU.370	1.82281	0.00520865	0.0864342	0.94853	-0.396043	0.575328	-1.06547	0.00362861	2	NA
Contig106-snapTAU.76	1.1471	0.00527818	0.743569	0.472332	-0.372947	0.652588	-1.41491	0.00122474	2	NA
Contig12-snapTAU.337	1.56405	0.00531434	0.0969061	0.945898	0.699116	0.647766	-0.982432	0.0208381	2	clec-160
Contig38-snapTAU.90	1.29703	0.00663422	0.0384106	0.98242	0.220819	0.826413	-1.37446	0.0141838	2	ZK185.5
Contig36-snapTAU.193	1.18755	0.00671754	-0.386624	0.606451	0.35998	0.749974	-1.75558	0.00256391	2	NA
Contig78-snapTAU.105	1.10751	0.00707955	0.919683	0.396518	0.193685	0.829067	1.56356	0.00400177	2	NA
Contig17-snapTAU.107	1.42225	0.00723122	-0.834101	0.241541	0.0641672	0.956619	-1.52634	0.00227992	2	NA
Contig56-snapTAU.28	-1.68569	0.00759499	1.65733	0.166394	-0.0926994	0.955592	-4.61784	2.98918e-05	2	NA
Contig50-snapTAU.69	1.45456	0.0083897	1.16132	0.0703092	0.514216	0.41907	-3.48453	7.48948e-05	2	NA
Contig14-snapTAU.333	1.47531	0.00863979	0.382759	0.694247	0.538395	0.38533	0.726176	0.0241692	2	NA
Contig12-snapTAU.532	0.954895	0.00865368	-0.545651	0.563186	-0.396681	0.545506	-1.16241	0.00812473	2	NA
Contig35-snapTAU.223	1.03324	0.00953051	0.686288	0.451727	1.00793	0.0810494	-1.7912	0.00112811	2	wht-1
Contig0-snapTAU.249	1.05869	0.00965188	0.179029	0.880393	-0.0163318	0.989843	-0.957083	0.0403714	2	NA
Contig48-snapTAU.6	-1.12585	0.0128199	-1.92378	0.103564	0.264065	0.842985	-1.48321	0.00474815	2	NA
Contig14-snapTAU.209	-0.961999	0.0143531	-0.805019	0.234921	0.0508699	0.972285	-1.05841	0.0252354	2	Y37E3.11
Contig51-snapTAU.95	-1.11643	0.0147785	-0.0174091	0.989787	0.180346	0.828959	-0.90751	0.0384491	2	NA
Contig31-snapTAU.284	-1.1698	0.0150185	0.0997325	0.917542	-0.654788	0.408881	-1.21833	0.00445316	2	Y57A10A.23
Contig122-snapTAU.38	1.1403	0.0152319	-0.252714	0.742323	0.176518	0.839402	-1.25395	0.00241645	2	NA
Contig78-snapTAU.77	-0.841444	0.0156635	-0.488552	0.524832	0.649474	0.289031	-2.72361	0.000150531	2	NA
Contig12-snapTAU.346	0.967631	0.0158232	2.27591	0.0191268	0.87663	0.169672	-0.512542	0.137819	2	NA
Contig75-snapTAU.157	1.05614	0.0163135	1.63786	0.0419869	-0.0791936	0.93878	-0.394505	0.287168	2	aagr-2
Contig8-snapTAU.59	1.1618	0.0173768	3.03617	0.0288473	1.28282	0.0972983	-0.553186	0.12407	2	NA
Contig23-snapTAU.134	0.983365	0.0173768	1.35969	0.356351	3.22199	0.000249793	-0.195303	0.547571	2	NA
Contig24-snapTAU.299	1.32033	0.0175181	1.42172	0.0422057	0.0639523	0.950979	-0.728099	0.0731266	2	NA
Contig217-snapTAU.11	-1.04075	0.0175802	-1.33526	0.0475193	-0.458606	0.469797	-0.113404	0.812355	2	NA
Contig12-snapTAU.120	0.896785	0.0180126	-0.705376	0.353414	-0.535359	0.55921	-0.886146	0.0113252	2	NA
Contig77-snapTAU.136	1.01801	0.0186102	0.444119	0.603556	0.494449	0.486574	-1.97395	0.00616742	2	NA
Contig155-snapTAU.23	1.06256	0.0190592	-1.15553	0.102546	-0.352767	0.771271	-2.70153	9.22927e-05	2	NA
Contig30-snapTAU.207	1.15208	0.0206596	1.95026	0.075191	0.700163	0.291029	-2.00606	0.000335687	2	lys-5
Contig12-snapTAU.293	1.14236	0.0206904	0.299566	0.798382	-0.551634	0.445084	-2.86486	0.000363761	2	NA
Contig28-snapTAU.355	1.71015	0.0211754	2.10825	0.0639407	-0.349245	0.615532	1.31465	0.0206721	2	NA
Contig7-snapTAU.59	1.71181	0.0224371	-0.302976	0.729683	0.751511	0.27166	-0.926804	0.0361873	2	NA
Contig2-snapTAU.303	1.00279	0.0226537	1.49523	0.0332574	-0.140766	0.87973	-0.322643	0.450555	2	NA
Contig24-snapTAU.110	0.775279	0.0227507	-0.201947	0.855863	-0.399537	0.630749	-1.00205	0.0203683	2	D1022.4
Contig0-snapTAU.791	0.853055	0.0234221	1.83335	0.0414191	-0.483816	0.595487	0.00440438	0.99226	2	W03F9.4
Contig91-snapTAU.42	-0.948457	0.0234221	0.0958387	0.94937	-0.456495	0.695685	-1.93776	0.00225888	2	NA
Contig4-snapTAU.341	-0.79136	0.0248519	-0.813546	0.275244	-0.0149233	0.990537	-1.41787	0.00747669	2	NA
Contig1-snapTAU.335	-0.833793	0.0257827	0.343608	0.739794	-0.00503798	0.996707	-2.22402	0.00878322	2	Y40D12A.2
Contig11-snapTAU.501	1.11954	0.0278461	-0.500868	0.532783	0.388291	0.591402	-0.554951	0.0479577	2	NA
Contig41-snapTAU.140	0.865895	0.0280602	-0.759426	0.326088	-0.398603	0.597577	-3.01023	0.000538007	2	pgp-1
Contig6-snapTAU.321	0.852391	0.0280602	-1.01402	0.330304	-0.0406626	0.972446	-2.49486	0.0068961	2	NA
Contig9-snapTAU.6	1.16302	0.0288938	0.068349	0.948172	-0.107747	0.909396	-0.976735	0.00638946	2	T05C3.6
Contig40-snapTAU.154	0.914383	0.0305922	-0.436104	0.572912	-0.184612	0.860601	-0.72851	0.0239214	2	NA
Contig102-snapTAU.60	-0.994891	0.0312909	-0.18718	0.82492	-0.28106	0.712882	-1.06569	0.00768236	2	NA
Contig14-snapTAU.79	-1.09477	0.0317387	-0.212595	0.836207	0.490178	0.549635	-3.07384	0.00185631	2	NA
Contig6-snapTAU.6	1.12724	0.0318529	1.4323	0.0592435	0.31081	0.667786	0.989482	0.0305002	2	NA
Contig74-snapTAU.81	0.774904	0.0345738	1.1285	0.218545	0.0725692	0.952399	1.28371	0.0097376	2	NA
Contig7-snapTAU.71	0.948118	0.0346185	-0.414499	0.575077	-0.0310466	0.979946	-1.90066	0.00283674	2	NA
Contig17-snapTAU.116	-1.01243	0.0352199	-0.189394	0.820781	-0.714548	0.347895	-1.17088	0.0146174	2	NA
Contig104-snapTAU.130	-1.36265	0.0358863	1.9638	0.081638	-0.081303	0.938884	-1.97355	0.000852698	2	NA
Contig52-snapTAU.56	1.21567	0.0358863	0.158209	0.877819	-0.205874	0.831502	0.897197	0.021932	2	NA
Contig50-snapTAU.191	0.77898	0.0362857	0.377074	0.713273	0.470709	0.648501	-1.14104	0.00633728	2	NA
Contig127-snapTAU.30	-1.07682	0.0375655	-1.29198	0.0639156	0.328377	0.669565	-1.74918	0.000816864	2	NA
Contig26-snapTAU.166	0.815515	0.0388509	0.0460331	0.969988	-8.94637e-05	0.999922	-0.996449	0.00811018	2	NA
Contig7-snapTAU.330	-0.986272	0.0395028	-1.35369	0.0809629	-0.673349	0.346696	-1.85128	0.00399894	2	dct-18
Contig104-snapTAU.38	1.00576	0.0395028	1.74308	0.117102	0.174206	0.880079	1.57494	0.00582654	2	NA
Contig30-snapTAU.54	0.846466	0.0395028	0.0820616	0.959578	-0.2871	0.740312	-1.35948	0.00135489	2	T21C9.6
Contig75-snapTAU.59	-0.892567	0.0397307	-0.321899	0.782595	-0.480508	0.595216	-1.47142	0.00254715	2	NA
Contig36-snapTAU.108	0.783504	0.0400425	0.19711	0.817872	-0.569746	0.512221	-3.36429	9.51514e-05	2	Y73B6BL.37
Contig143-snapTAU.31	1.29216	0.0400774	0.018469	0.989587	-0.182027	0.911117	-1.24181	0.0313351	2	NA
Contig5-snapTAU.329	0.819895	0.0409847	-0.918643	0.161551	-0.633912	0.472146	-2.47223	0.00017834	2	NA
Contig83-snapTAU.128	0.766847	0.0410956	-0.019436	0.989578	-0.974044	0.409515	-2.30763	0.000352263	2	NA
Contig67-snapTAU.160	-0.81189	0.0412937	-0.214715	0.841182	-0.167436	0.861054	-2.61434	0.000844501	2	T10B10.4
Contig45-snapTAU.137	0.936924	0.0440629	-0.0815313	0.934578	0.12508	0.911695	-1.35935	0.00336351	2	NA
Contig28-snapTAU.136	0.922479	0.0451223	-0.0253057	0.986051	-0.60929	0.428377	-2.77719	9.71571e-05	2	NA
Contig32-snapTAU.122	-0.723245	0.0451254	-1.08581	0.130786	-0.292104	0.69667	-2.57852	0.000177982	2	NA
Contig98-snapTAU.2	0.713515	0.0470277	0.104623	0.921851	0.648566	0.548466	-2.76889	0.000240524	2	NA
Contig77-snapTAU.116	1.01691	0.047472	0.383314	0.681011	0.645078	0.371989	1.15633	0.00324126	2	NA
Contig25-snapTAU.96	-0.940037	0.0475269	-0.280066	0.717421	-0.786432	0.288347	-0.895953	0.0129597	2	NA
Contig51-snapTAU.55	0.702132	0.0478789	0.464746	0.699233	-0.0774094	0.967213	-1.23022	0.00195333	2	NA
Contig77-snapTAU.149	-0.712884	0.0487618	-1.06629	0.172603	0.104381	0.936208	-2.56363	8.85256e-05	2	NA
Contig20-snapTAU.133	1.22684	0.0520008	1.19389	0.0682492	1.9344	0.00359569	-1.50361	0.00937463	2	NA
Contig11-snapTAU.108	0.753522	0.0627594	1.5923	0.0477477	0.473299	0.600041	-1.25788	0.00343957	2	F02C12.1
Contig114-snapTAU.50	0.966549	0.06695	1.55282	0.0446356	0.113121	0.897955	1.02809	0.0202268	2	NA
Contig33-snapTAU.35	0.775828	0.0676018	2.08208	0.0384315	0.967684	0.151039	1.37246	0.00760347	2	C50D2.2
Contig113-snapTAU.35	-0.946418	0.0711562	-0.885881	0.450045	-1.75832	0.0207563	-2.99145	0.000366835	2	NA
Contig40-snapTAU.153	1.04997	0.0741026	-0.868484	0.366292	-1.14845	0.0311275	-1.92442	0.00162365	2	NA
Contig132-snapTAU.2	0.678606	0.0782198	1.97153	0.0303832	0.398013	0.638845	1.98689	0.00132201	2	NA
Contig26-snapTAU.165	0.664744	0.0813308	0.350204	0.66452	-1.26843	0.0445098	-1.74886	0.000652957	2	NA
Contig7-snapTAU.50	-1.27378	0.082028	-2.112	0.030494	-1.59368	0.00560941	-0.22104	0.721988	2	ugt-22
Contig60-snapTAU.118	0.956561	0.0833684	1.52685	0.0341084	1.05657	0.0831718	1.31304	0.0021176	2	Y71F9B.9
Contig21-snapTAU.339	-0.942435	0.0941305	0.484624	0.6855	-1.14632	0.0391773	-2.50506	0.000124463	2	ftn-2
Contig11-snapTAU.65	-0.933696	0.101797	-1.66768	0.0392466	-0.542582	0.466955	-2.69102	0.000485526	2	NA
Contig45-snapTAU.227	-0.871818	0.109243	-1.9491	0.0270508	-0.805403	0.137632	-4.15811	0.000140198	2	ugt-19
Contig76-snapTAU.97	0.644449	0.110938	-1.47418	0.0334238	-0.0412013	0.981814	-2.20845	0.000240524	2	NA
Contig28-snapTAU.243	-1.12807	0.122829	-2.08429	0.00996324	1.03621	0.398243	-2.41153	0.000154866	2	NA
Contig39-snapTAU.200	0.780696	0.123082	1.66254	0.027644	0.388216	0.594433	1.53777	0.0136647	2	NA
Contig1-snapTAU.101	-0.613909	0.124142	-1.54142	0.0336031	-0.684756	0.321281	-1.69291	0.00188176	2	F59F4.2
Contig75-snapTAU.117	0.980876	0.12416	1.7118	0.0262079	0.327764	0.650741	1.15046	0.00894672	2	NA
Contig2-snapTAU.504	1.24789	0.124722	1.83427	0.0169209	-0.0225417	0.987628	1.26127	0.0267022	2	NA
Contig44-snapTAU.182	-0.825081	0.139839	-1.95077	0.0203113	-1.19106	0.0400164	0.193084	0.631992	2	NA
Contig25-snapTAU.84	0.680845	0.141854	-0.18538	0.828504	1.59306	0.010257	-1.8169	0.00102482	2	NA
Contig17-snapTAU.259	0.825118	0.150941	0.739189	0.347698	-1.28712	0.0402244	-2.5008	0.000396989	2	NA
Contig12-snapTAU.360	-0.52235	0.164182	-2.07969	0.0216199	-1.01309	0.12384	-2.57004	0.000118414	2	NA
Contig3-snapTAU.68	0.661115	0.164182	0.563407	0.487851	1.30846	0.0415404	-1.495	0.00280653	2	NA
Contig103-snapTAU.3	-0.566107	0.169927	-0.732174	0.541424	-1.68926	0.0139387	-4.27451	0.00112146	2	snt-4
Contig36-snapTAU.284	-0.770261	0.178583	-1.23015	0.0977442	-1.19918	0.0289415	-4.33959	0.000125981	2	cyp-37B1
Contig93-snapTAU.64	-0.768755	0.179579	-1.31304	0.0883273	-1.37083	0.0165464	-1.49147	0.00191583	2	NA
Contig30-snapTAU.301	-0.615872	0.179639	-1.76872	0.0490898	-1.30907	0.07005	1.07826	0.0380206	2	NA
Contig4-snapTAU.616	0.626812	0.185489	2.22468	0.0337312	0.509456	0.470869	-0.922221	0.0145829	2	NA
Contig14-snapTAU.43	-0.620231	0.198735	-0.276306	0.8733	-1.87863	0.00772367	-1.67237	0.00419709	2	NA
Contig19-snapTAU.21	0.859165	0.207167	0.728152	0.358805	-1.66678	0.043166	-3.09621	0.000278908	2	NA
Contig8-snapTAU.320	-0.648017	0.222872	0.600276	0.430328	1.74477	0.0049619	-3.55736	0.000491649	2	NA
Contig0-snapTAU.593	0.57426	0.228922	-1.77754	0.0384315	-1.15158	0.0591029	-1.98575	0.00682348	2	sptl-2
Contig145-snapTAU.35	-0.871865	0.240242	-1.4789	0.0823111	-3.0855	0.00183544	-4.69635	1.94096e-05	2	NA
Contig40-snapTAU.49	-0.638888	0.257787	-1.38417	0.0418342	0.425553	0.77828	-0.870062	0.0328063	2	NA
Contig36-snapTAU.219	-0.957872	0.259496	1.03699	0.138648	-2.09949	0.00379717	0.882634	0.0113176	2	NA
Contig11-snapTAU.233	0.70272	0.26575	1.48876	0.0361871	1.10318	0.133066	1.42651	0.0431506	2	B0361.9
Contig20-snapTAU.42	0.944549	0.268678	3.19786	0.00702245	2.5152	0.0695476	2.69855	0.00159193	2	NA
Contig49-snapTAU.60	-1.02996	0.273224	-1.04011	0.169232	-2.77418	0.00114284	-5.38431	2.22679e-05	2	cpr-6
Contig51-snapTAU.113	-0.813207	0.27532	-1.71631	0.077185	-3.24931	0.000563212	-5.53016	1.6136e-05	2	NA
Contig2-snapTAU.324	-0.638461	0.278123	-0.570471	0.453991	-1.12859	0.0367362	-1.4657	0.000957921	2	W04B5.4
Contig110-snapTAU.44	0.445821	0.28029	1.92158	0.0312018	1.96433	0.00936576	0.398066	0.205684	2	NA
Contig20-snapTAU.149	0.725261	0.289242	1.90728	0.0162724	-0.375529	0.666336	-1.07522	0.00551783	2	ZK856.5
Contig61-snapTAU.116	-0.53169	0.299947	-1.2299	0.0896946	-1.60068	0.00999507	-2.03792	0.000840464	2	phy-2
Contig104-snapTAU.82	0.464786	0.307425	1.84086	0.0340072	0.381168	0.567606	-1.60204	0.00058641	2	NA
Contig53-snapTAU.107	0.833317	0.30855	3.44904	0.0125352	-1.29188	0.0480431	-0.532497	0.406899	2	Y4C6B.6
Contig20-snapTAU.267	0.58039	0.311963	-0.263517	0.727844	-1.25605	0.0254545	-4.21233	3.36168e-05	2	F18E2.1
Contig3-snapTAU.145	-0.419698	0.3123	0.0207071	0.988798	-1.1801	0.0264578	-1.05516	0.0152812	2	Y37E3.17
Contig36-snapTAU.217	0.708913	0.318761	1.84238	0.0304406	0.849623	0.247415	-2.02189	0.000553468	2	NA
Contig14-snapTAU.126	0.531475	0.325068	1.50127	0.158066	1.39121	0.0272023	1.71632	0.00480827	2	NA
Contig23-snapTAU.102	-0.509738	0.325493	-1.36938	0.0422518	-0.22912	0.793123	-1.75527	0.00106089	2	NA
Contig67-snapTAU.164	0.673382	0.327721	1.35244	0.0480432	0.960747	0.273461	1.11504	0.00259516	2	NA
Contig3-snapTAU.6	-0.654974	0.329128	-1.55678	0.0297208	-0.853569	0.144914	-1.22206	0.0406509	2	NA
Contig0-snapTAU.508	-0.881619	0.329788	-0.141123	0.91032	-1.17429	0.0272477	-1.3747	0.00127922	2	NA
Contig46-snapTAU.1	-0.997394	0.331918	-0.106581	0.921718	-1.70095	0.00447715	-6.07492	3.2635e-05	2	NA
Contig42-snapTAU.229	0.729701	0.332872	1.87441	0.0273481	1.06186	0.056851	2.70004	0.000870752	2	NA
Contig30-snapTAU.303	-0.76745	0.337816	-2.06846	0.0180874	-1.85648	0.00478311	-0.355948	0.398464	2	NA
Contig1-snapTAU.262	-0.461219	0.339595	-0.998122	0.143525	-1.12483	0.0307628	-1.98526	0.000246873	2	inf-1
Contig116-snapTAU.29	0.522139	0.341448	1.35082	0.105032	2.1341	0.00327585	-2.10294	0.00677423	2	NA
Contig11-snapTAU.82	-0.527745	0.345095	-0.793978	0.227739	-1.40504	0.0398874	-2.82934	0.000104036	2	Y37D8A.2
Contig44-snapTAU.195	0.609865	0.351557	1.40729	0.0470859	0.175778	0.862708	2.09054	0.00101409	2	NA
Contig38-snapTAU.127	0.631741	0.353651	2.2445	0.0162724	0.151735	0.855164	-1.65303	0.00373746	2	NA
Contig42-snapTAU.74	0.477469	0.354113	1.76747	0.0312018	1.65079	0.0563941	-0.739157	0.0181811	2	NA
Contig72-snapTAU.23	-0.551591	0.354526	-0.32391	0.713273	-1.45833	0.0106945	-1.39588	0.00250487	2	dif-1
Contig42-snapTAU.193	0.844444	0.36778	-1.19377	0.227739	-1.70863	0.0154713	-2.5211	0.0024846	2	NA
Contig45-snapTAU.239	0.719723	0.370831	1.82416	0.019838	1.23621	0.0224164	0.760661	0.332094	2	NA
Contig13-snapTAU.8	-0.43349	0.371148	-0.402952	0.611662	-1.23478	0.0288383	-1.25607	0.00935394	2	Y44F5A.1
Contig55-snapTAU.116	-0.496227	0.374954	-0.698889	0.441591	-1.72094	0.00499779	-3.83908	7.7914e-05	2	NA
Contig56-snapTAU.157	0.764215	0.377149	2.02653	0.0470859	0.0299169	0.979465	0.639523	0.0468224	2	nnt-1
Contig0-snapTAU.240	-0.496978	0.377811	-0.35214	0.631894	-1.22728	0.0268319	-1.61387	0.00727339	2	NA
Contig9-snapTAU.377	0.793425	0.37842	1.84092	0.0538694	1.28603	0.0320281	2.61213	0.000263097	2	NA
Contig11-snapTAU.414	-0.89585	0.379091	-0.686751	0.363849	-1.21096	0.0305214	-4.95639	1.67057e-05	2	C29F7.2
Contig19-snapTAU.18	1.07662	0.381361	0.352192	0.643305	-1.40042	0.0303321	-4.41067	1.87408e-05	2	NA
Contig6-snapTAU.208	-0.843305	0.383033	-0.973941	0.168098	-1.78312	0.00543404	-1.83501	0.00068464	2	aqp-10
Contig17-snapTAU.58	0.682454	0.386837	0.225691	0.782568	2.75631	0.00128322	2.03581	0.000705877	2	NA
Contig46-snapTAU.95	0.410316	0.386988	0.778657	0.318302	1.21219	0.0391153	-1.4605	0.000947713	2	NA
Contig47-snapTAU.14	-0.459398	0.39284	-0.675138	0.506101	1.66868	0.0110217	-3.12983	0.000236895	2	clec-41
Contig30-snapTAU.22	0.421637	0.394256	1.43648	0.0484423	0.535067	0.529792	1.24134	0.0315274	2	ZK863.8
Contig69-snapTAU.53	-0.72382	0.39838	0.158248	0.91044	-1.39342	0.0110412	-1.43361	0.00142024	2	Y39A1A.14
Contig4-snapTAU.336	-0.39495	0.399584	-0.405002	0.648919	-1.54952	0.0141486	-1.37192	0.0185374	2	NA
Contig13-snapTAU.42	-0.385528	0.407467	-0.503584	0.575827	-1.28255	0.0268028	-1.08392	0.0058511	2	NA
Contig57-snapTAU.92	-0.516846	0.411862	-1.01897	0.106992	-1.47279	0.00954712	-0.98087	0.00963376	2	NA
Contig18-snapTAU.209	-0.393407	0.414339	-0.535988	0.505355	-1.28126	0.0200239	-1.32931	0.00202548	2	NA
Contig99-snapTAU.22	-0.704744	0.41487	-1.28957	0.122993	-1.362	0.0273317	-1.59037	0.00607272	2	F40A3.2
Contig50-snapTAU.35	-0.695664	0.418597	-0.357725	0.695375	-1.26913	0.027514	-1.00548	0.0143457	2	NA
Contig33-snapTAU.162	-0.98105	0.421029	-1.44541	0.0508642	-1.11273	0.0330486	-2.0812	0.00826166	2	NA
Contig21-snapTAU.78	-0.41082	0.427751	-1.07538	0.0983019	-1.45188	0.0144458	-3.5377	0.000809666	2	atm-1
Contig33-snapTAU.174	-0.58219	0.433825	1.55056	0.0303832	-0.28731	0.71707	-0.960013	0.00718335	2	NA
Contig12-snapTAU.530	-0.347267	0.437456	-2.16252	0.0271178	-0.651637	0.396573	-3.36807	4.45244e-05	2	NA
Contig0-snapTAU.588	-0.479846	0.449796	0.375612	0.684332	1.53397	0.0141339	-1.53781	0.0042792	2	NA
Contig30-snapTAU.232	0.519363	0.459619	0.827234	0.215317	1.43469	0.0101319	-3.7791	5.1684e-05	2	NA
Contig3-snapTAU.25	-0.433009	0.460841	-0.116209	0.903674	1.21146	0.0428706	-4.4107	0.000130963	2	inx-15
Contig13-snapTAU.352	-0.344707	0.46145	-1.10808	0.0943676	-1.65749	0.00711032	-3.12959	0.000597042	2	T21D12.7
Contig7-snapTAU.397	0.749139	0.461834	-1.7605	0.0790062	-1.62944	0.00604598	-3.77731	4.03988e-05	2	NA
Contig24-snapTAU.14	0.461981	0.466541	-0.88038	0.449054	-1.51744	0.0238979	-0.773616	0.0465113	2	NA
Contig39-snapTAU.185	-0.375514	0.471466	-0.539162	0.544	-1.59731	0.0284925	-3.37239	3.90621e-05	2	NA
Contig67-snapTAU.103	-0.442302	0.473113	-0.860258	0.218883	-1.41553	0.0282545	-1.88174	0.00220539	2	NA
Contig28-snapTAU.238	-0.464265	0.477965	-0.286359	0.749972	-1.83563	0.0052836	-1.11564	0.00658732	2	NA
Contig331-snapTAU.1	-0.675545	0.478815	-1.32974	0.120021	-1.53865	0.00887171	-2.48408	0.00013626	2	trap-4
Contig6-snapTAU.179	0.376265	0.481886	0.455701	0.58417	-1.19351	0.0341866	-1.07077	0.00933335	2	NA
Contig106-snapTAU.53	0.631077	0.483043	2.92531	0.0136657	0.612309	0.392888	-1.0653	0.00478341	2	NA
Contig4-snapTAU.6	0.600795	0.483578	0.379963	0.679948	-1.21079	0.0339806	-2.46339	0.000222234	2	NA
Contig145-snapTAU.33	0.781612	0.484501	-1.88728	0.203972	-3.10046	0.00101373	-2.5099	0.0123903	2	NA
Contig14-snapTAU.541	1.04379	0.489701	-0.439977	0.654555	-2.1226	0.00422054	-1.17752	0.00330315	2	NA
Contig11-snapTAU.175	-0.697743	0.504325	-0.142465	0.925244	-1.35014	0.0132597	-1.73338	0.00588017	2	Y102E9.2
Contig46-snapTAU.88	0.480088	0.507485	1.46158	0.0406376	0.16055	0.885299	1.01791	0.0107283	2	dpy-31
Contig80-snapTAU.32	0.559834	0.513615	-1.41004	0.0472089	-0.856487	0.240639	-2.43892	0.000500814	2	NA
Contig35-snapTAU.277	-0.486124	0.513884	-0.760553	0.380014	-1.91698	0.00697277	-1.1912	0.0024003	2	Y37D8A.3
Contig314-snapTAU.3	0.592682	0.517608	2.63814	0.00743295	-0.300211	0.709993	-1.80264	0.00185139	2	NA
Contig1-snapTAU.340	-0.597326	0.521975	-0.807172	0.231894	-1.32912	0.0154352	-2.26005	0.00033849	2	NA
Contig28-snapTAU.224	0.4679	0.523012	0.854846	0.271647	1.45933	0.0458232	1.85435	0.0032447	2	NA
Contig4-snapTAU.415	0.904021	0.523026	0.231939	0.807853	-1.81021	0.00794461	-5.32002	1.6136e-05	2	asp-3
Contig61-snapTAU.133	0.51023	0.524057	-1.47882	0.0396498	-0.928842	0.104468	-1.72341	0.00438089	2	NA
Contig172-snapTAU.5	0.458555	0.526662	-0.509766	0.73266	-1.10921	0.0330486	-3.12631	0.000398543	2	NA
Contig120-snapTAU.9	-0.811994	0.529242	-1.17221	0.17673	-1.76234	0.00513361	-2.92873	0.000145101	2	lbp-6
Contig0-snapTAU.39	-0.887697	0.532365	-0.910469	0.21422	-2.74491	0.000880161	-1.8915	0.000629034	2	F58E10.3
Contig2-snapTAU.398	-0.891598	0.532423	-0.0488727	0.974397	-1.27221	0.0326519	-1.65589	0.000590232	2	NA
Contig23-snapTAU.131	-0.355703	0.540937	0.916943	0.191896	2.04402	0.00218763	0.940023	0.00981949	2	NA
Contig42-snapTAU.197	-0.482755	0.550411	-0.42456	0.581408	-1.0357	0.0481329	-2.43834	0.000462373	2	NA
Contig31-snapTAU.325	-0.616797	0.553036	-1.18074	0.119899	-1.3322	0.0175423	-1.97425	0.00126275	2	ZK1307.1
Contig81-snapTAU.12	-0.452765	0.556838	-0.86814	0.278407	-1.59283	0.00908256	-1.92987	0.00031599	2	NA
Contig17-snapTAU.38	-0.34271	0.558308	-0.653933	0.470035	-1.14825	0.0384495	-1.41721	0.00385071	2	tag-313
Contig90-snapTAU.78	0.726739	0.558953	0.215598	0.801115	-1.74044	0.00478311	-3.99927	4.03988e-05	2	adm-2
Contig12-snapTAU.317	-0.622844	0.558956	-2.21512	0.00847276	-2.72506	0.00114284	-0.448342	0.698715	2	gst-7
Contig14-snapTAU.448	-0.5286	0.560773	-0.128048	0.885023	-2.39301	0.00176666	-2.42975	0.000316322	2	NA
Contig144-snapTAU.14	-0.592662	0.566684	-0.634505	0.409142	-1.27922	0.0192313	-1.34891	0.00122125	2	F30F8.9
Contig19-snapTAU.315	-0.333456	0.568373	-0.70453	0.308653	-1.25873	0.0265344	-1.40561	0.00144833	2	prx-3
Contig37-snapTAU.18	0.269446	0.570029	1.5537	0.0365958	1.47915	0.0237239	0.518186	0.3551	2	nas-10
Contig20-snapTAU.246	0.822971	0.571133	1.99844	0.0422518	0.785172	0.407525	0.663425	0.0412924	2	NA
Contig19-snapTAU.232	-0.53898	0.574185	0.272226	0.885326	-1.11015	0.0398826	-1.30919	0.0129903	2	T13H5.5
Contig30-snapTAU.116	-0.447502	0.574625	-1.24053	0.118417	-1.70609	0.00433121	-3.08476	9.62744e-05	2	cpt-6
Contig5-snapTAU.74	-0.735013	0.576498	-1.07681	0.346809	-1.36304	0.014479	-1.97982	0.00146531	2	NA
Contig41-snapTAU.198	-0.681102	0.577009	-1.04986	0.245119	-1.26361	0.0294994	-1.39551	0.00710866	2	mys-1
Contig47-snapTAU.21	-0.38771	0.577009	-0.48173	0.554116	1.22755	0.0245219	-0.946949	0.0127452	2	NA
Contig70-snapTAU.64	0.898356	0.578103	2.46119	0.010339	-0.337479	0.73231	-0.82219	0.01323	2	NA
Contig10-snapTAU.207	-0.623284	0.578925	0.338119	0.684031	-2.62339	0.0145784	-4.01331	0.000394251	2	NA
Contig32-snapTAU.140	0.336504	0.579313	-1.53285	0.0377714	-0.824048	0.226627	-2.3724	0.00106113	2	NA
Contig139-snapTAU.60	-0.419206	0.580306	-1.38138	0.382604	-2.07922	0.00692782	-1.83324	0.000870752	2	F49E11.2
Contig218-snapTAU.3	-0.380978	0.582795	-0.414504	0.59445	-1.37479	0.012599	-1.17457	0.00210789	2	NA
Contig12-snapTAU.275	0.368136	0.58604	2.17766	0.0382642	0.0448247	0.971848	-2.25979	0.00268986	2	NA
Contig1-snapTAU.27	-0.959125	0.58619	-0.785994	0.329244	-1.68895	0.00501701	-1.53206	0.00104029	2	NA
Contig256-snapTAU.2	-0.699183	0.586306	-1.02999	0.121835	-1.45626	0.00921886	-2.54408	0.000113511	2	F52A8.5
Contig56-snapTAU.25	-0.561517	0.587131	-0.384694	0.783444	-1.33727	0.0158143	-2.10959	0.0003623	2	gly-13
Contig37-snapTAU.64	0.448328	0.592424	1.37901	0.0436197	-0.215099	0.797215	0.873856	0.0149998	2	NA
Contig1-snapTAU.497	-0.479992	0.59469	-0.0948107	0.938862	-1.1173	0.0316338	-1.18164	0.00337589	2	NA
Contig14-snapTAU.246	-0.599397	0.596382	0.371548	0.739756	-1.36732	0.0222846	-5.00343	3.2635e-05	2	cpz-2
Contig18-snapTAU.130	-0.346639	0.597544	-0.661029	0.385129	-1.30302	0.0484063	-1.74462	0.000679405	2	NA
Contig48-snapTAU.127	-0.508992	0.597606	-2.60207	0.0193226	-1.19685	0.14352	-3.80494	9.46858e-05	2	NA
Contig3-snapTAU.516	-0.359496	0.598803	-0.430193	0.565011	-1.70643	0.00501885	-1.1875	0.00198393	2	NA
Contig122-snapTAU.54	0.307423	0.600355	0.87158	0.190132	1.16795	0.0327411	0.894933	0.00815089	2	NA
Contig140-snapTAU.60	-0.322112	0.600355	0.544694	0.455539	2.21096	0.00148594	0.808753	0.0198624	2	glb-11
Contig19-snapTAU.20	0.644166	0.602614	-0.578753	0.472332	-3.94568	0.000395476	-5.38356	3.46695e-05	2	NA
Contig22-snapTAU.114	-0.480085	0.60321	-0.394778	0.593551	2.0069	0.00325711	-2.47042	0.000104312	2	NA
Contig25-snapTAU.43	-0.53645	0.604469	-0.591184	0.404848	-1.17636	0.0343069	-1.11363	0.00449443	2	NA
Contig122-snapTAU.33	-0.461988	0.606191	0.00958685	0.996224	-1.458	0.0091843	-1.0967	0.00299737	2	NA
Contig14-snapTAU.205	-0.441382	0.6063	-0.596609	0.442082	-1.08928	0.0383934	-1.13322	0.00413283	2	ZK265.6
Contig109-snapTAU.39	-0.907672	0.60635	-0.505945	0.606414	-1.66029	0.00691604	-1.59491	0.000987051	2	F01G4.6
Contig106-snapTAU.24	0.440323	0.61321	0.534482	0.479004	1.54518	0.0165479	-3.26328	0.00171285	2	NA
Contig104-snapTAU.49	-0.304197	0.615457	-0.0742899	0.950896	-1.14054	0.0283121	-1.11536	0.00730918	2	Y67A10A.9
Contig26-snapTAU.207	-0.684461	0.61638	-0.382058	0.602817	-1.30475	0.0150439	-1.23562	0.00844383	2	Y60A3A.7
Contig26-snapTAU.19	-0.503732	0.618222	-0.0914168	0.959036	-1.36474	0.0138598	-1.75038	0.000793302	2	NA
Contig2-snapTAU.229	-0.954148	0.619615	-0.138173	0.91421	-1.18222	0.0260057	-1.48536	0.00101547	2	NA
Contig12-snapTAU.201	0.440215	0.619641	-0.226664	0.782568	1.55888	0.0196976	-1.23728	0.00374668	2	NA
Contig7-snapTAU.117	0.596144	0.620049	1.57225	0.0350355	0.642409	0.699865	-0.960854	0.0296069	2	ctg-2
Contig31-snapTAU.265	-0.461449	0.623331	-1.05887	0.172713	-1.31395	0.0342433	-2.61985	0.000146625	2	nrf-6
Contig22-snapTAU.176	0.291058	0.628582	0.489238	0.76632	2.3044	0.00303529	-3.93764	0.000130646	2	NA
Contig24-snapTAU.210	-0.498425	0.628672	-1.16715	0.223871	-1.15332	0.0416461	-2.83721	6.95491e-05	2	Y46G5A.19
Contig24-snapTAU.273	-0.516552	0.628672	0.139839	0.941798	-1.73454	0.00505017	-1.92998	0.00103719	2	NA
Contig41-snapTAU.166	-0.336854	0.635261	-1.6991	0.0216946	-0.490471	0.564685	-2.78011	7.12679e-05	2	Y4C6B.5
Contig55-snapTAU.128	-0.323758	0.636817	-0.625646	0.639458	-1.2141	0.0410213	-2.57619	0.000408976	2	NA
Contig138-snapTAU.13	-0.423052	0.646451	0.0692651	0.971632	1.52536	0.00817945	-1.74659	0.000949411	2	NA
Contig9-snapTAU.142	-0.509321	0.647455	-0.0416312	0.97917	-1.40497	0.0145784	-1.49245	0.0024003	2	Y74C9A.4
Contig11-snapTAU.236	-1.21877	0.64748	-0.789408	0.470737	-1.77268	0.00455842	-1.54533	0.00172048	2	aldo-1
Contig6-snapTAU.147	-0.620322	0.648576	-1.52431	0.0345779	-1.00699	0.307906	-2.07887	0.00753951	2	lact-2
Contig3-snapTAU.140	-1.44939	0.650305	-0.66526	0.523395	-1.86	0.00342555	-1.26365	0.0269934	2	mcm-4
Contig23-snapTAU.198	-0.349225	0.650646	-0.416874	0.77535	-1.48437	0.0119093	-1.72544	0.000777548	2	NA
Contig110-snapTAU.35	-0.449594	0.654193	-0.264079	0.827632	-1.21421	0.0245219	-1.33704	0.00182964	2	NA
Contig12-snapTAU.451	-1.13868	0.656956	-0.417849	0.706491	-1.51105	0.0266145	-1.18698	0.0022847	2	NA
Contig47-snapTAU.110	-0.486323	0.658649	0.193439	0.83023	-1.16575	0.0263504	-1.52002	0.00167179	2	gar-3
Contig0-snapTAU.306	-0.654039	0.661907	-0.255876	0.745728	-1.791	0.00782175	-1.2475	0.00398041	2	rsp-1
Contig53-snapTAU.25	-0.286161	0.663634	-0.175244	0.850257	-1.1131	0.0375675	-0.953566	0.00954375	2	NA
Contig1-snapTAU.477	-0.227719	0.663854	-0.407443	0.659141	-1.18356	0.0371034	-1.12156	0.0156542	2	NA
Contig77-snapTAU.38	0.582786	0.66424	-1.42157	0.0470478	0.479371	0.657487	-3.06643	0.000427325	2	lec-8
Contig56-snapTAU.142	0.266521	0.666266	-0.744991	0.30029	1.27385	0.0480431	-1.13482	0.0118929	2	sav-1
Contig26-snapTAU.89	-0.309026	0.666974	-0.408939	0.63053	-1.36402	0.0166193	-0.956293	0.0180174	2	NA
Contig22-snapTAU.159	-0.597671	0.669464	-1.25832	0.10712	-2.0979	0.00290459	-1.83731	0.000442004	2	NA
Contig2-snapTAU.353	-0.469683	0.670329	-0.898389	0.18395	-1.14386	0.0310173	-1.29966	0.00238297	2	NA
Contig0-snapTAU.355	-0.72711	0.670561	-0.318927	0.847051	-1.50062	0.00910054	-2.08997	0.000663604	2	egl-9
Contig58-snapTAU.86	-0.567677	0.671886	-0.481514	0.724672	-1.27703	0.0244856	-1.8378	0.00112811	2	NA
Contig90-snapTAU.28	-0.686103	0.672206	-1.08227	0.131717	-1.53134	0.014435	-3.16428	5.85445e-05	2	NA
Contig75-snapTAU.46	-0.316124	0.672971	-0.668755	0.342579	-1.45806	0.0203737	-1.31515	0.00326462	2	tra-4
Contig75-snapTAU.74	-0.470459	0.673892	-1.12222	0.385834	-1.25668	0.033208	-1.40115	0.00136785	2	C18E9.2
Contig11-snapTAU.540	-0.506861	0.675178	-0.836143	0.270838	-1.43765	0.0132865	-1.50217	0.000854587	2	rsp-3
Contig2-snapTAU.537	0.572037	0.675467	0.620783	0.396172	1.44091	0.0109443	-2.06415	0.000757277	2	C18A11.1
Contig79-snapTAU.20	-0.303698	0.675871	-0.271917	0.754646	-1.07288	0.0390335	-1.42693	0.00290701	2	W02B12.9
Contig101-snapTAU.39	-0.553771	0.678456	-0.45988	0.643655	-1.43095	0.0111074	-1.85914	0.000733017	2	rps-3
Contig28-snapTAU.247	-0.896902	0.681142	-1.63894	0.0262079	0.887247	0.612603	-2.77085	0.00034478	2	NA
Contig11-snapTAU.567	-0.614766	0.682931	-0.5664	0.453991	-1.24341	0.0242583	-1.06861	0.00389818	2	ZC395.10
Contig20-snapTAU.269	-0.268916	0.684321	-0.479756	0.524743	-1.4005	0.01492	-1.72703	0.00158382	2	NA
Contig123-snapTAU.46	-0.570309	0.685339	-0.863312	0.479599	-1.51788	0.00755684	-1.40701	0.00103719	2	Y18H1A.3
Contig33-snapTAU.63	-0.297518	0.686784	-0.779428	0.559197	-1.16265	0.0275815	-1.37924	0.00394383	2	pgam-5
Contig55-snapTAU.137	-0.236382	0.689448	-0.0145581	0.990394	-1.14462	0.0371134	-0.972771	0.0118749	2	T27F6.8
Contig56-snapTAU.70	0.275823	0.693861	0.00548511	0.998147	-1.18854	0.0382934	-1.10287	0.00911878	2	czw-1
Contig0-snapTAU.304	-0.262372	0.694116	-0.319411	0.736003	-1.37924	0.0434993	-1.39028	0.00128242	2	scpl-4
Contig5-snapTAU.515	-1.59965	0.697689	-0.984026	0.432405	-2.62802	0.000517172	-2.76459	0.00116869	2	NA
Contig28-snapTAU.288	0.339692	0.698059	0.948656	0.172051	1.44786	0.0107667	1.39694	0.00299732	2	NA
Contig196-snapTAU.7	-0.551611	0.699179	-1.32089	0.0841389	-1.40126	0.0158454	-2.09269	0.000282249	2	R07H5.8
Contig6-snapTAU.318	-0.484064	0.699179	-0.189706	0.93255	-1.04501	0.0462329	-2.111	0.000305637	2	T02G5.7
Contig114-snapTAU.51	0.237129	0.70059	1.47225	0.0338724	0.461719	0.576922	2.77022	0.000464785	2	NA
Contig81-snapTAU.42	-0.534987	0.70059	-0.65035	0.36055	-1.73517	0.00446906	-1.26184	0.00875312	2	NA
Contig152-snapTAU.19	-0.594537	0.70059	-0.811374	0.601626	-1.17588	0.0264109	-1.81821	0.0010734	2	rps-0
Contig48-snapTAU.40	-0.419503	0.70059	-0.204729	0.79931	-1.89807	0.00867259	-1.10664	0.00530708	2	NA
Contig3-snapTAU.412	-0.285012	0.70059	-0.140492	0.925271	-1.67344	0.00857504	-1.62044	0.00234988	2	NA
Contig100-snapTAU.52	-0.490166	0.703435	-0.82567	0.318296	-1.15924	0.0382358	-1.44158	0.00245757	2	NA
Contig5-snapTAU.188	-0.48349	0.706775	-1.91441	0.0193226	-1.3174	0.0674978	-4.15421	2.33114e-05	2	NA
Contig5-snapTAU.522	-0.310607	0.706794	-1.08985	0.284649	-1.34514	0.0167934	-1.09656	0.0131267	2	dpy-2
Contig2-snapTAU.106	-0.254708	0.708376	0.253089	0.760751	1.28215	0.0206251	-2.57087	0.00386388	2	NA
Contig35-snapTAU.11	-0.400497	0.708376	-0.0574659	0.965623	-1.16803	0.0458232	-1.13426	0.00383551	2	him-3
Contig126-snapTAU.14	-0.427287	0.713309	2.17067	0.019838	0.335063	0.737907	-2.4816	0.000129793	2	NA
Contig70-snapTAU.133	0.328041	0.713516	1.34627	0.0422518	-0.0616187	0.956314	-2.30203	0.00249244	2	NA
Contig11-snapTAU.341	-0.64533	0.71592	-0.595558	0.521061	-1.17819	0.0382934	-0.598656	0.0450488	2	lec-4
Contig46-snapTAU.133	-0.527233	0.719052	-0.645348	0.379271	-1.6556	0.00584399	-1.39544	0.00195607	2	Y54H5A.1
Contig1-snapTAU.47	-0.665601	0.721089	-0.313002	0.78377	-2.18367	0.00625023	-6.19404	7.02833e-05	2	NA
Contig128-snapTAU.24	0.580647	0.721257	-1.32311	0.0485964	0.160023	0.922461	-1.27289	0.00841377	2	NA
Contig31-snapTAU.81	-0.333611	0.721257	-0.941733	0.530845	-1.46131	0.0306193	-2.44111	0.00708196	2	NA
Contig19-snapTAU.331	-0.531257	0.721767	-0.431331	0.563501	-1.76267	0.00474357	-2.68682	0.000165845	2	acbp-3
Contig12-snapTAU.121	0.837216	0.724766	-1.50753	0.234638	-2.16977	0.0273018	-3.07044	0.000784283	2	NA
Contig16-snapTAU.56	-0.331717	0.724766	-0.529524	0.518473	-1.33383	0.0260026	-1.39719	0.00113715	2	NA
Contig21-snapTAU.269	0.264511	0.724802	-3.08659	0.00450566	-0.707431	0.312144	-3.73068	8.39529e-05	2	col-19
Contig43-snapTAU.220	-0.317082	0.725201	2.35684	0.0384315	1.02143	0.072159	2.6715	0.00159945	2	NA
Contig24-snapTAU.185	-0.361928	0.725477	0.159905	0.847647	-1.22373	0.0435598	-1.39458	0.0048957	2	Y38H6C.16
Contig31-snapTAU.268	-0.702061	0.729964	-1.15052	0.128156	-2.31968	0.00100445	-2.15462	0.000300579	2	tba-1
Contig3-snapTAU.346	-0.32416	0.731158	-0.342621	0.650056	-1.23601	0.0229605	-1.50861	0.00161318	2	W09G3.7
Contig12-snapTAU.325	0.282016	0.732261	1.19669	0.0655235	2.5882	0.000605339	1.38152	0.0244512	2	NA
Contig104-snapTAU.106	-0.259459	0.733054	-0.561211	0.492783	-1.32702	0.0238724	-3.48565	8.37054e-05	2	F58F9.7
Contig126-snapTAU.71	-0.372329	0.73393	-1.58962	0.0269049	-0.69422	0.314549	-2.19011	0.000206927	2	NA
Contig42-snapTAU.264	0.253904	0.734107	3.15144	0.0141924	1.58609	0.0650407	2.69848	0.0159509	2	NA
Contig19-snapTAU.251	-0.397704	0.735483	0.389626	0.825467	-1.35779	0.0133158	-1.08625	0.0043586	2	acdh-10
Contig140-snapTAU.22	-0.464752	0.737332	-1.35082	0.222987	-1.13629	0.0330486	-2.54897	0.000148654	2	vha-3
Contig35-snapTAU.143	-0.402171	0.737865	-0.936946	0.214082	-1.99245	0.00218763	-2.16273	0.000201042	2	mdh-2
Contig17-snapTAU.264	0.284046	0.737936	2.27669	0.0407852	3.03639	0.00039859	0.26898	0.469181	2	NA
Contig100-snapTAU.8	-0.460486	0.73824	-0.614705	0.422555	-1.30812	0.0181349	-1.01472	0.00877964	2	chp-1
Contig1-snapTAU.352	-0.472185	0.73824	-0.175877	0.845149	-1.07103	0.0489866	-1.90081	0.000777548	2	T02H6.11
Contig27-snapTAU.181	-0.314766	0.739278	0.679333	0.600995	-1.18434	0.0230397	-1.05403	0.0088475	2	T14B4.2
Contig25-snapTAU.221	-0.286102	0.740191	0.063018	0.957764	-1.10883	0.0353983	-3.02162	0.000280544	2	pgrn-1
Contig5-snapTAU.128	-0.295505	0.743001	-0.459238	0.59582	-1.38829	0.0143967	-1.25099	0.00662	2	F35D11.3
Contig26-snapTAU.223	-0.471967	0.743883	-0.716371	0.303277	-1.3987	0.0143328	-1.74808	0.000949305	2	Y37D8A.10
Contig9-snapTAU.209	-0.237707	0.744598	-0.268172	0.725852	-1.07329	0.046543	-1.11204	0.00316408	2	Y39B6A.39
Contig38-snapTAU.177	-0.409695	0.744769	-0.888558	0.270242	-1.1554	0.0346491	-1.82062	0.000600275	2	NA
Contig79-snapTAU.54	-0.371733	0.74587	-0.564487	0.505355	-1.60563	0.00697277	-1.87375	0.000363953	2	rsp-6
Contig109-snapTAU.88	-0.445058	0.74657	-0.676239	0.36057	-1.16567	0.0402173	-1.74092	0.00044919	2	NA
Contig5-snapTAU.369	-0.274046	0.747872	-0.325935	0.732495	-1.42972	0.010704	-1.47859	0.00150182	2	NA
Contig36-snapTAU.127	-0.468652	0.748799	-0.73267	0.319723	-1.69498	0.00473697	-2.00431	0.000356296	2	cyn-5
Contig75-snapTAU.173	0.278641	0.749894	0.570529	0.533342	1.21493	0.0424051	1.21515	0.0048243	2	oig-2
Contig20-snapTAU.97	-0.341544	0.75073	-0.62409	0.448544	-1.34068	0.0141355	-1.51258	0.00132809	2	NA
Contig333-snapTAU.1	-0.574323	0.75137	-0.433657	0.582958	-1.23773	0.0218621	-1.06936	0.0291979	2	snr-2
Contig113-snapTAU.50	0.475184	0.75137	0.115356	0.929849	-1.76059	0.0127757	-4.02449	3.44033e-05	2	NA
Contig70-snapTAU.112	-0.458927	0.751667	-0.816902	0.248026	-1.37933	0.0120982	-2.29787	0.000126289	2	F25B4.1
Contig90-snapTAU.40	-0.381134	0.751843	-1.22978	0.105903	-1.32973	0.022928	-2.70375	0.000156797	2	C15H9.9
Contig79-snapTAU.97	-0.382487	0.751843	-1.02688	0.143128	-1.46802	0.0160596	-1.29944	0.00253493	2	eat-3
Contig78-snapTAU.27	0.38404	0.754309	-1.85253	0.0222135	-1.16835	0.30156	-3.16074	0.000436968	2	NA
Contig12-snapTAU.320	-0.273813	0.754524	-0.572931	0.501344	-1.54239	0.00693683	-1.45018	0.00162441	2	NA
Contig33-snapTAU.244	-0.499195	0.755021	-0.804933	0.275538	-2.39782	0.00086467	-2.01915	0.000504762	2	NA
Contig44-snapTAU.155	0.427632	0.755021	-0.859073	0.304562	-1.33853	0.0238703	-1.72695	0.00069848	2	cah-4
Contig18-snapTAU.267	-0.263932	0.755021	-0.487019	0.566577	-1.04017	0.0434993	-1.12508	0.00541433	2	NA
Contig19-snapTAU.178	-0.446849	0.755142	-0.872739	0.239642	-2.02176	0.00257244	-1.83113	0.00070473	2	NA
Contig13-snapTAU.106	-0.383137	0.755142	-0.500839	0.691194	-1.3948	0.0113734	-1.60562	0.0011407	2	NA
Contig83-snapTAU.120	-1.07733	0.755142	0.0798886	0.938959	-1.25352	0.022696	-1.08074	0.00295449	2	NA
Contig36-snapTAU.83	-0.364484	0.755615	-0.363445	0.710153	-1.66992	0.00936576	-1.79868	0.000770285	2	K08E3.4
Contig106-snapTAU.83	0.243586	0.756413	1.95628	0.0293476	0.423368	0.781508	-0.986858	0.00866208	2	NA
Contig65-snapTAU.52	-0.314628	0.757491	-0.471425	0.580497	-1.20504	0.0262092	-1.3033	0.00273028	2	ran-5
Contig121-snapTAU.42	-0.543665	0.757973	-0.834287	0.311705	-1.6945	0.00447715	-1.51612	0.00236805	2	sti-1
Contig86-snapTAU.91	-0.555534	0.758072	-0.192726	0.89025	-2.0831	0.0349356	-2.94907	0.00231237	2	NA
Contig43-snapTAU.188	-0.357932	0.759367	0.0909287	0.959826	-1.9284	0.0037758	-1.88848	0.000789946	2	F07A11.2
Contig83-snapTAU.119	-0.314093	0.760019	-0.604638	0.408341	-1.57882	0.00973062	-1.60675	0.000632405	2	ZK550.3
Contig30-snapTAU.220	-0.314847	0.760356	-0.796188	0.233982	-2.49629	0.000904942	-1.5885	0.0010493	2	NA
Contig46-snapTAU.6	-0.289442	0.761037	-0.283512	0.749926	-1.32515	0.0143081	-1.53281	0.00191429	2	M88.2
Contig54-snapTAU.82	-0.267716	0.761246	-0.821235	0.282537	-1.41271	0.0112986	-2.15802	0.000221003	2	NA
Contig1248-snapTAU.1	-0.42706	0.761699	-0.450389	0.676344	-1.34463	0.0157553	-1.04696	0.00387192	2	NA
Contig18-snapTAU.127	-0.411329	0.762453	-1.0996	0.113139	-2.38422	0.00378305	-2.951	8.30939e-05	2	NA
Contig18-snapTAU.32	-0.349498	0.763306	-0.606217	0.472412	-1.28943	0.0236827	-1.47123	0.00176707	2	NA
Contig0-snapTAU.485	-0.294996	0.763872	-0.0175391	0.988208	-1.56869	0.00677382	-2.20838	0.00110632	2	ech-8
Contig127-snapTAU.24	0.359497	0.765123	-0.0464964	0.977265	1.25059	0.0218399	-3.66824	7.03889e-05	2	NA
Contig42-snapTAU.124	-0.436729	0.768788	-0.583603	0.509642	-1.36028	0.0124018	-1.69897	0.000776215	2	K08D12.3
Contig46-snapTAU.105	-0.316862	0.769906	-0.0166408	0.988579	-1.19017	0.0420411	-0.858888	0.031884	2	ZK643.5
Contig27-snapTAU.57	0.194025	0.77043	-0.286264	0.831123	1.50626	0.0287612	-0.859268	0.0224599	2	NA
Contig104-snapTAU.84	-0.580455	0.774091	-1.57258	0.0858804	-3.25543	0.00039859	-3.98422	2.54818e-05	2	idh-1
Contig19-snapTAU.135	-0.410502	0.774091	-0.407359	0.620872	-1.80536	0.00376381	-1.24397	0.00595665	2	icl-1
Contig37-snapTAU.82	0.349211	0.774235	1.39817	0.0471911	0.557555	0.351347	-3.1728	0.00054965	2	W05H9.1
Contig1-snapTAU.365	-0.301803	0.774893	-0.617981	0.475861	-1.08554	0.0366881	-1.39825	0.00145548	2	ruvb-1
Contig24-snapTAU.135	-0.455359	0.776669	-0.323891	0.732968	-1.08519	0.0365587	-1.70069	0.000509668	2	rpl-33
Contig18-snapTAU.46	-0.354468	0.776922	-0.677878	0.32871	-1.68149	0.00677382	-1.5426	0.0017739	2	F27C8.6
Contig6-snapTAU.359	-0.455049	0.777732	-0.54981	0.568642	-1.97347	0.00384879	-1.5711	0.000886759	2	vig-1
Contig44-snapTAU.142	-0.299658	0.777982	-0.712723	0.347698	-1.11545	0.0362084	-1.71173	0.00143287	2	F55A12.2
Contig147-snapTAU.1	-0.646328	0.778235	-0.778116	0.583893	-1.66629	0.0185907	-1.71876	0.002902	2	rpl-4
Contig67-snapTAU.61	0.264891	0.77861	-1.15893	0.0750475	-1.56285	0.0111188	-4.34198	2.98918e-05	2	NA
Contig22-snapTAU.169	-0.482085	0.778742	-0.527607	0.657056	-1.32827	0.0142355	-1.48956	0.00305634	2	rpl-7
Contig20-snapTAU.273	-0.499479	0.779179	-1.26785	0.0770382	-2.03613	0.00243927	-1.68805	0.00101643	2	fib-1
Contig53-snapTAU.83	-0.433749	0.779681	-0.864321	0.497636	-1.47853	0.0101319	-2.55352	0.000237544	2	NA
Contig158-snapTAU.9	0.165604	0.779681	-0.445099	0.566466	-1.37291	0.0183249	-1.44271	0.00166163	2	NA
Contig63-snapTAU.111	-0.551016	0.779681	-0.141505	0.912181	-1.91922	0.00658192	-6.74775	1.81063e-05	2	asp-4
Contig24-snapTAU.294	-0.392132	0.781478	-0.685039	0.629009	-1.62908	0.00739827	-1.61622	0.000982215	2	NA
Contig75-snapTAU.125	-0.490539	0.781756	-0.489045	0.701309	-1.33056	0.016875	-1.2266	0.00323432	2	smc-6
Contig17-snapTAU.71	-0.464675	0.781876	-0.436272	0.766885	-1.9488	0.00444812	-1.95082	0.0181855	2	R05G6.7
Contig48-snapTAU.11	0.239122	0.782155	0.924761	0.172875	1.36679	0.0200118	-2.60821	0.000268473	2	NA
Contig5-snapTAU.377	-0.565237	0.782212	-1.08431	0.374733	-3.81726	0.00197095	-2.29002	0.00242046	2	NA
Contig41-snapTAU.178	-0.284677	0.782616	0.0266029	0.984557	-1.13891	0.043928	-1.23713	0.0110597	2	rpl-12
Contig28-snapTAU.61	0.196772	0.784173	2.14041	0.0422518	0.259918	0.768226	1.35182	0.0059417	2	NA
Contig62-snapTAU.8	-0.325141	0.785241	-0.386546	0.601657	-1.1645	0.0270348	-1.78694	0.00559617	2	cra-1
Contig146-snapTAU.13	-0.356052	0.78558	-0.661526	0.550076	-1.5108	0.00913843	-1.30499	0.00535156	2	R186.6
Contig28-snapTAU.227	-0.497411	0.78558	-0.606852	0.595924	-1.33117	0.0138452	-1.55175	0.000856792	2	NA
Contig108-snapTAU.36	-0.3073	0.785923	-0.36594	0.70867	-1.62343	0.00595891	-1.46521	0.000984939	2	NA
Contig4-snapTAU.85	-0.315289	0.786093	-1.8934	0.0196311	-1.10511	0.290592	-2.95929	0.000524155	2	calu-1
Contig23-snapTAU.5	-0.316123	0.786093	-0.334028	0.678628	-1.87949	0.00656989	-2.82634	0.00245573	2	NA
Contig111-snapTAU.26	-0.527402	0.786384	-0.589218	0.447671	-2.08236	0.00333312	-2.49815	0.00289109	2	lars-1
Contig0-snapTAU.528	0.3298	0.786817	1.9143	0.033157	0.0594554	0.96938	1.15673	0.0107348	2	NA
Contig50-snapTAU.64	-0.313378	0.786867	-1.2146	0.376301	-3.02009	0.00154547	-1.81756	0.00160416	2	ram-5
Contig69-snapTAU.108	-0.214007	0.787714	-0.29469	0.755129	-1.15628	0.0369156	-1.56261	0.00769144	2	cpb-3
Contig9-snapTAU.33	-0.317285	0.788012	-0.64901	0.36055	-1.31184	0.0196655	-1.87621	0.000302437	2	F58H1.3
Contig29-snapTAU.49	-0.41825	0.788012	-0.935034	0.453471	-2.9346	0.00126499	-2.80324	0.000273483	2	NA
Contig142-snapTAU.26	-0.423713	0.790426	-0.328938	0.678385	-1.76501	0.00502376	-1.05727	0.0359451	2	NA
Contig1-snapTAU.421	-0.384077	0.790541	-0.184156	0.82873	-1.41224	0.0123365	-1.28278	0.00140261	2	NA
Contig36-snapTAU.78	-0.368332	0.790776	-0.392097	0.61617	-1.79075	0.0109733	-1.68749	0.000881096	2	B0334.5
Contig96-snapTAU.42	-0.1987	0.791667	-1.12799	0.0887576	-1.38703	0.0245654	-3.15935	0.000610254	2	NA
Contig19-snapTAU.281	-0.4068	0.79413	-0.548445	0.471841	-1.56366	0.00887189	-1.66327	0.00626308	2	C44B7.1
Contig75-snapTAU.39	-0.395127	0.794708	-0.616479	0.490912	-1.07973	0.0478806	-2.01665	0.000488024	2	vha-19
Contig25-snapTAU.216	-0.484468	0.795035	-0.714635	0.601079	-1.59761	0.00548153	-1.83668	0.000706234	2	NA
Contig17-snapTAU.129	-0.447861	0.796025	-0.67118	0.565011	-1.52563	0.00778694	-1.32264	0.00152103	2	srsx-39
Contig118-snapTAU.48	-0.311741	0.796829	-0.38273	0.813242	-1.56785	0.00599208	-0.827194	0.0103035	2	NA
Contig75-snapTAU.127	-0.391977	0.796916	-1.0517	0.185819	-2.19286	0.00218006	-2.73793	0.000111603	2	acs-14
Contig65-snapTAU.77	-0.347424	0.797347	-0.569488	0.43645	-1.46314	0.00918758	-1.15515	0.00245246	2	F43E2.7
Contig0-snapTAU.414	-0.345801	0.797347	-0.292195	0.732968	-1.26345	0.0195437	-1.14838	0.00302659	2	NA
Contig130-snapTAU.18	-0.311085	0.797769	-0.436997	0.691928	-1.47275	0.0112656	-1.71237	0.00057667	2	NA
Contig56-snapTAU.69	-0.223647	0.799575	0.0285222	0.986738	-1.10197	0.0434993	-1.36805	0.0106559	2	B0272.3
Contig120-snapTAU.59	-0.46474	0.800384	-0.782956	0.559226	-1.82388	0.00393484	-2.38552	0.000436027	2	cpl-1
Contig97-snapTAU.127	-0.217267	0.800634	0.622932	0.372613	1.66277	0.00625358	1.08902	0.00424674	2	cex-1
Contig123-snapTAU.34	-0.351464	0.800634	-0.666375	0.521888	-1.24207	0.0182697	-1.43423	0.00112135	2	NA
Contig14-snapTAU.219	0.306914	0.800642	-0.964416	0.200465	-1.86366	0.00579328	-1.41507	0.00204856	2	NA
Contig70-snapTAU.96	-0.419704	0.800642	-0.506912	0.506586	-1.41842	0.0113734	-2.04115	0.00140164	2	F55C5.8
Contig15-snapTAU.288	-0.384689	0.800791	-0.283231	0.720706	-1.18395	0.0303836	-0.86269	0.0166681	2	NA
Contig1-snapTAU.231	-0.437166	0.801132	-1.19036	0.0618216	-2.06395	0.00232128	-1.68923	0.000678859	2	NA
Contig260-snapTAU.1	-0.434583	0.801194	-0.941066	0.228377	-1.27953	0.0180097	-1.25923	0.00351575	2	ccg-1
Contig29-snapTAU.142	-0.446843	0.801194	-0.621793	0.563186	-1.19099	0.0245405	-1.31218	0.00130419	2	NA
Contig2-snapTAU.281	-0.560118	0.801621	-0.713511	0.594872	-1.89231	0.0028337	-1.83041	0.000737471	2	C18D11.1
Contig2-snapTAU.291	-0.210239	0.801649	-0.310503	0.71009	-1.03365	0.0448276	-1.15438	0.00228013	2	NA
Contig22-snapTAU.195	-0.410411	0.801649	-0.193674	0.872503	-1.22208	0.0200239	-1.81981	0.000746614	2	rla-1
Contig6-snapTAU.402	-0.235407	0.801879	-1.3813	0.0491138	-1.16003	0.175901	-2.38912	0.00162986	2	art-1
Contig35-snapTAU.309	-0.496186	0.801879	-1.01409	0.172067	-2.11241	0.00178438	-1.70989	0.000752817	2	ubq-1
Contig133-snapTAU.12	-0.489849	0.801879	-1.03568	0.273742	-1.4669	0.0136624	-1.77437	0.00251872	2	LLC1.3
Contig41-snapTAU.34	-0.346925	0.801879	-0.511282	0.565713	-1.50169	0.0143328	-1.82043	0.000910365	2	tag-60
Contig20-snapTAU.329	-0.258345	0.801879	-0.470637	0.634154	-1.28014	0.0195409	-1.33533	0.00213245	2	NA
Contig22-snapTAU.180	-0.346799	0.802753	-1.29556	0.124374	-1.66196	0.00932766	-2.46567	0.000126252	2	NA
Contig43-snapTAU.18	-0.20376	0.805659	2.62855	0.0343015	-0.30981	0.680327	1.32281	0.0283621	2	NA
Contig5-snapTAU.131	-0.461969	0.806798	-1.15668	0.0828991	-2.54243	0.00232128	-2.1009	0.000413064	2	NA
Contig116-snapTAU.72	-0.177621	0.807153	3.05411	0.00481978	-0.0699928	0.960894	-0.791794	0.0189557	2	NA
Contig171-snapTAU.9	-0.356094	0.807921	-0.779959	0.456328	-1.43904	0.0121513	-1.49857	0.0007877	2	mtm-6
Contig7-snapTAU.68	0.347983	0.808476	-1.02284	0.309438	-1.83463	0.0107558	-2.02659	0.00294294	2	NA
Contig14-snapTAU.109	0.612509	0.808476	0.970841	0.352491	-1.70218	0.0210021	-4.728	1.87408e-05	2	NA
Contig39-snapTAU.36	-0.449626	0.808476	-0.486583	0.530148	-2.93144	0.000440545	-1.02372	0.00932923	2	NA
Contig19-snapTAU.197	-0.401276	0.808891	-1.39848	0.0477633	-0.840296	0.139141	-2.40059	0.000236167	2	NA
Contig95-snapTAU.72	-0.439241	0.809184	-0.539724	0.61751	-1.12811	0.031827	-1.46552	0.00419752	2	ppfr-1
Contig31-snapTAU.108	-0.348544	0.809545	-0.499401	0.505022	-1.56702	0.00798611	-1.46388	0.00153856	2	T05C12.3
Contig43-snapTAU.73	0.378796	0.81018	1.27973	0.0710583	-1.40002	0.0484942	-5.48824	2.75206e-05	2	C50B6.7
Contig92-snapTAU.16	-0.388462	0.81018	-0.0770062	0.954381	-1.68448	0.00529315	-1.21265	0.00331937	2	dhs-1
Contig9-snapTAU.52	-0.248607	0.810755	-0.480672	0.524442	-1.1935	0.0391773	-1.19437	0.00354824	2	npp-22
Contig73-snapTAU.105	0.326822	0.811053	-0.762332	0.260522	-2.2961	0.00379717	-4.70975	0.00262287	2	NA
Contig174-snapTAU.13	-0.252649	0.811089	-1.00977	0.133328	-1.36431	0.0304946	-1.63413	0.000983369	2	sec-24.1
Contig2-snapTAU.383	-0.326873	0.812266	-0.426371	0.58133	-1.47983	0.0115328	-1.45596	0.00112135	2	F01F1.9
Contig112-snapTAU.45	-0.22628	0.813515	-0.310528	0.684907	-1.20089	0.0237578	-1.569	0.00183277	2	nars-2
Contig10-snapTAU.110	-0.409037	0.81363	-0.645883	0.559226	-1.53513	0.00775727	-1.18855	0.00288396	2	NA
Contig112-snapTAU.2	-0.425073	0.8143	-0.889678	0.310273	-1.21084	0.0233698	-1.65632	0.00140259	2	ran-1
Contig30-snapTAU.133	-0.390496	0.81453	-0.493056	0.518157	-1.14676	0.0308235	-1.05749	0.00662	2	cpg-4
Contig15-snapTAU.280	-0.216387	0.814602	-0.277705	0.743392	-1.20558	0.025147	-1.05838	0.00464595	2	F44G4.1
Contig97-snapTAU.9	-0.247946	0.816331	-0.446997	0.583658	-1.21692	0.0436035	-0.930531	0.00667188	2	R05H10.2
Contig52-snapTAU.21	0.503222	0.816348	-0.154612	0.888134	-2.46778	0.0019696	-5.65137	2.46996e-05	2	pcp-3
Contig15-snapTAU.285	-0.339898	0.816583	-0.578121	0.614357	-1.95563	0.00315439	-1.70562	0.000532146	2	hum-6
Contig109-snapTAU.56	-0.398518	0.817112	-0.806298	0.40467	-1.38826	0.0179573	-1.44406	0.00402537	2	eif-1.A
Contig70-snapTAU.109	-0.290082	0.817112	-0.342048	0.662809	-1.49374	0.00907575	-1.16791	0.00271571	2	trm-1
Contig33-snapTAU.231	-0.265399	0.817464	-1.27739	0.0915872	-1.68352	0.0247231	-3.36655	3.36923e-05	2	R12C12.1
Contig15-snapTAU.217	-0.352067	0.818343	-0.722622	0.479584	-1.22459	0.0215471	-1.20143	0.00216919	2	memb-1
Contig30-snapTAU.175	-0.356086	0.819462	-0.985415	0.118444	-1.82244	0.00794367	-2.38067	0.00058641	2	Y37D8A.19
Contig3-snapTAU.227	-0.373493	0.821997	-0.828834	0.203338	-1.58234	0.00756706	-1.76813	0.000710913	2	NA
Contig96-snapTAU.11	-0.409618	0.822148	-0.895829	0.200143	-1.33316	0.0237614	-1.60875	0.00112811	2	C25A8.4
Contig34-snapTAU.189	-0.426833	0.822414	-0.533446	0.493909	-1.74483	0.00693683	-2.15483	0.000224873	2	NA
Contig31-snapTAU.126	-0.399575	0.823609	-0.502629	0.503237	-1.30061	0.0149284	-1.11218	0.00422383	2	fars-3
Contig68-snapTAU.12	-0.288473	0.823609	-0.354976	0.688916	-1.2789	0.0166018	-1.96068	0.000345547	2	cco-1
Contig2-snapTAU.480	-0.289788	0.826442	-0.562011	0.589363	-1.39801	0.0126327	-0.931619	0.00688316	2	tbp-1
Contig22-snapTAU.297	-0.409336	0.826442	-0.63682	0.628968	-1.58463	0.0105959	-1.68018	0.00192826	2	eef-1A.2
Contig97-snapTAU.130	-0.25609	0.827402	-0.938376	0.148395	-1.33117	0.0137477	-1.13365	0.00319657	2	rsp-7
Contig215-snapTAU.1	-0.231908	0.82742	-1.41583	0.0402177	-0.798708	0.252422	-3.77418	0.000220337	2	NA
Contig236-snapTAU.2	-0.199111	0.827599	-0.0732143	0.960132	-1.52173	0.00971868	-0.889902	0.0166074	2	NA
Contig7-snapTAU.492	0.338741	0.827599	0.082071	0.973556	-1.35238	0.019956	-0.819824	0.0162667	2	NA
Contig125-snapTAU.31	-0.376454	0.828441	-1.03873	0.130786	-1.92977	0.0077394	-1.58191	0.00238389	2	NA
Contig95-snapTAU.14	-0.385228	0.828453	-0.838724	0.29059	-1.34312	0.0172701	-1.55464	0.00205908	2	C44E4.4
Contig77-snapTAU.34	-0.339308	0.828619	-0.938411	0.251121	-1.66485	0.00713047	-2.26586	0.000128119	2	K11G12.5
Contig8-snapTAU.484	-0.176451	0.828907	-0.345732	0.69808	-1.07216	0.0434906	-1.26476	0.00441614	2	gck-4
Contig11-snapTAU.460	-0.327038	0.829018	-0.954542	0.316699	-1.14385	0.0434993	-1.50954	0.00910818	2	Y22D7AL.10
Contig4-snapTAU.507	0.369856	0.829857	-2.32592	0.00745919	-1.02999	0.28308	-2.69078	0.00932801	2	NA
Contig36-snapTAU.65	-0.252343	0.83065	-0.68587	0.328616	-1.3301	0.0374611	-2.67271	0.000289059	2	F40F8.5
Contig62-snapTAU.38	-0.171853	0.830741	-0.148667	0.872062	-1.31445	0.0215155	-1.30171	0.00634468	2	Y39A3CL.4
Contig194-snapTAU.5	-0.518327	0.830943	-0.783716	0.521061	-1.56676	0.0116697	-1.71359	0.00104044	2	cey-2
Contig42-snapTAU.219	-0.178985	0.831007	1.34489	0.043924	1.79688	0.00350481	-0.180568	0.669141	2	NA
Contig104-snapTAU.70	0.145683	0.831007	0.620025	0.67568	1.14984	0.0489866	0.784877	0.0140574	2	NA
Contig23-snapTAU.34	0.205525	0.831007	0.501071	0.720123	-1.20656	0.0312174	-1.50202	0.0102959	2	NA
Contig100-snapTAU.14	-0.327626	0.831189	-0.540588	0.470103	-1.31471	0.021225	-1.68665	0.00077129	2	C43E11.9
Contig47-snapTAU.123	-0.42308	0.831516	-0.205354	0.855298	-1.55348	0.00775727	-1.80946	0.0010622	2	rpl-2
Contig146-snapTAU.32	0.187231	0.832275	-0.103073	0.930198	2.9793	0.0005456	1.1926	0.00219202	2	try-4
Contig45-snapTAU.207	-0.151787	0.832312	0.140289	0.919312	-1.2322	0.0274084	-0.890123	0.0276107	2	NA
Contig7-snapTAU.78	-0.29827	0.832514	-0.78256	0.348217	-1.30198	0.0217837	-1.60877	0.000707173	2	M05D6.5
Contig35-snapTAU.228	-0.193515	0.832718	-0.397835	0.591186	-1.1547	0.0326965	-0.737873	0.0303082	2	W06E11.1
Contig41-snapTAU.73	-0.348438	0.833012	-0.860231	0.518612	-1.94557	0.00379717	-2.59936	0.000259546	2	NA
Contig55-snapTAU.32	-0.134511	0.833519	-0.618274	0.452448	-1.43828	0.010704	-1.08376	0.00475469	2	dlk-1
Contig146-snapTAU.3	-0.284576	0.834468	-0.494766	0.607489	-1.05187	0.0415407	-1.66471	0.000700487	2	ril-1
Contig53-snapTAU.8	-0.321188	0.834468	-0.329504	0.763418	-1.50695	0.00773278	-1.62595	0.000791156	2	K07H8.10
Contig7-snapTAU.34	-0.375345	0.835251	-0.754853	0.261647	-2.01952	0.00359569	-1.88622	0.000395226	2	egg-1
Contig10-snapTAU.555	-0.26953	0.835276	0.198673	0.910606	-1.2105	0.0302113	-1.26989	0.00405477	2	NA
Contig0-snapTAU.305	-0.437182	0.83537	-0.732176	0.623681	-1.69803	0.00656044	-2.18515	0.000863019	2	H27A22.1
Contig7-snapTAU.220	-0.217229	0.835552	-0.305418	0.704428	-1.4442	0.0176438	-1.31673	0.00447501	2	NA
Contig35-snapTAU.39	0.271845	0.835552	-0.115765	0.926727	-1.14595	0.0296055	-1.23263	0.00296486	2	NA
Contig34-snapTAU.77	-0.30274	0.835649	-0.566856	0.530557	-1.39218	0.0116697	-1.18023	0.00205253	2	NA
Contig125-snapTAU.24	-0.251669	0.836063	0.261433	0.866822	-1.19462	0.0302241	-1.83803	0.000564872	2	dcap-2
Contig93-snapTAU.74	-0.141984	0.836518	0.438972	0.714817	1.18838	0.044054	0.698506	0.029361	2	NA
Contig119-snapTAU.21	-0.329139	0.837194	-0.37603	0.64668	-1.32254	0.0169285	-2.02528	0.00104029	2	atp-5
Contig251-snapTAU.2	-0.229388	0.837541	-0.312144	0.687657	-1.14267	0.0299751	-0.920047	0.0119853	2	K04C2.2
Contig35-snapTAU.184	-0.170597	0.837987	-0.407913	0.59582	-1.21525	0.0337431	-1.08904	0.00584317	2	prx-19
Contig7-snapTAU.451	-0.268731	0.837987	-0.65887	0.600995	-1.90108	0.00367528	-2.37644	0.00015878	2	cyn-3
Contig95-snapTAU.56	-0.325718	0.838284	-0.837614	0.343389	-1.32442	0.0149454	-1.33156	0.00226773	2	yop-1
Contig4-snapTAU.328	-0.213977	0.83831	-1.31765	0.0446356	-0.292104	0.761189	-3.65498	8.59704e-05	2	acl-7
Contig1-snapTAU.351	-0.181024	0.83831	-0.35197	0.688756	-1.0364	0.0427196	-0.970859	0.0100698	2	NA
Contig66-snapTAU.71	-0.297184	0.838567	-0.461661	0.688414	-1.2565	0.0181343	-1.19394	0.00187412	2	NA
Contig11-snapTAU.77	-0.211371	0.838742	-0.882778	0.250904	-1.38289	0.0301133	-1.79863	0.00217231	2	Y71D11A.3
Contig22-snapTAU.119	-0.420159	0.839634	-0.117112	0.92288	-1.35868	0.0206817	-2.15891	0.00542145	2	rps-7
Contig105-snapTAU.4	-0.296812	0.84054	-0.552148	0.460756	-1.11874	0.0392441	-1.50828	0.00247284	2	cyp-31A3
Contig35-snapTAU.128	-0.704936	0.842082	3.28642	0.010272	-1.81112	0.0772732	-2.93848	0.0013643	2	NA
Contig1-snapTAU.4	-0.382949	0.842267	-0.732328	0.317463	-1.29999	0.019695	-1.34859	0.00148815	2	NA
Contig7-snapTAU.150	-0.32962	0.842478	-0.99678	0.154624	-2.17763	0.00188955	-2.22093	0.000145835	2	enol-1
Contig106-snapTAU.35	0.131494	0.842581	1.52632	0.0366675	1.37445	0.0347105	-0.265123	0.595332	2	NA
Contig15-snapTAU.91	-0.258176	0.842581	-0.60604	0.500601	-1.68315	0.011201	-1.72815	0.000540069	2	rla-0
Contig31-snapTAU.372	-0.368266	0.842753	-0.321149	0.743402	-1.33379	0.0174164	-1.90306	0.00147057	2	R53.4
Contig21-snapTAU.216	-0.254079	0.844244	-0.510573	0.563899	-1.36217	0.0198265	-1.38005	0.00486374	2	NA
Contig406-snapTAU.1	-0.346812	0.844355	-0.375509	0.723299	-1.11863	0.0324311	-1.14827	0.00269441	2	NA
Contig11-snapTAU.153	-0.277853	0.844951	-1.17322	0.0650983	-1.14568	0.0455814	-2.45543	0.000114679	2	NA
Contig2-snapTAU.364	-0.373137	0.844951	-0.764487	0.392158	-1.76703	0.00369262	-1.55264	0.00705357	2	NA
Contig7-snapTAU.307	-0.261574	0.8451	-0.200391	0.835746	-1.53978	0.00715381	-0.67618	0.0319021	2	NA
Contig11-snapTAU.312	-0.255897	0.845325	-0.490198	0.521261	-1.09931	0.0369318	-1.22146	0.00233586	2	hip-1
Contig36-snapTAU.182	0.167868	0.845989	-0.354934	0.64809	-1.38882	0.0201111	-1.67414	0.000592604	2	NA
Contig11-snapTAU.488	-0.352976	0.846208	-0.41749	0.578471	-1.11256	0.031827	-1.7968	0.00145157	2	wah-1
Contig73-snapTAU.12	-0.191295	0.846993	-0.590489	0.406441	-1.22294	0.0374027	-1.33866	0.00565456	2	F01F1.1
Contig8-snapTAU.158	-0.313802	0.846993	-0.603208	0.550076	-1.32336	0.0145763	-1.43044	0.00104029	2	NA
Contig19-snapTAU.271	-0.371088	0.84725	-0.383594	0.684332	-1.12222	0.0396774	-1.69222	0.000533617	2	rps-4
Contig88-snapTAU.54	-0.351772	0.848149	-0.423061	0.603103	-1.32479	0.0171868	-1.66463	0.000616047	2	F38E1.9
Contig66-snapTAU.119	-0.25435	0.848909	-0.295158	0.70641	-1.16715	0.0281408	-1.64504	0.00111595	2	lpd-5
Contig70-snapTAU.84	-0.260652	0.849836	-0.565791	0.447671	-1.79621	0.00468487	-1.67654	0.000859848	2	R10D12.13
Contig24-snapTAU.327	-0.224545	0.850653	-0.857589	0.243917	-1.5949	0.00703061	-2.31292	0.000263803	2	prdx-2
Contig19-snapTAU.304	-0.203462	0.850842	-0.217551	0.804828	-1.36283	0.0155754	-1.46111	0.00113372	2	NA
Contig14-snapTAU.24	-0.41335	0.851116	-0.77635	0.432268	-2.58442	0.000610883	-1.91886	0.00229104	2	eef-1G
Contig44-snapTAU.164	-0.390472	0.85127	-0.602188	0.683488	-2.93179	0.00570893	-2.92446	0.00135489	2	NA
Contig81-snapTAU.71	-0.27132	0.852674	-1.59479	0.0398613	-1.07189	0.110623	-4.86784	5.56474e-05	2	NA
Contig42-snapTAU.125	-0.210489	0.852674	-0.757469	0.253506	-1.12659	0.041556	-1.56593	0.00107655	2	dut-1
Contig99-snapTAU.33	-0.244895	0.852674	-0.598192	0.535742	-1.25604	0.0222559	-1.46814	0.000937992	2	T20B12.7
Contig17-snapTAU.292	0.167498	0.852694	-0.418784	0.575484	-1.07785	0.0446695	-1.01139	0.00610716	2	NA
Contig154-snapTAU.10	-0.232162	0.853171	-0.395883	0.59445	-1.72913	0.00513361	-1.11995	0.00650225	2	NA
Contig16-snapTAU.84	-0.278357	0.853171	-0.0428477	0.969745	-1.34638	0.0175238	-1.75381	0.00470328	2	T01G9.3
Contig1-snapTAU.79	-0.287451	0.853489	-0.351101	0.735509	-1.66186	0.00557925	-1.39791	0.00112935	2	pqn-40
Contig67-snapTAU.168	-0.18069	0.853534	-0.362464	0.626152	-1.46372	0.0100765	-1.16203	0.00384873	2	yars-1
Contig9-snapTAU.213	-0.28706	0.853624	-0.57413	0.597971	-1.63801	0.00638169	-1.78883	0.000445382	2	C37C3.2
Contig10-snapTAU.341	-0.333469	0.853624	-0.451728	0.664816	-1.39115	0.0122747	-1.9174	0.000419981	2	W09C5.8
Contig43-snapTAU.166	-0.172794	0.853799	-0.524025	0.499847	-1.31753	0.0196293	-1.50428	0.00309208	2	R08E3.3
Contig56-snapTAU.165	-0.203174	0.853843	-0.660588	0.365055	-1.26178	0.0427196	-1.24688	0.00310511	2	imb-3
Contig13-snapTAU.373	-0.265052	0.85397	-0.370315	0.650081	-1.45153	0.011953	-1.08707	0.0102887	2	R74.7
Contig95-snapTAU.9	-0.243451	0.85401	-0.656819	0.467765	-1.28116	0.0303836	-1.31938	0.00249298	2	rpl-27
Contig13-snapTAU.269	-0.27544	0.854343	-0.791207	0.2525	-1.92639	0.00411413	-1.89427	0.000366678	2	NA
Contig100-snapTAU.29	-0.240276	0.85441	-0.243616	0.769666	-1.10198	0.037948	-1.09537	0.00407617	2	C37A2.8
Contig87-snapTAU.29	-0.213194	0.854658	-0.43809	0.58626	-1.13823	0.0303164	-1.08952	0.00358208	2	NA
Contig23-snapTAU.7	0.23064	0.854676	-0.395758	0.60876	-1.47276	0.0167353	-4.10309	0.000671151	2	NA
Contig77-snapTAU.148	-0.275746	0.855323	-0.66513	0.362385	-1.93058	0.00378305	-1.63227	0.000871632	2	NA
Contig11-snapTAU.467	-0.328468	0.855458	-0.334856	0.698701	-1.60458	0.00570893	-1.57397	0.000779612	2	klp-20
Contig1-snapTAU.419	-0.180102	0.856244	-0.468212	0.527906	-1.32929	0.0236406	-1.14416	0.0036965	2	mppa-1
Contig21-snapTAU.189	-0.326105	0.856303	-1.14735	0.0759196	-2.01204	0.00322043	-1.80142	0.000347176	2	NA
Contig10-snapTAU.482	-0.310136	0.85673	-0.86745	0.577766	-1.52737	0.00797326	-1.57862	0.00189258	2	unc-101
Contig48-snapTAU.38	-0.30184	0.857052	-1.01093	0.180281	-1.98701	0.00386945	-1.99628	0.000335687	2	C44B12.5
Contig14-snapTAU.230	-0.238822	0.857522	-0.555926	0.456328	-1.37467	0.0141486	-1.37089	0.00177044	2	NA
Contig125-snapTAU.46	-0.368391	0.857656	-0.483375	0.576029	-1.51274	0.0181343	-1.48993	0.00796414	2	atg-7
Contig60-snapTAU.82	-0.227176	0.858208	-0.513991	0.499798	-1.14317	0.0303649	-1.85119	0.00355641	2	Y51F10.4
Contig22-snapTAU.271	-0.347672	0.858208	-0.555616	0.550076	-1.61329	0.00588069	-1.86779	0.00144811	2	rpl-13
Contig261-snapTAU.3	-0.296365	0.858322	-0.743491	0.585508	-2.02843	0.00256324	-1.9239	0.000999006	2	eef-2
Contig0-snapTAU.360	-0.143921	0.858412	-0.87303	0.278706	-1.72186	0.0205378	-1.24693	0.0318173	2	daf-21
Contig39-snapTAU.21	-0.46506	0.858741	-1.02434	0.417084	-2.72457	0.000367499	-2.18203	0.00144344	2	hsp-6
Contig177-snapTAU.3	-0.263752	0.859293	-0.395827	0.612054	-1.07851	0.0474047	-1.11126	0.00341763	2	Y94H6A.8
Contig99-snapTAU.67	-0.288899	0.859395	-0.587153	0.611666	-1.42052	0.0115396	-1.64068	0.00115955	2	NA
Contig18-snapTAU.98	-0.304121	0.859838	-1.15327	0.215767	-1.82012	0.00609526	-2.27177	0.00019036	2	tag-320
Contig81-snapTAU.14	-0.285629	0.860118	-0.773795	0.466627	-1.18098	0.0328902	-2.29928	0.000602624	2	rpl-20
Contig89-snapTAU.6	-0.195211	0.860729	-0.568106	0.620957	-1.14638	0.0392561	-1.38227	0.00142869	2	W04D2.5
Contig31-snapTAU.296	-0.302092	0.860896	-1.09377	0.314453	-1.25076	0.0273303	-2.5928	0.000111941	2	pmt-1
Contig30-snapTAU.140	-0.322778	0.860896	-0.671591	0.504663	-1.13457	0.0480431	-1.80061	0.00207605	2	crn-2
Contig6-snapTAU.273	-0.2897	0.861066	-0.0350537	0.975698	-1.45359	0.0103143	-1.31153	0.00174938	2	NA
Contig55-snapTAU.57	-0.121881	0.861238	-0.99968	0.1712	-1.55161	0.0412247	-2.1205	0.00107537	2	NA
Contig97-snapTAU.105	-0.211932	0.862292	-0.364516	0.717214	-1.52857	0.00916081	-1.54492	0.00639378	2	T25D3.4
Contig30-snapTAU.325	-0.297985	0.862575	-0.586298	0.417084	-1.25941	0.0315568	-1.7171	0.00330125	2	NA
Contig15-snapTAU.332	-0.334035	0.862575	-0.637648	0.439292	-1.80711	0.00418076	-2.05318	0.000242821	2	M01E5.3
Contig48-snapTAU.31	-0.284016	0.862826	-0.31744	0.75724	-1.33452	0.0135128	-1.30404	0.00185593	2	NA
Contig21-snapTAU.182	-0.42223	0.863377	-3.46233	0.00414999	-0.960657	0.656837	-4.59608	0.00028717	2	NA
Contig70-snapTAU.48	-0.163841	0.863839	0.114212	0.935489	-1.20182	0.0344134	-3.16528	0.00110212	2	NA
Contig18-snapTAU.103	-0.164775	0.86444	-0.40828	0.657532	-1.41338	0.0132733	-1.1881	0.00242456	2	rnt-1
Contig31-snapTAU.113	-0.245492	0.86444	0.198082	0.833948	-1.18141	0.0351896	-1.62046	0.00105664	2	dhs-6
Contig31-snapTAU.79	-0.32496	0.864553	-0.915504	0.235025	-1.19761	0.0380858	-1.72456	0.00199779	2	NA
Contig9-snapTAU.410	-0.370957	0.864618	-0.42057	0.647453	-1.34475	0.0163918	-1.75205	0.00464775	2	R04F11.2
Contig14-snapTAU.454	0.193999	0.864666	-0.214396	0.795863	-1.02613	0.0478277	-1.16801	0.00480501	2	C27H6.9
Contig123-snapTAU.29	-0.300579	0.865131	-0.564943	0.532676	-1.36631	0.0164757	-1.54052	0.000772748	2	tag-298
Contig21-snapTAU.165	-0.244978	0.865131	-0.301304	0.736931	-1.59824	0.00722462	-1.50278	0.00103719	2	drsh-1
Contig30-snapTAU.291	-0.297	0.865597	-0.564433	0.518452	-1.50658	0.00943686	-1.89849	0.000316702	2	NA
Contig46-snapTAU.57	-0.277688	0.865692	-0.47325	0.524832	-1.4908	0.0112936	-1.2793	0.0024003	2	F44B9.8
Contig13-snapTAU.199	-0.220121	0.86601	-0.17602	0.829343	-1.48323	0.0100276	-1.42321	0.00150626	2	gly-9
Contig3-snapTAU.103	-0.267868	0.86601	-0.112312	0.901372	-1.33356	0.0151056	-1.27313	0.004281	2	Y54E10BR.3
Contig0-snapTAU.757	-0.144605	0.866269	-0.131066	0.898456	1.69002	0.0086712	-1.58398	0.00227061	2	NA
Contig53-snapTAU.132	0.158377	0.866445	-1.78439	0.0446356	-0.664043	0.451344	-2.50678	0.000539663	2	NA
Contig1-snapTAU.207	-0.2593	0.867111	-0.700894	0.468621	-1.58846	0.0145372	-1.89994	0.000517093	2	asb-2
Contig7-snapTAU.7	-0.231519	0.867327	1.18276	0.184948	1.99503	0.00301295	-1.47637	0.00344583	2	NA
Contig0-snapTAU.437	-0.268847	0.868148	-0.330693	0.688756	-1.11828	0.0331236	-1.30557	0.00191228	2	eif-3.K
Contig2-snapTAU.516	0.210483	0.868289	-0.172942	0.831996	-1.26962	0.0215519	-1.5079	0.00171652	2	W04G3.5
Contig2-snapTAU.384	-0.193812	0.868397	-0.43506	0.566314	-1.19466	0.0381579	-1.29818	0.00664369	2	NA
Contig144-snapTAU.39	-0.282484	0.868501	-0.43044	0.563186	-1.09665	0.042533	-1.5369	0.00109224	2	ero-1
Contig100-snapTAU.47	-0.296718	0.868936	-0.354939	0.646016	-1.24186	0.023588	-2.01047	0.00798974	2	F59C6.5
Contig94-snapTAU.82	-0.288178	0.868936	-0.0635942	0.959121	-1.33735	0.0137014	-1.6501	0.00112811	2	NA
Contig15-snapTAU.133	0.159329	0.869239	-0.951046	0.172504	-1.94628	0.0101784	-1.74405	0.00473051	2	NA
Contig8-snapTAU.23	-0.299814	0.869272	-1.23087	0.0719354	-1.22206	0.0246207	-2.48235	9.88715e-05	2	NA
Contig82-snapTAU.20	-0.124823	0.869991	-0.30836	0.711362	-1.24406	0.0290698	-1.01712	0.00436454	2	NA
Contig36-snapTAU.81	-0.193319	0.871493	1.11693	0.0770382	1.36771	0.0420411	-1.95321	0.000471458	2	NA
Contig0-snapTAU.136	-0.204037	0.872302	-1.07847	0.112761	-1.18336	0.0281215	-1.65267	0.00108916	2	NA
Contig112-snapTAU.8	-0.554732	0.872642	-0.460639	0.570166	-1.11398	0.0338921	-1.9484	0.000503353	2	rps-12
Contig14-snapTAU.357	-0.241813	0.873194	-0.436012	0.704516	-1.10853	0.0474193	-1.36968	0.00405494	2	vab-8
Contig39-snapTAU.22	-0.258364	0.873291	-0.277208	0.726206	-1.06992	0.0419978	-1.77668	0.000546844	2	Y63D3A.7
Contig6-snapTAU.373	-0.159988	0.87346	-0.113533	0.906513	-1.45336	0.0129876	-1.16023	0.00226035	2	tsr-1
Contig45-snapTAU.196	-0.131479	0.873624	-1.37863	0.0422518	-1.26438	0.0255247	-0.962885	0.229412	2	NA
Contig14-snapTAU.346	0.24283	0.873976	-0.68038	0.353171	-1.33513	0.0202203	-1.26949	0.00676132	2	T22F3.3
Contig1-snapTAU.154	0.142971	0.874647	1.39918	0.0547464	2.42828	0.000737793	2.45708	0.000431897	2	NA
Contig18-snapTAU.49	-0.162481	0.874669	-0.532123	0.475157	-1.23016	0.0245816	-1.72553	0.0054402	2	NA
Contig20-snapTAU.254	-0.253898	0.874856	-1.16157	0.0864147	-1.35594	0.0165464	-2.44104	0.000126141	2	NA
Contig10-snapTAU.433	-0.262315	0.874856	-0.49416	0.604239	-1.39535	0.0167353	-1.31666	0.00176501	2	NA
Contig11-snapTAU.524	-0.195511	0.87549	0.0268041	0.987966	-1.20038	0.0349092	-1.29398	0.00354098	2	Y50D7A.4
Contig1-snapTAU.442	-0.29268	0.876228	-0.350875	0.717842	-1.42053	0.0144497	-1.32943	0.00488311	2	F09F9.4
Contig140-snapTAU.48	-0.298203	0.876308	-0.250594	0.78041	-1.3979	0.0159107	-1.90406	0.000925592	2	rps-1
Contig14-snapTAU.233	-0.324908	0.876882	-0.755096	0.521061	-2.38973	0.000828138	-1.65892	0.00116737	2	NA
Contig8-snapTAU.296	0.169397	0.87776	-0.605839	0.442857	-1.4251	0.0112936	-1.67401	0.00115974	2	K07E3.4
Contig13-snapTAU.123	-0.273217	0.877988	-0.554522	0.590776	-1.53034	0.0112971	-1.88345	0.000854812	2	NA
Contig67-snapTAU.60	0.203024	0.878873	-1.13286	0.0835823	-1.89083	0.00731086	-4.63541	1.95149e-05	2	NA
Contig112-snapTAU.1	-0.203202	0.880351	-0.37411	0.652264	-1.50877	0.0112926	-1.20409	0.00344432	2	K01G5.5
Contig40-snapTAU.69	-0.2742	0.880982	-0.334684	0.67094	-1.31832	0.0148738	-1.28477	0.0016363	2	Y69A2AR.21
Contig26-snapTAU.88	-0.183523	0.881423	-0.169887	0.835477	-1.14075	0.0415404	-1.27829	0.00937353	2	C08F8.2
Contig118-snapTAU.27	-0.316881	0.881426	-0.955104	0.456418	-2.52821	0.00137066	-2.51241	0.000280544	2	ahcy-1
Contig56-snapTAU.167	-0.09901	0.881895	-0.508464	0.52736	-1.36556	0.0213622	-2.11061	0.00433346	2	dpy-7
Contig1-snapTAU.233	-0.155116	0.882044	-0.460296	0.547393	-1.18511	0.0267665	-1.65986	0.000562359	2	efl-2
Contig35-snapTAU.308	-0.335815	0.882194	-0.83552	0.39258	-1.48217	0.0140579	-1.63205	0.000996649	2	Y39A3CL.7
Contig15-snapTAU.337	0.108047	0.8823	0.0196647	0.99001	-1.61324	0.013763	-1.57278	0.0018836	2	M153.1
Contig47-snapTAU.129	-0.136713	0.88267	-0.186995	0.826981	-1.28717	0.0233474	-0.885149	0.0197242	2	NA
Contig17-snapTAU.187	-0.257133	0.88267	-0.0406219	0.97894	-1.52717	0.00775727	-1.23454	0.00239146	2	csn-5
Contig15-snapTAU.281	-0.135853	0.883254	-0.201038	0.80085	-1.24912	0.0233698	-1.6025	0.000888198	2	ooc-5
Contig21-snapTAU.155	-0.202528	0.883388	-0.340878	0.683077	-1.21693	0.0207661	-1.11139	0.00299904	2	NA
Contig104-snapTAU.105	0.23113	0.884393	-1.21936	0.116045	-1.38763	0.0326965	-2.22858	0.000411189	2	T25B9.9
Contig61-snapTAU.106	-0.172606	0.884532	-0.369889	0.676234	-1.20978	0.0247396	-0.896651	0.012221	2	NA
Contig140-snapTAU.44	0.188658	0.886872	-0.276825	0.728594	-1.1879	0.0234526	-0.844144	0.0278684	2	M01A8.2
Contig15-snapTAU.103	-0.294438	0.887	-0.531887	0.575827	-1.95165	0.0026604	-1.80721	0.00273788	2	rpl-5
Contig129-snapTAU.4	0.21659	0.887308	-1.14555	0.134486	-1.99838	0.00513361	-1.9055	0.00116101	2	NA
Contig17-snapTAU.173	-0.181403	0.887414	-0.860839	0.284762	-1.56468	0.0131154	-2.43377	0.000490216	2	NA
Contig124-snapTAU.37	-0.153201	0.887414	-0.218428	0.796826	-1.17185	0.0273303	-1.08539	0.00714087	2	NA
Contig86-snapTAU.111	-0.137853	0.887578	1.18543	0.137197	1.16712	0.0321833	-1.50794	0.0028506	2	NA
Contig27-snapTAU.69	-0.107978	0.887708	-0.912369	0.289151	-1.40597	0.0209141	-1.30442	0.00236623	2	NA
Contig3-snapTAU.18	-0.241814	0.887708	-0.702568	0.532708	-6.0836	0.000250822	-2.97977	0.000154468	2	NA
Contig100-snapTAU.113	-0.166356	0.887708	-0.0624295	0.95305	-1.27769	0.0299816	-1.20293	0.0142079	2	NA
Contig314-snapTAU.1	-0.277292	0.88852	-0.842537	0.207048	-1.01913	0.0484207	-2.33921	0.000648604	2	Y43F4B.5
Contig41-snapTAU.123	-0.221792	0.888566	-0.698702	0.347609	-1.20926	0.0305214	-1.3327	0.00165163	2	cdk-1
Contig35-snapTAU.301	-0.261501	0.888617	-0.543889	0.564209	-1.36017	0.0137279	-2.01135	0.00035003	2	Y71H2AM.5
Contig103-snapTAU.44	-0.237429	0.888753	-0.308282	0.75341	-1.18826	0.0278115	-1.81649	0.00318416	2	rpl-24.1
Contig81-snapTAU.36	-0.257899	0.888772	-0.67082	0.467226	-1.33181	0.0234213	-1.74337	0.00259248	2	Y69A2AR.18
Contig34-snapTAU.190	-0.272371	0.88911	-0.867777	0.258344	-2.81187	0.000612723	-2.81421	9.2196e-05	2	NA
Contig35-snapTAU.152	-0.206043	0.88939	-0.732746	0.379358	-1.15969	0.0393826	-1.29313	0.00210158	2	NA
Contig16-snapTAU.131	-0.186343	0.889471	-0.475018	0.829419	-1.46039	0.0238589	-1.58549	0.000990672	2	C34B2.6
Contig42-snapTAU.94	-0.189294	0.889959	-0.993171	0.125088	-1.29005	0.0238412	-1.59115	0.00103719	2	F21D5.1
Contig41-snapTAU.90	-0.243905	0.890637	-0.653029	0.591572	-1.37207	0.0180087	-1.94274	0.000834905	2	rps-2
Contig100-snapTAU.12	-0.208543	0.892749	-0.777529	0.273742	-1.37919	0.0164333	-1.77495	0.000475116	2	Y47D9A.1
Contig123-snapTAU.51	-0.234498	0.89323	-0.716303	0.347914	-1.16662	0.0306773	-1.32321	0.00412401	2	F27C1.6
Contig55-snapTAU.107	-0.223254	0.893419	-0.627964	0.467914	-1.0359	0.0495503	-1.8193	0.000382461	2	D2030.4
Contig141-snapTAU.32	-0.187221	0.893643	-0.241835	0.782257	-1.38149	0.014485	-0.816944	0.0164151	2	prg-1
Contig10-snapTAU.508	0.129526	0.894274	-0.803227	0.287208	-1.14289	0.0343499	-1.02655	0.00577399	2	cir-1
Contig11-snapTAU.416	-0.238215	0.894295	-0.487323	0.563633	-1.29598	0.0246236	-1.27807	0.00198393	2	C56G2.7
Contig56-snapTAU.2	-0.189232	0.894516	-0.477132	0.51896	-1.06904	0.0456584	-1.35653	0.0013902	2	NA
Contig7-snapTAU.93	-0.224346	0.894695	-0.567215	0.618268	-1.21318	0.0238512	-1.43317	0.00171767	2	NA
Contig51-snapTAU.181	-0.12302	0.89507	-0.12266	0.946678	-1.26958	0.0231389	-2.2709	0.0239785	2	NA
Contig21-snapTAU.310	0.140413	0.895229	-0.25364	0.738833	-1.25695	0.0359006	-1.22727	0.00540388	2	NA
Contig145-snapTAU.30	0.287634	0.895674	-1.86276	0.0500264	-4.70061	0.0003037	-6.48045	0.000108372	2	NA
Contig30-snapTAU.46	-0.22868	0.895867	0.486643	0.524429	-2.13364	0.00324988	-3.80624	3.23661e-05	2	dhs-20
Contig2-snapTAU.479	-0.238761	0.895867	-0.0324368	0.978271	-1.69924	0.00527624	-1.18244	0.00293371	2	T20B12.1
Contig101-snapTAU.23	-0.26705	0.896014	-0.623755	0.528151	-1.81722	0.00359156	-1.50112	0.00125888	2	pdcd-2
Contig75-snapTAU.96	-0.21571	0.896058	-0.744273	0.376758	-1.04053	0.049197	-1.86864	0.000865386	2	F45H10.3
Contig47-snapTAU.121	0.146106	0.896488	-0.397798	0.591103	-1.22721	0.0266932	-1.40539	0.00209765	2	Y45G12B.3
Contig112-snapTAU.12	-0.143644	0.896696	-0.409081	0.586452	-1.12023	0.0395169	-0.918546	0.00664733	2	NA
Contig10-snapTAU.420	-0.20776	0.896742	-0.231847	0.845149	-1.22607	0.0245219	-1.64293	0.000938087	2	NA
Contig113-snapTAU.31	0.240515	0.896864	2.98916	0.03822	0.268001	0.787198	1.30984	0.0356163	2	NA
Contig81-snapTAU.120	-0.149448	0.896896	-0.762561	0.262502	-1.14491	0.0299593	-1.65718	0.00159945	2	NA
Contig15-snapTAU.88	-0.251178	0.897112	-0.654778	0.560836	-1.50274	0.0165293	-1.31257	0.00953921	2	hel-1
Contig877-snapTAU.1	-0.314127	0.897473	-0.699893	0.461831	-1.47306	0.00858155	-1.6427	0.00159945	2	NA
Contig111-snapTAU.38	-0.111791	0.898062	-0.509505	0.512444	-1.30494	0.0160669	-0.866715	0.0225749	2	NA
Contig32-snapTAU.162	-0.268207	0.898174	-0.697953	0.610755	-1.92942	0.00263219	-1.71235	0.00119735	2	NA
Contig41-snapTAU.210	0.164872	0.899172	0.269851	0.747138	1.40551	0.0334366	-1.22562	0.00589111	2	NA
Contig1-snapTAU.456	-0.14758	0.899276	-0.528496	0.472189	-1.73083	0.00702544	-1.53141	0.0081534	2	NA
Contig66-snapTAU.24	-0.292815	0.899478	-0.962676	0.554841	-1.91531	0.0026078	-2.54606	0.00047581	2	C30F8.3
Contig31-snapTAU.374	-0.212134	0.899576	-0.660578	0.358391	-1.41866	0.0172351	-1.40771	0.00157627	2	F08D12.1
Contig100-snapTAU.65	-0.197068	0.899884	-0.913472	0.233367	-1.50895	0.00892973	-1.13705	0.00616567	2	car-1
Contig37-snapTAU.240	0.104219	0.899893	-0.0405253	0.972276	-1.18554	0.0385778	-2.79872	0.00011055	2	C01B10.4
Contig19-snapTAU.285	0.16662	0.900065	-0.0177428	0.987824	-1.27702	0.0322355	-1.25179	0.00556622	2	NA
Contig48-snapTAU.1	0.230587	0.900312	-0.821019	0.443475	-1.16156	0.031282	-5.04513	1.94096e-05	2	NA
Contig11-snapTAU.454	-0.142187	0.900312	-0.328473	0.659339	-1.17384	0.0333486	-1.251	0.00244912	2	Y34D9A.7
Contig44-snapTAU.73	-0.22463	0.900893	-1.55174	0.0422518	-0.999234	0.111076	-1.79379	0.0014049	2	rpl-30
Contig138-snapTAU.11	-0.144344	0.900995	-0.989686	0.185003	-1.6687	0.0167482	-4.15477	0.00172048	2	NA
Contig123-snapTAU.4	-0.250989	0.900995	-0.477384	0.571742	-2.32176	0.00142496	-1.18934	0.00329737	2	glh-1
Contig49-snapTAU.111	-0.223438	0.901186	-0.569839	0.631015	-1.58909	0.00892973	-1.82256	0.00142747	2	eef-1B.2
Contig99-snapTAU.35	-0.258179	0.901597	-0.708751	0.320043	-2.19033	0.00178438	-1.94981	0.000555696	2	NA
Contig144-snapTAU.13	-0.224943	0.901597	-0.52569	0.537836	-1.36045	0.0159267	-1.98329	0.000229516	2	NA
Contig99-snapTAU.36	-0.262404	0.902157	-1.33819	0.212133	-2.33873	0.0019428	-3.26427	0.000116559	2	F09F7.4
Contig74-snapTAU.8	-0.147113	0.902219	-0.679079	0.37176	-1.03243	0.0488658	-1.80171	0.00355478	2	gpi-1
Contig14-snapTAU.55	-0.251236	0.902704	-0.960762	0.302589	-1.32778	0.0144626	-2.11914	0.000494343	2	eat-6
Contig97-snapTAU.48	-0.207383	0.903006	-0.368071	0.65854	-1.05848	0.0479455	-1.3583	0.00152103	2	NA
Contig4229-snapTAU.1	-0.204387	0.903561	-0.874202	0.234921	-1.5921	0.00738257	-1.26852	0.00181868	2	NA
Contig7-snapTAU.286	-0.0972	0.903698	1.18041	0.0767857	-1.40037	0.0394712	-2.64629	0.000278908	2	maoc-1
Contig2-snapTAU.458	-0.218816	0.903735	-0.692314	0.643655	-2.24115	0.00201807	-2.94413	0.000881096	2	NA
Contig0-snapTAU.730	0.332218	0.903762	-1.9669	0.0307198	-0.984621	0.528439	-6.36826	1.87408e-05	2	Y51F10.7
Contig12-snapTAU.303	0.225044	0.903866	-2.28624	0.0164731	-1.11822	0.119424	-3.42546	0.0216824	2	NA
Contig12-snapTAU.202	0.142299	0.904526	-0.44517	0.549345	-2.25652	0.00224956	-4.17706	0.000220337	2	NA
Contig44-snapTAU.140	-0.117259	0.904526	-0.415862	0.597971	-1.56552	0.0112971	-1.36542	0.00239816	2	NA
Contig36-snapTAU.158	-0.208547	0.905134	-0.302739	0.762016	-1.42875	0.0136118	-1.14576	0.00257792	2	NA
Contig0-snapTAU.307	-0.119664	0.905406	-0.231654	0.788726	-1.21224	0.0326965	-1.16651	0.0116082	2	NA
Contig41-snapTAU.129	-0.213615	0.906038	-0.817204	0.54163	-1.2749	0.0436796	-1.66514	0.00220237	2	rpl-18
Contig24-snapTAU.163	-0.137311	0.906038	-0.248623	0.750883	-1.1566	0.0422566	-0.974878	0.0488628	2	F56D1.2
Contig30-snapTAU.209	0.227815	0.906038	-0.163287	0.889722	-1.80642	0.00560941	-5.46976	1.95243e-05	2	NA
Contig61-snapTAU.103	-0.219781	0.906044	-0.547601	0.453784	-1.30161	0.0219099	-1.59294	0.00110206	2	NA
Contig90-snapTAU.128	-0.118973	0.906255	-1.15473	0.074548	-1.28767	0.0286995	-1.75676	0.00604747	2	NA
Contig95-snapTAU.22	-0.134757	0.906574	-0.375048	0.637093	-1.14373	0.0277322	-1.0388	0.0161982	2	eat-16
Contig14-snapTAU.466	-0.193292	0.907574	-0.427554	0.692062	-1.46848	0.00963164	-2.08995	0.000566531	2	Y67H2A.5
Contig3-snapTAU.188	-0.162172	0.907656	0.350998	0.735092	-1.47585	0.0196948	-1.68789	0.00478779	2	acin-1
Contig11-snapTAU.546	-0.202221	0.908059	-0.824031	0.439292	-1.49008	0.0113166	-1.61407	0.00156076	2	ucr-1
Contig21-snapTAU.277	-0.116504	0.908108	-0.272117	0.768344	-1.27445	0.0267013	-1.23463	0.00601377	2	NA
Contig31-snapTAU.247	-0.102971	0.908168	-0.434962	0.615006	-1.09065	0.0454957	-1.455	0.00100688	2	cct-2
Contig48-snapTAU.118	-0.200234	0.90831	-0.58107	0.546242	-1.1425	0.046211	-3.05961	0.000123966	2	NA
Contig123-snapTAU.40	-0.180226	0.908509	-0.593938	0.518612	-1.06993	0.0474027	-1.94803	0.00175237	2	cyc-1
Contig32-snapTAU.235	-0.245259	0.908702	-0.673931	0.400684	-1.697	0.00676262	-1.39191	0.00419841	2	NA
Contig29-snapTAU.189	-0.117651	0.908715	-0.599968	0.418382	-1.14847	0.0300142	-1.20053	0.00452317	2	F53F4.14
Contig137-snapTAU.27	-0.171184	0.90929	0.155738	0.860182	-1.11209	0.0382934	-1.42144	0.0010438	2	clpp-1
Contig331-snapTAU.2	0.16324	0.909322	-0.503436	0.525736	-1.28808	0.0220152	-3.37312	4.37749e-05	2	fat-3
Contig0-snapTAU.391	-0.240305	0.909374	-0.66015	0.563633	-1.90338	0.00478849	-1.90157	0.001844	2	cpg-3
Contig14-snapTAU.200	-0.109459	0.909463	-0.417823	0.580497	-1.30956	0.0154702	-1.25206	0.00375158	2	M03F8.3
Contig22-snapTAU.193	-0.162048	0.909679	-0.391994	0.609467	-1.08297	0.0404815	-1.31454	0.00176133	2	phb-1
Contig5-snapTAU.378	-0.205532	0.909852	-0.683828	0.60115	-4.5305	0.0103443	-2.03406	0.00267431	2	NA
Contig89-snapTAU.34	-0.119558	0.90994	-1.09191	0.118192	-2.08854	0.0026655	-4.23078	5.56474e-05	2	NA
Contig90-snapTAU.14	-0.209637	0.90994	-1.04627	0.123325	-2.27321	0.00122643	-2.49168	0.00021758	2	NA
Contig41-snapTAU.169	-0.126498	0.910038	-0.479799	0.533017	-1.25642	0.0473618	-1.32407	0.00329393	2	spt-5
Contig19-snapTAU.218	-0.120456	0.910339	-0.386353	0.626382	-1.23879	0.0477527	-1.5498	0.000657383	2	H13N06.4
Contig98-snapTAU.29	-0.112793	0.910339	-0.327652	0.680815	-1.03809	0.0462496	-1.29152	0.00585621	2	NA
Contig44-snapTAU.66	-0.0993285	0.910345	0.299668	0.828443	-1.30972	0.0167321	-1.56778	0.00524505	2	elc-1
Contig24-snapTAU.265	-0.142145	0.910948	-0.21301	0.833069	-1.15625	0.0357396	-1.25107	0.00217231	2	pir-1
Contig61-snapTAU.75	-0.202235	0.911659	-0.80294	0.54935	-1.98153	0.00334603	-1.70242	0.00282547	2	rack-1
Contig19-snapTAU.45	-0.202273	0.911659	-0.804351	0.550076	-1.33487	0.0366447	-1.78144	0.00123735	2	rpl-7A
Contig36-snapTAU.149	-0.202007	0.911669	-0.775704	0.548599	-1.32344	0.0305275	-1.6618	0.00326798	2	rps-8
Contig121-snapTAU.15	-0.133428	0.911669	-0.320098	0.666937	-1.50813	0.0137007	-0.795712	0.0140326	2	NA
Contig51-snapTAU.94	-0.0917227	0.911728	1.01781	0.125746	1.38971	0.0254815	-1.98343	0.00297598	2	NA
Contig16-snapTAU.48	-0.225377	0.91175	-0.41853	0.579546	-1.69371	0.00505258	-1.62787	0.0215019	2	F36A2.7
Contig24-snapTAU.270	-0.191282	0.912368	-0.511726	0.514396	-1.28073	0.0181408	-0.952076	0.0097376	2	pro-2
Contig87-snapTAU.31	-0.205868	0.912368	-0.243058	0.774323	-1.28626	0.0198437	-1.21167	0.00296402	2	B0035.12
Contig89-snapTAU.36	-0.145318	0.912368	-0.0611254	0.954755	1.56147	0.0112715	-0.87275	0.0304391	2	NA
Contig96-snapTAU.3	0.116413	0.912622	-0.192348	0.808725	-1.14537	0.032923	-0.948099	0.00705816	2	NA
Contig14-snapTAU.482	-0.157911	0.912688	-1.73801	0.0241743	-1.32839	0.0505561	-3.90254	9.71571e-05	2	NA
Contig44-snapTAU.121	-0.129339	0.912701	0.181636	0.919516	-1.19827	0.0309151	-1.52603	0.0242955	2	fars-1
Contig2-snapTAU.251	-0.263646	0.912841	-0.413659	0.701615	-2.40162	0.00201807	-1.90466	0.00033124	2	R11A5.4
Contig95-snapTAU.21	-0.196672	0.913448	-0.624511	0.620957	-1.8824	0.00409364	-1.90102	0.00140886	2	H28O16.1
Contig5-snapTAU.62	-0.104236	0.913625	-0.419713	0.601835	-1.36088	0.0160302	-1.64993	0.000572535	2	sinh-1
Contig46-snapTAU.100	-0.141279	0.914265	-0.274465	0.746576	-1.45031	0.0197375	-1.02737	0.0131122	2	Y75B8A.7
Contig364-snapTAU.3	0.116419	0.914265	0.194811	0.823761	-1.16764	0.0384495	-1.45398	0.00364604	2	pld-1
Contig3-snapTAU.102	-0.102264	0.914364	-0.0994867	0.924984	-1.31175	0.0223527	-0.995872	0.00926085	2	Y54E10BR.4
Contig33-snapTAU.214	-0.169624	0.914456	-0.19285	0.845149	-1.10988	0.0453044	-1.03963	0.0067403	2	C08B6.8
Contig0-snapTAU.698	0.15349	0.914644	1.29132	0.0478236	-0.599446	0.400772	-4.17884	0.000252435	2	NA
Contig30-snapTAU.339	0.182289	0.915458	-0.687051	0.35424	-1.40516	0.0136731	-1.92437	0.00242822	2	pyc-1
Contig56-snapTAU.187	-0.194958	0.915458	-0.297624	0.793516	-1.19432	0.0494323	-1.31164	0.027882	2	rpl-19
Contig108-snapTAU.34	-0.0975404	0.915541	-0.402214	0.693466	-1.22889	0.028804	-1.10456	0.00288771	2	NA
Contig0-snapTAU.467	0.10788	0.915868	2.20683	0.0382642	3.10924	0.000678698	0.506882	0.200017	2	NA
Contig44-snapTAU.59	-0.199781	0.916346	-0.652533	0.63575	-1.98856	0.00350481	-1.54208	0.0246895	2	NA
Contig69-snapTAU.71	-0.158375	0.917005	-0.634377	0.432899	-1.59127	0.00818654	-1.97179	0.00049404	2	alh-9
Contig11-snapTAU.7	-0.117856	0.917448	-0.142735	0.871804	-1.17763	0.0455329	-0.960717	0.0315092	2	rsp-8
Contig75-snapTAU.97	-0.119692	0.918229	-0.281069	0.713219	-1.23068	0.0196948	-1.04611	0.00670331	2	C34C6.4
Contig31-snapTAU.194	-0.165578	0.91834	-0.301843	0.717504	-1.16568	0.0409161	-1.74077	0.0008474	2	F58F12.1
Contig0-snapTAU.98	-0.14409	0.918567	-0.49691	0.499356	-1.22	0.0277885	-1.62501	0.000739543	2	B0024.13
Contig31-snapTAU.192	-0.199982	0.918567	-0.312936	0.686125	-1.10906	0.0386815	-0.940035	0.0230325	2	rpn-5
Contig18-snapTAU.152	-0.115934	0.918651	-0.544618	0.470497	-1.37387	0.0272023	-1.12771	0.0312962	2	NA
Contig48-snapTAU.59	-0.242846	0.918779	1.36074	0.0427909	-0.1468	0.859607	0.829717	0.0333422	2	NA
Contig13-snapTAU.362	-0.200338	0.919088	-0.355763	0.679503	-1.52767	0.0104195	-1.5221	0.00138661	2	Y71G12B.1
Contig102-snapTAU.14	-0.203437	0.919302	-0.163247	0.84712	-1.56836	0.00711032	-1.36716	0.0013643	2	C24H12.4
Contig61-snapTAU.122	-0.198774	0.919446	-0.687757	0.34105	-1.46733	0.0165479	-1.87851	0.000480711	2	NA
Contig204-snapTAU.3	-0.18843	0.919496	-0.141915	0.891841	-1.68972	0.0060611	-2.21317	0.00217231	2	atp-3
Contig41-snapTAU.98	-0.128278	0.919965	-0.0883424	0.926727	-1.17211	0.0380426	-0.789872	0.02338	2	C01H6.9
Contig44-snapTAU.107	0.129648	0.920854	-0.506578	0.559197	-1.50747	0.0106315	-1.42508	0.00116286	2	ftt-2
Contig5-snapTAU.221	-0.219411	0.921142	-1.13712	0.0943676	-2.40253	0.00178438	-2.74357	0.00265906	2	gpd-3
Contig109-snapTAU.85	0.0969574	0.921259	-0.488681	0.550076	-1.0968	0.0499725	-0.970172	0.00902897	2	NA
Contig15-snapTAU.271	0.185341	0.921692	-1.4075	0.0474959	-1.43357	0.101495	-1.94824	0.0198624	2	NA
Contig45-snapTAU.30	-0.0801652	0.922135	-0.463808	0.549421	-1.07472	0.0362442	-1.57939	0.00200501	2	NA
Contig19-snapTAU.326	-0.107501	0.922135	-0.410878	0.589471	-1.13413	0.0305832	-1.1426	0.00430933	2	pbs-6
Contig48-snapTAU.94	-0.168703	0.922135	-0.445915	0.640236	-1.29388	0.0275043	-1.2982	0.00322159	2	C54E4.2
Contig7139-snapTAU.1	-0.0878908	0.922524	-0.340798	0.695526	-1.39757	0.0165479	-0.895273	0.0171296	2	NA
Contig14-snapTAU.465	-0.109225	0.92261	-0.473904	0.526134	-1.1007	0.0400404	-1.3602	0.00172166	2	Y51A2D.7
Contig22-snapTAU.301	-0.172284	0.922774	-0.208442	0.808632	-1.15574	0.0325163	-1.77337	0.000863927	2	C16A3.5
Contig21-snapTAU.281	-0.191408	0.922931	-0.550311	0.51881	-2.20788	0.0019469	-1.42625	0.00166497	2	gst-42
Contig152-snapTAU.7	-0.168259	0.922947	-1.008	0.125902	-1.77648	0.00592703	-2.23771	0.000206695	2	alh-11
Contig19-snapTAU.266	-0.182264	0.923305	0.726553	0.749214	-1.33934	0.0326824	-1.71456	0.00124845	2	rpl-3
Contig100-snapTAU.18	-0.0842956	0.923549	-0.44564	0.547408	-1.12461	0.0305043	-1.4755	0.0141491	2	T08B2.7
Contig7-snapTAU.481	-0.106983	0.923612	-0.422601	0.610869	-1.58992	0.00642633	-1.90206	0.000987051	2	NA
Contig42-snapTAU.226	0.0955518	0.923966	2.24631	0.0385878	0.899235	0.263296	-1.06819	0.0327008	2	NA
Contig41-snapTAU.209	-0.105317	0.924763	-0.235461	0.757748	1.93566	0.00558826	-1.11268	0.00682067	2	C54D10.13
Contig7-snapTAU.303	-0.155958	0.92527	-0.701775	0.575907	-1.40004	0.0113734	-1.42594	0.00137093	2	NA
Contig75-snapTAU.95	0.116137	0.925659	-0.437465	0.578471	-1.18641	0.0319316	-1.05088	0.00898984	2	pqn-85
Contig11-snapTAU.575	-0.185883	0.925749	-0.549834	0.560936	-1.69114	0.00527624	-1.48899	0.00216919	2	aco-2
Contig30-snapTAU.280	-0.10238	0.925926	-0.906403	0.171838	-1.52023	0.0288383	-1.57714	0.00541453	2	dnj-19
Contig11-snapTAU.566	0.133386	0.925989	-0.264058	0.754435	-1.19408	0.0272023	-0.846005	0.0218707	2	clp-1
Contig15-snapTAU.92	-0.193014	0.925989	-0.320224	0.778269	-1.1839	0.0305275	-1.55591	0.00245753	2	tct-1
Contig4-snapTAU.354	-0.118344	0.926507	-0.576463	0.426243	-1.6743	0.00534255	-1.77866	0.000478475	2	NA
Contig157-snapTAU.15	-0.141167	0.927442	-0.392234	0.758369	-1.0646	0.0399596	-1.06127	0.00738937	2	NA
Contig73-snapTAU.2	-0.163463	0.927565	-0.654725	0.591153	-1.75865	0.00470088	-1.67607	0.00191429	2	eef-1B.1
Contig125-snapTAU.75	0.128902	0.927691	-0.754138	0.262454	-1.34362	0.0223878	-1.5219	0.00112811	2	NA
Contig9-snapTAU.171	-0.173632	0.928143	-0.710662	0.361258	-1.84867	0.00349713	-1.79876	0.000454154	2	C14B1.9
Contig120-snapTAU.49	0.10501	0.92856	-0.43647	0.557764	-1.3089	0.0226471	-1.46012	0.00198393	2	Y110A7A.9
Contig31-snapTAU.137	-0.164148	0.929018	0.331815	0.854054	-1.31049	0.019428	-1.46657	0.00116024	2	T04A8.7
Contig1-snapTAU.23	-0.112803	0.92951	0.0353724	0.97894	-1.68076	0.0141339	-1.29089	0.0055938	2	Y57G11C.9
Contig179-snapTAU.10	0.127301	0.929722	-0.380236	0.638473	-1.39416	0.0452462	-1.32213	0.00288635	2	W02F12.5
Contig26-snapTAU.41	-0.143649	0.92997	-1.5665	0.372302	-1.91734	0.00333312	-1.6534	0.000962324	2	egg-5
Contig58-snapTAU.65	0.0666068	0.930515	0.359348	0.705001	-1.21793	0.0322355	-2.16536	0.00119505	2	NA
Contig37-snapTAU.35	-0.118999	0.930667	-1.18703	0.180579	-2.18132	0.00208214	-1.57762	0.00188136	2	NA
Contig30-snapTAU.197	-0.174545	0.930725	-0.286657	0.707448	-1.34846	0.0160302	-1.19634	0.00278595	2	W02G9.5
Contig35-snapTAU.314	-0.171506	0.931788	-0.618174	0.537481	-1.60197	0.00617197	-1.77743	0.00118587	2	rpl-6
Contig44-snapTAU.65	-0.172098	0.932337	-1.09844	0.167456	-1.08955	0.0457886	-1.71706	0.00586556	2	C16C8.18
Contig108-snapTAU.33	0.0789379	0.932545	-1.78954	0.0330796	-0.472108	0.50316	-1.31256	0.00132201	2	NA
Contig102-snapTAU.28	-0.147019	0.932545	0.092508	0.938773	-1.20776	0.0388353	-2.23412	0.000375478	2	NA
Contig30-snapTAU.238	-0.153156	0.932825	-1.13897	0.199762	-2.04609	0.00303529	-1.36136	0.00717614	2	T25F10.6
Contig1-snapTAU.107	-0.237503	0.933027	-0.359333	0.645057	-2.40828	0.00105678	-3.28565	0.00694468	2	NA
Contig12-snapTAU.531	0.12923	0.933028	-0.589711	0.482773	-1.39209	0.0175875	-1.06195	0.00471548	2	B0238.12
Contig18-snapTAU.8	0.0786567	0.933028	-0.456456	0.550076	-1.10072	0.0320585	-0.947753	0.0154045	2	NA
Contig31-snapTAU.336	0.103504	0.9344	-0.571768	0.493909	-1.39133	0.0190937	-1.17046	0.00845969	2	npp-21
Contig34-snapTAU.8	-0.127091	0.9344	-0.371334	0.665248	-1.25822	0.022928	-1.26642	0.00848573	2	NA
Contig126-snapTAU.25	-0.0710505	0.934532	-1.44526	0.0383796	-1.02867	0.0954095	-1.9465	0.00139738	2	T04A11.5
Contig19-snapTAU.311	-0.114718	0.935184	-1.16149	0.077185	-1.99703	0.016875	-2.80453	0.000889265	2	B0365.1
Contig1-snapTAU.538	0.0733705	0.935408	1.09643	0.0830534	1.43781	0.0130187	1.30533	0.00378954	2	NA
Contig86-snapTAU.45	-0.153682	0.935644	-0.358623	0.648919	-1.13751	0.0312851	-1.29124	0.00146531	2	fkb-2
Contig22-snapTAU.117	-0.12083	0.935826	-0.278996	0.724556	-1.39391	0.0142355	-1.38412	0.0113283	2	NA
Contig35-snapTAU.112	-0.15306	0.935902	-0.627306	0.472071	-1.12026	0.0381772	-1.23814	0.00286746	2	rpt-6
Contig19-snapTAU.226	-0.191233	0.93636	-0.621621	0.534716	-1.91308	0.0132865	-6.42702	1.6136e-05	2	T25B6.2
Contig97-snapTAU.122	-0.125169	0.93636	-0.267886	0.754259	-1.1048	0.0343499	-1.03309	0.00608357	2	C32D5.11
Contig105-snapTAU.23	-0.109503	0.93649	-0.296835	0.691523	-1.27897	0.0185907	-1.14456	0.00734773	2	plk-1
Contig84-snapTAU.23	0.103337	0.936572	-0.439151	0.560747	-1.33969	0.0301133	-1.25608	0.00718704	2	NA
Contig56-snapTAU.151	-0.104604	0.936884	1.76419	0.0360685	-0.701177	0.268355	-3.42556	7.7914e-05	2	NA
Contig125-snapTAU.57	-0.171989	0.937182	-0.410055	0.587949	-1.40843	0.014479	-1.63893	0.000571279	2	pps-1
Contig6-snapTAU.432	-0.109435	0.937426	-0.630212	0.409221	-1.17165	0.0367396	-1.418	0.00119864	2	ptc-1
Contig11-snapTAU.576	-0.157568	0.937901	0.0409217	0.980456	-1.25194	0.0278518	-1.59616	0.0493558	2	abcf-2
Contig87-snapTAU.68	-0.087328	0.9386	-0.566187	0.453991	-1.44543	0.0150658	-1.44153	0.00676337	2	NA
Contig56-snapTAU.158	-0.156045	0.938863	-0.245248	0.745875	-1.11316	0.0401476	-1.20497	0.00230882	2	gyg-1
Contig152-snapTAU.9	-0.100442	0.939078	-0.1788	0.881932	-1.45919	0.0453098	-1.1215	0.0103188	2	NA
Contig24-snapTAU.267	-0.114624	0.939263	-0.294351	0.694037	-1.34186	0.0243135	-1.40411	0.00270839	2	NA
Contig92-snapTAU.11	-0.114876	0.940176	-0.589898	0.501024	-1.68993	0.0158454	-2.09274	0.000516827	2	NA
Contig75-snapTAU.52	0.111003	0.940176	-0.44778	0.571671	-1.17818	0.0402173	-0.96162	0.0115519	2	NA
Contig187-snapTAU.4	-0.155801	0.940434	-0.714415	0.386986	-1.30776	0.0206216	-1.71005	0.000608906	2	NA
Contig36-snapTAU.15	-0.0734619	0.940489	0.457588	0.794102	-1.02759	0.0488312	-0.966904	0.00787632	2	dnj-17
Contig21-snapTAU.32	-0.115988	0.940664	-0.402535	0.585309	-1.06545	0.0480431	-1.21103	0.00302354	2	NA
Contig62-snapTAU.6	0.129233	0.94148	-0.75436	0.305973	-1.62781	0.00595891	-2.21533	0.000156972	2	sptl-3
Contig75-snapTAU.180	-0.0904511	0.94148	-0.672337	0.389374	-1.28811	0.022148	-1.17162	0.00376837	2	NA
Contig71-snapTAU.51	-0.0733239	0.94148	-0.463268	0.552008	-1.01848	0.046978	-1.4234	0.0106457	2	C46F11.4
Contig7-snapTAU.101	-0.102643	0.941707	0.00497909	0.997126	-1.1374	0.0366886	-0.997504	0.00677522	2	NA
Contig3-snapTAU.176	-0.123849	0.941721	-0.537151	0.483055	-1.36979	0.012599	-1.86374	0.000387927	2	tag-173
Contig5-snapTAU.422	-0.109919	0.942353	-0.0252438	0.983706	1.39451	0.0110931	-2.06595	0.000329165	2	T23F2.5
Contig10-snapTAU.368	-0.144591	0.942379	-0.367369	0.633261	-1.35831	0.0143048	-1.24295	0.00639871	2	Y23H5B.6
Contig169-snapTAU.12	-0.118044	0.942379	-0.267816	0.730883	-1.29223	0.019122	-0.977282	0.00652456	2	NA
Contig81-snapTAU.16	-0.162736	0.942449	-0.271677	0.820027	-1.94467	0.00286561	-1.1802	0.00785328	2	hsp-1
Contig116-snapTAU.59	0.0726312	0.942615	0.331987	0.666937	1.15135	0.0305043	-1.2835	0.0277124	2	NA
Contig86-snapTAU.128	-0.105951	0.942803	-1.00593	0.140051	-1.12365	0.032923	-2.24745	0.000655782	2	F52F12.7
Contig39-snapTAU.106	-0.117944	0.942803	0.501245	0.689417	-1.22367	0.0304412	-1.63103	0.00223926	2	NA
Contig102-snapTAU.7	-0.169713	0.942833	-0.485687	0.560649	-2.03738	0.00320089	-1.46184	0.00173682	2	F48E3.4
Contig142-snapTAU.21	-0.146625	0.942833	-0.19386	0.833567	-1.12814	0.0497474	-1.51839	0.00093111	2	nuo-4
Contig15-snapTAU.155	-0.0899569	0.942889	0.0342041	0.976646	-1.18146	0.0326965	-1.26812	0.00211419	2	T12G3.5
Contig35-snapTAU.87	-0.104233	0.942951	-0.566718	0.438769	-1.2296	0.0270092	-1.29245	0.00153979	2	C41G7.3
Contig33-snapTAU.40	-0.0882221	0.943396	-0.311879	0.712585	-1.17513	0.0281408	-1.22338	0.00393292	2	NA
Contig15-snapTAU.269	-0.105995	0.943427	-1.11894	0.101149	-2.11607	0.00545229	-2.28707	0.000673154	2	sptl-1
Contig88-snapTAU.1	-0.100408	0.94347	0.176554	0.922601	-1.31663	0.0271295	-1.44897	0.00325062	2	NA
Contig146-snapTAU.33	-0.139847	0.943914	-0.688931	0.53451	-1.26354	0.0334689	-3.71694	0.000434324	2	asp-1
Contig35-snapTAU.253	-0.086747	0.944031	-0.424533	0.570034	-1.21471	0.0268473	-1.33162	0.00124845	2	NA
Contig5-snapTAU.452	0.103257	0.944031	-0.247195	0.792534	-1.53714	0.00680231	-1.92798	0.000984688	2	NA
Contig124-snapTAU.9	0.082992	0.944409	-0.726279	0.416455	-1.85477	0.00520204	-1.85003	0.00109968	2	NA
Contig14-snapTAU.138	-0.121558	0.944727	-0.675295	0.474855	-1.78712	0.00503503	-1.63172	0.000974759	2	pph-5
Contig31-snapTAU.28	-0.13738	0.944975	-0.498319	0.5125	-1.61252	0.00603127	-1.64886	0.00148093	2	Y17G7B.17
Contig66-snapTAU.90	-0.134497	0.945126	-0.301569	0.744822	-1.34893	0.0163065	-1.53511	0.000831566	2	sod-2
Contig11-snapTAU.400	0.0807762	0.945353	0.184803	0.899662	1.99502	0.00374495	1.39129	0.00276691	2	NA
Contig56-snapTAU.89	-0.146868	0.945824	-0.569963	0.453991	-1.43634	0.00985407	-1.40313	0.0010511	2	Y82E9BR.3
Contig11-snapTAU.533	-0.0661631	0.945857	-1.48265	0.0394645	-0.807922	0.150759	-2.131	0.00193234	2	K11H3.3
Contig139-snapTAU.62	-0.156953	0.945958	-0.511341	0.501196	-1.28033	0.025521	-1.266	0.00377255	2	chs-1
Contig177-snapTAU.6	-0.0746218	0.945958	-0.484799	0.513941	-1.11545	0.0419978	-0.868815	0.0118603	2	M4.1
Contig14-snapTAU.107	0.0791334	0.946218	-0.467694	0.572356	-1.51055	0.021663	-1.42566	0.00283637	2	NA
Contig75-snapTAU.4	-0.0833148	0.946325	-0.70998	0.331002	-1.14929	0.0374482	-1.62478	0.000753939	2	NA
Contig141-snapTAU.33	-0.0816058	0.946755	-0.375965	0.616178	-1.25839	0.0299224	-1.24476	0.00248754	2	aars-2
Contig12-snapTAU.395	-0.129464	0.947042	-0.810945	0.459114	-1.30102	0.0209296	-1.27241	0.00259027	2	rpt-3
Contig15-snapTAU.317	-0.0942714	0.947042	-0.285036	0.723729	-1.57089	0.00934105	-1.28543	0.00259516	2	NA
Contig11-snapTAU.528	-0.136227	0.947042	-0.116789	0.932314	-1.60112	0.00604598	-1.50687	0.00155712	2	prp-8
Contig44-snapTAU.208	-0.138855	0.947045	-1.61922	0.0576553	-1.21134	0.0266145	-2.65573	9.14668e-05	2	Y24D9A.8
Contig129-snapTAU.48	-0.129679	0.947897	-0.834434	0.48608	-7.26116	0.000249793	-3.74209	0.000739543	2	NA
Contig45-snapTAU.194	-0.0790062	0.947904	-1.51874	0.0328115	-0.862451	0.235494	-2.62848	0.000388317	2	NA
Contig18-snapTAU.249	-0.357645	0.947904	-0.558348	0.468589	1.69072	0.0317743	-1.50906	0.0453916	2	NA
Contig13-snapTAU.434	-0.137086	0.947904	-0.524457	0.486614	-1.41152	0.0143571	-1.30096	0.00822973	2	Y39A1A.3
Contig151-snapTAU.35	-0.0978445	0.948417	2.11409	0.0446465	0.991926	0.441422	-1.41395	0.00977013	2	NA
Contig68-snapTAU.126	-0.102537	0.94879	0.232398	0.788032	-1.44521	0.0136118	-3.71164	9.17515e-05	2	NA
Contig38-snapTAU.40	-0.162673	0.948954	-0.549644	0.542843	-1.7028	0.00676262	-2.11119	0.00116158	2	NA
Contig68-snapTAU.19	-0.117339	0.948954	-0.231836	0.811864	-1.2654	0.0240232	-1.72342	0.00051337	2	NA
Contig56-snapTAU.193	-0.134638	0.949768	-0.402066	0.587945	-1.48702	0.00894473	-1.42871	0.00161836	2	npp-11
Contig120-snapTAU.19	-0.122875	0.949932	-0.42528	0.829056	-1.8876	0.00659685	-2.35825	0.000619402	2	pdi-3
Contig42-snapTAU.58	0.106784	0.950206	-0.326872	0.730082	-2.99284	0.000914631	-2.45366	0.000483946	2	NA
Contig37-snapTAU.102	0.11385	0.950437	-0.827998	0.278534	-2.05846	0.0103756	-1.63877	0.00244918	2	cyb-3
Contig44-snapTAU.124	-0.101344	0.950693	-0.152435	0.859474	-1.21403	0.0250693	-1.18598	0.0069852	2	Y59A8B.6
Contig102-snapTAU.18	-0.121151	0.950919	-0.305631	0.715019	-1.13176	0.0498782	-1.20034	0.00278129	2	pbs-2
Contig48-snapTAU.90	-0.0728187	0.951578	-0.850258	0.198265	-1.64207	0.00998563	-1.39119	0.0030907	2	uba-1
Contig71-snapTAU.127	-0.0960861	0.951937	-0.280457	0.710444	-1.53796	0.010704	-1.38991	0.00212147	2	smu-2
Contig44-snapTAU.189	-0.139797	0.952032	-0.297774	0.704937	-1.93844	0.00592703	-1.43922	0.00102371	2	NA
Contig3-snapTAU.348	-0.0960561	0.952441	-0.650576	0.364311	-1.44039	0.0175875	-1.49849	0.00131314	2	ima-2
Contig42-snapTAU.121	-0.0866401	0.952441	-0.515946	0.478069	-1.20823	0.0273081	-1.25692	0.0016773	2	egg-3
Contig16-snapTAU.252	-0.120094	0.952623	-0.40911	0.584624	-1.64126	0.00628544	-5.80865	1.73756e-05	2	NA
Contig37-snapTAU.40	-0.115953	0.953156	0.323389	0.75341	-1.35983	0.0441501	-4.48399	0.000144993	2	acp-5
Contig12-snapTAU.376	-0.0917334	0.953337	0.117325	0.910333	1.34882	0.0129876	-2.70682	0.00175448	2	NA
Contig37-snapTAU.206	-0.0619636	0.953694	-0.562303	0.515832	-1.63408	0.0228856	-1.18022	0.0187862	2	NA
Contig23-snapTAU.106	-0.135723	0.954027	-1.05272	0.441102	-1.99818	0.00922903	-5.28711	4.22312e-05	2	NA
Contig2-snapTAU.147	-0.0693764	0.954153	-0.584913	0.42986	-1.28472	0.0240232	-1.90306	0.000657129	2	fum-1
Contig186-snapTAU.11	0.0962952	0.954153	-0.500213	0.499356	-1.10611	0.0382934	-1.30409	0.00157899	2	drh-3
Contig90-snapTAU.44	-0.0587715	0.954153	0.196706	0.806024	-1.22117	0.0492414	-2.45365	0.000412374	2	NA
Contig14-snapTAU.359	-0.0856285	0.954426	-0.268692	0.794158	-1.21781	0.0238043	-1.25587	0.00181011	2	NA
Contig103-snapTAU.101	-0.0642114	0.954505	-0.607462	0.396631	-1.43184	0.0118369	-1.20336	0.00436229	2	coh-3
Contig60-snapTAU.107	-0.0793897	0.954505	-0.249065	0.75341	-1.02947	0.0489866	-1.18872	0.00353614	2	Y48G8AL.1
Contig77-snapTAU.115	-0.0751719	0.954646	-0.382939	0.604746	-2.43326	0.00358295	-1.28138	0.00205325	2	NA
Contig103-snapTAU.132	0.0747312	0.955183	-0.548831	0.527534	-1.08257	0.0490472	-1.44923	0.00184641	2	C32F10.8
Contig596-snapTAU.1	0.119546	0.955183	-0.471795	0.586452	-1.14339	0.0474385	-0.948607	0.0210015	2	NA
Contig72-snapTAU.11	-0.089754	0.955514	2.55141	0.00702245	2.05971	0.0404815	-0.614746	0.150624	2	NA
Contig3-snapTAU.450	0.0653625	0.955751	-0.364345	0.628968	-1.11571	0.0366567	-1.15378	0.00297893	2	NA
Contig3-snapTAU.426	0.0867981	0.956502	-0.466732	0.549588	-1.14278	0.0375252	-1.01374	0.00713429	2	C16C10.3
Contig1-snapTAU.204	-0.068514	0.956707	-0.233974	0.781951	-1.0932	0.0421206	-1.18696	0.00400973	2	unc-61
Contig141-snapTAU.35	-0.06511	0.956707	-0.198273	0.803703	-1.12243	0.0428732	-1.16049	0.00596444	2	NA
Contig15-snapTAU.108	0.0754699	0.956831	-0.416754	0.615463	-1.53624	0.00775727	-1.17218	0.00555605	2	F40F4.7
Contig110-snapTAU.68	-0.117941	0.956841	-0.685426	0.364472	-1.92046	0.00378305	-2.17786	0.000246161	2	C04C3.3
Contig47-snapTAU.185	-0.0731526	0.956871	-0.707814	0.295715	-1.47146	0.00972164	-1.3174	0.00157941	2	NA
Contig13-snapTAU.395	-0.0917216	0.957344	-0.376535	0.628245	-1.12081	0.0422259	-0.905083	0.00764351	2	T10F2.4
Contig43-snapTAU.139	0.116288	0.957481	-0.884546	0.503237	-1.63778	0.0498738	-4.4736	1.95149e-05	2	NA
Contig63-snapTAU.52	-0.0534896	0.957883	0.942266	0.212133	1.94821	0.00315439	-2.21595	0.000280992	2	NA
Contig22-snapTAU.23	-0.0561769	0.957886	-0.0508636	0.97298	-1.76664	0.0164757	-1.60717	0.0010627	2	F25H2.4
Contig21-snapTAU.345	0.083597	0.957974	-0.370493	0.664837	-1.16007	0.0396774	-0.874073	0.0086394	2	B0511.6
Contig104-snapTAU.122	0.0699622	0.957998	-0.666573	0.445196	-1.34617	0.019451	-1.14572	0.00330315	2	NA
Contig31-snapTAU.210	-0.0674699	0.957998	-0.451926	0.551644	-1.16252	0.0317532	-1.10768	0.00415493	2	mdf-1
Contig88-snapTAU.75	0.058284	0.957998	0.251711	0.820964	2.09713	0.00285114	-2.26918	0.00124845	2	NA
Contig39-snapTAU.98	-0.110919	0.957998	0.189621	0.846811	-1.44076	0.0101784	-1.69542	0.00450797	2	Y76A2B.5
Contig21-snapTAU.98	0.103225	0.958118	-0.224951	0.781422	-1.7855	0.00691435	-1.5863	0.00175448	2	mex-1
Contig36-snapTAU.232	0.0827614	0.958436	0.170323	0.866271	-1.845	0.00699449	-2.25908	0.00019036	2	ctl-2
Contig36-snapTAU.28	-0.125908	0.958838	-0.265905	0.730998	-1.48658	0.0105959	-1.59989	0.000678859	2	NA
Contig138-snapTAU.5	0.0922656	0.959107	-1.21533	0.0724222	-1.93854	0.00557925	-1.85881	0.000347168	2	NA
Contig53-snapTAU.28	-0.0768789	0.959284	-0.397909	0.593344	-1.34363	0.0178274	-1.11053	0.00386628	2	NA
Contig141-snapTAU.14	-0.0961262	0.959446	-0.338826	0.653025	-1.06838	0.0480431	-1.25482	0.00217231	2	pri-2
Contig2-snapTAU.417	-0.118212	0.959516	1.62635	0.0549008	-2.38594	0.0212636	-1.4792	0.0206965	2	NA
Contig44-snapTAU.5	0.0833988	0.959516	-1.26264	0.516435	-2.37211	0.00569752	-2.0334	0.00375071	2	NA
Contig0-snapTAU.38	0.0521821	0.959632	-0.276127	0.720123	-1.2301	0.0251548	-0.873542	0.0132202	2	aip-1
Contig21-snapTAU.67	0.08603	0.960051	-0.402445	0.585953	-1.5171	0.0173366	-1.45662	0.00235033	2	pms-2
Contig47-snapTAU.39	-0.0708701	0.960064	-0.433076	0.580698	-1.47417	0.0279145	-1.00797	0.00473495	2	capg-1
Contig35-snapTAU.139	-0.0808594	0.960293	-0.538662	0.472071	-1.05524	0.0457886	-1.76269	0.000730657	2	arx-4
Contig18-snapTAU.158	0.0983759	0.960297	-0.0759142	0.941162	-1.21282	0.0298397	-1.2419	0.00221609	2	NA
Contig17-snapTAU.78	0.0496179	0.961167	0.0413919	0.970434	-1.06545	0.0459943	-0.738867	0.0449261	2	Y116A8C.13
Contig30-snapTAU.253	-0.0609854	0.961462	-0.107434	0.91518	-1.29123	0.0393771	-0.926866	0.0333796	2	NA
Contig0-snapTAU.766	-0.0878084	0.961919	-0.855317	0.492783	-1.08469	0.0427769	-1.41294	0.00162441	2	dhs-24
Contig52-snapTAU.99	0.0367997	0.962005	1.9934	0.0125895	0.637108	0.257436	1.24753	0.00325661	2	NA
Contig125-snapTAU.4	-0.0793446	0.962005	-0.420507	0.679267	-1.49157	0.00775727	-2.06184	0.000267559	2	Y69A2AR.31
Contig22-snapTAU.225	-0.059198	0.962146	-0.170666	0.835566	1.26632	0.0375517	-1.04949	0.00367167	2	NA
Contig33-snapTAU.51	-0.0611351	0.96239	-0.126306	0.887306	-1.24839	0.0376258	-1.14549	0.0083287	2	NA
Contig45-snapTAU.33	-0.0880361	0.963406	-1.50095	0.152928	1.32355	0.036109	-1.57155	0.005728	2	NA
Contig31-snapTAU.290	0.0704054	0.963929	-0.24624	0.745753	-1.19473	0.031282	-1.13956	0.0024003	2	tag-65
Contig10-snapTAU.534	0.127565	0.963929	-0.424879	0.81917	-1.19772	0.0257231	-1.69317	0.000746614	2	NA
Contig46-snapTAU.22	-0.0380373	0.964235	1.28814	0.203474	2.23612	0.00535549	1.6049	0.00255748	2	NA
Contig34-snapTAU.87	-0.0750884	0.964235	-0.58856	0.408907	-1.17754	0.0261841	-1.3015	0.00330185	2	NA
Contig7-snapTAU.138	-0.0889521	0.964235	-0.623228	0.514802	-1.68492	0.00548153	-1.5469	0.00105625	2	NA
Contig15-snapTAU.276	-0.0639471	0.964386	-0.497447	0.556919	-1.33346	0.0399818	-1.07299	0.00909756	2	Y46G5A.4
Contig42-snapTAU.65	0.0643754	0.965283	-0.578763	0.460521	-1.28	0.0173355	-1.04768	0.00407704	2	atgp-1
Contig10-snapTAU.564	0.0576769	0.965307	0.653685	0.368229	1.45222	0.0248073	1.24241	0.0106321	2	T23B3.2
Contig6-snapTAU.329	0.0582954	0.965352	-0.44107	0.597407	-1.15955	0.0434169	-1.19474	0.00337903	2	NA
Contig41-snapTAU.107	-0.0629227	0.965419	0.0290658	0.985049	-1.41451	0.0129469	-2.78944	0.000361183	2	zip-3
Contig5-snapTAU.279	-0.0634724	0.965484	-0.143703	0.883309	-1.2563	0.0243135	-1.50246	0.000918709	2	pho-1
Contig31-snapTAU.359	-0.0569183	0.965801	-0.497571	0.641007	1.10661	0.0359006	-3.94039	5.4467e-05	2	lys-7
Contig35-snapTAU.45	-0.0867824	0.965925	-0.523586	0.54935	-1.2465	0.0400404	-1.13674	0.00590995	2	cct-5
Contig9-snapTAU.51	-0.0573633	0.966228	-1.13158	0.356701	-2.87923	0.00110747	-2.35324	0.000157683	2	NA
Contig7-snapTAU.218	-0.0794725	0.966911	-0.220516	0.86563	-1.31789	0.0303321	-1.34268	0.00331529	2	B0495.9
Contig6-snapTAU.293	-0.0518334	0.967082	-0.298297	0.723727	-1.18437	0.0422936	-1.13793	0.00562098	2	NA
Contig32-snapTAU.175	-0.0696693	0.967515	-0.82094	0.421803	-1.23032	0.0208576	-4.93606	1.67057e-05	2	NA
Contig63-snapTAU.45	-0.0432538	0.967578	-1.6752	0.0408779	-0.896762	0.277883	-2.36718	0.000114753	2	Y71H2AM.11
Contig29-snapTAU.128	0.0886121	0.967743	-0.0671507	0.957009	-1.64987	0.0248096	-5.38004	1.6136e-05	2	NA
Contig3-snapTAU.441	0.045054	0.967945	-0.340892	0.689118	-1.18871	0.0344134	-1.30754	0.00163945	2	NA
Contig104-snapTAU.43	0.0514615	0.968314	-0.839956	0.250448	-1.36321	0.0136798	-1.66372	0.000675201	2	NA
Contig3126-snapTAU.1	0.0417985	0.968315	-0.221772	0.782812	-1.28438	0.0207563	-0.880947	0.0324439	2	NA
Contig36-snapTAU.26	0.0677201	0.968766	-0.685844	0.403867	-1.14167	0.0390361	-1.12128	0.00286562	2	NA
Contig6-snapTAU.281	-0.0567077	0.96889	-0.374785	0.642954	-1.36165	0.0137265	-1.70088	0.000874206	2	rbx-1
Contig123-snapTAU.15	-0.080247	0.969323	-0.482685	0.520715	-1.28968	0.0187429	-1.40425	0.00182171	2	egl-30
Contig1639-snapTAU.1	0.0515171	0.969446	-1.38562	0.0767132	-2.16247	0.00546246	-2.04	0.000497418	2	NA
Contig11-snapTAU.354	-0.0546833	0.969607	-0.714424	0.314532	-1.27211	0.0231766	-1.44435	0.00321168	2	F53A2.7
Contig37-snapTAU.160	0.0879077	0.969805	-0.778659	0.301368	-1.61166	0.00943563	-2.24539	0.000285554	2	NA
Contig10-snapTAU.523	-0.0600087	0.969805	-0.556595	0.506101	-1.11018	0.0383731	-1.39814	0.00306089	2	NA
Contig22-snapTAU.139	0.0656474	0.969854	-0.183596	0.823667	-1.36715	0.0205392	-1.28549	0.00337235	2	lem-3
Contig11-snapTAU.2	-0.032955	0.969908	0.0156128	0.990051	-1.09979	0.0351896	-1.21284	0.0102638	2	hmg-4
Contig11-snapTAU.159	-0.0630752	0.969984	-0.449908	0.581368	-1.46063	0.0110193	-1.30535	0.00162441	2	mat-3
Contig35-snapTAU.165	0.0432831	0.969984	-0.278637	0.721967	-1.26286	0.0321833	-1.04341	0.00629374	2	M03C11.7
Contig31-snapTAU.161	-0.0562855	0.970259	-0.440014	0.582151	-1.22005	0.0470861	-1.15002	0.0129221	2	eif-3.B
Contig14-snapTAU.88	-0.0632862	0.970318	-0.48944	0.536526	-1.10101	0.0414107	-1.11788	0.00294815	2	kup-1
Contig19-snapTAU.46	0.0524321	0.970318	-0.313073	0.67911	-1.28541	0.0180775	-1.32262	0.00466355	2	NA
Contig79-snapTAU.85	-0.0434885	0.970434	-0.636504	0.615463	-1.14472	0.0489866	-1.29151	0.0142079	2	rpn-12
Contig87-snapTAU.17	-0.177621	0.970944	3.18912	0.0126432	-0.802034	0.290612	-2.46508	0.00753836	2	lact-6
Contig11-snapTAU.573	-0.0779081	0.970956	-0.0146358	0.995509	-1.27284	0.0188996	-1.63567	0.0007404	2	rnr-1
Contig82-snapTAU.101	0.0542279	0.971625	-0.0211321	0.986153	-1.26746	0.0334224	-1.01331	0.00663045	2	NA
Contig36-snapTAU.27	-0.0478148	0.972317	-0.329252	0.685368	-1.25356	0.0277357	-1.03866	0.00489176	2	NA
Contig90-snapTAU.15	-0.0638702	0.972433	-0.934687	0.214907	-1.55214	0.0110412	-1.93002	0.000524155	2	NA
Contig138-snapTAU.6	-0.0440796	0.972433	-0.998411	0.222728	-1.51189	0.0120982	-1.98086	0.00139144	2	NA
Contig13-snapTAU.1	0.0369992	0.972507	-0.334752	0.704981	-1.31141	0.0252332	-1.30282	0.0193798	2	NA
Contig100-snapTAU.86	-0.0628886	0.972553	-0.487569	0.605381	-1.33159	0.0188996	-1.10663	0.00311558	2	nol-5
Contig121-snapTAU.24	0.043746	0.972875	-0.522201	0.472787	-1.16879	0.0418697	-0.968315	0.00889704	2	NA
Contig123-snapTAU.45	0.0487785	0.972925	-0.3445	0.643655	-1.15608	0.031756	-1.15336	0.00249553	2	sig-7
Contig104-snapTAU.10	-0.0605505	0.973265	-0.320356	0.666785	-1.28662	0.0266972	-1.33558	0.00182171	2	Y45F10D.7
Contig44-snapTAU.197	0.0550276	0.97357	-0.896342	0.235025	-1.78206	0.0216705	-1.53837	0.00204373	2	pam-1
Contig0-snapTAU.135	-0.0443541	0.97357	-0.812705	0.359683	-1.81192	0.00414455	-2.23715	0.000266808	2	NA
Contig19-snapTAU.244	0.0369323	0.973789	-0.543286	0.496688	-1.46825	0.0102978	-1.43533	0.0011682	2	NA
Contig28-snapTAU.179	0.0641033	0.973847	-0.546439	0.470497	-1.31809	0.0165595	-1.33279	0.0328381	2	lbp-3
Contig83-snapTAU.51	0.0387187	0.974932	2.40096	0.0344142	0.259595	0.857234	0.678595	0.0492578	2	NA
Contig126-snapTAU.33	0.0709948	0.975145	-0.683723	0.468674	-1.76636	0.0277947	-6.76987	1.6136e-05	2	F40F4.6
Contig14-snapTAU.285	-0.0577545	0.975647	-0.458692	0.544954	-1.47756	0.00913697	-1.09999	0.004281	2	F35F11.1
Contig101-snapTAU.10	0.0613457	0.975685	-0.712918	0.438414	-1.60209	0.0385876	-1.8992	0.00245472	2	atp-2
Contig75-snapTAU.44	0.041863	0.976541	-0.425874	0.565713	-1.11867	0.0371716	-1.03065	0.00719516	2	NA
Contig113-snapTAU.55	0.0431089	0.976802	0.611958	0.648919	-1.35558	0.0341049	-1.52808	0.0115069	2	NA
Contig43-snapTAU.29	-0.0403296	0.976839	2.48573	0.0191268	0.973939	0.335534	1.18956	0.0353363	2	NA
Contig34-snapTAU.53	-0.0404938	0.977107	-0.439689	0.593002	-1.1492	0.0333831	-0.768743	0.0322162	2	lpd-7
Contig3-snapTAU.335	0.033546	0.978221	-0.446725	0.550076	-1.51566	0.0236406	-1.29789	0.0100213	2	NA
Contig2-snapTAU.6	-0.0544453	0.978324	-0.873761	0.322875	-1.47725	0.0103443	-1.87783	0.000323892	2	D2045.2
Contig25-snapTAU.36	-0.0295857	0.978511	-0.289567	0.705062	-1.2287	0.0221827	-0.967672	0.0171813	2	mus-81
Contig4-snapTAU.21	-0.0316261	0.978692	-1.17472	0.137475	-1.23443	0.0240691	-4.40002	0.00024999	2	NA
Contig11-snapTAU.46	0.0240394	0.978733	-0.264987	0.752255	-1.26333	0.0240804	-1.27626	0.00376822	2	pes-4
Contig96-snapTAU.64	-0.032508	0.97878	-0.154886	0.866393	-1.21786	0.0245816	-1.37707	0.00197651	2	R07H5.3
Contig6-snapTAU.120	0.0416186	0.97919	-0.591673	0.418272	-1.50379	0.00773203	-1.60339	0.000651234	2	NA
Contig105-snapTAU.17	0.0439842	0.979355	-0.382916	0.627312	-1.37169	0.0206395	-1.11468	0.00791289	2	zen-4
Contig12-snapTAU.305	0.0591416	0.979386	-2.37828	0.0719354	-4.52248	0.00207681	-4.80452	1.6136e-05	2	Y38F1A.6
Contig24-snapTAU.146	-0.0324509	0.979668	0.189432	0.898194	1.19627	0.0247231	-1.28274	0.00776174	2	NA
Contig14-snapTAU.50	0.0534707	0.980007	-0.258234	0.734339	-1.34608	0.0179104	-1.46035	0.00696242	2	emb-4
Contig7-snapTAU.279	-0.0230104	0.980022	-0.843001	0.217589	-1.14255	0.0421137	-1.92591	0.000431225	2	Y54G9A.4
Contig19-snapTAU.17	0.0545016	0.981228	-0.14673	0.885699	-2.72001	0.0137279	-6.69664	1.67057e-05	2	NA
Contig100-snapTAU.72	-0.0343672	0.981353	-0.18901	0.869064	-1.06216	0.0444452	-1.09913	0.00509567	2	dnj-22
Contig51-snapTAU.172	0.0280432	0.981695	-0.979448	0.227739	-1.43595	0.0236406	-3.16552	0.00130718	2	smd-1
Contig36-snapTAU.240	-0.0306209	0.981695	-0.312589	0.723299	-1.42097	0.0244856	-1.23145	0.00373137	2	NA
Contig24-snapTAU.188	-0.0428449	0.981695	0.166605	0.875261	1.46571	0.022108	-0.95907	0.0288909	2	NA
Contig114-snapTAU.56	0.0214934	0.981792	1.6254	0.0382343	1.15709	0.162553	1.64842	0.000554873	2	NA
Contig7-snapTAU.41	-0.0295814	0.982009	-0.42241	0.581153	-1.21023	0.0222548	-1.16432	0.00518436	2	cogc-4
Contig0-snapTAU.384	-0.051498	0.982168	-0.426124	0.618476	-1.41326	0.0201111	-1.62207	0.00137041	2	cts-1
Contig2-snapTAU.598	0.0449077	0.982168	-0.214179	0.783459	-1.31917	0.0157553	-1.14431	0.00397791	2	dog-1
Contig102-snapTAU.35	0.0405627	0.982243	-0.519808	0.494716	-1.34235	0.0196758	-1.18456	0.00241606	2	Y82E9BR.18
Contig170-snapTAU.11	-0.03913	0.98262	-0.269646	0.760751	-1.67012	0.00502376	-1.02243	0.00475011	2	T07A9.9
Contig2-snapTAU.31	-0.0239347	0.982855	-0.187471	0.821081	-1.13449	0.0432199	-0.925597	0.0175224	2	NA
Contig1-snapTAU.353	-0.0309526	0.983108	-0.450544	0.561717	-1.31079	0.0244419	-1.27441	0.0016885	2	abcf-1
Contig95-snapTAU.77	-0.0413004	0.983215	-0.298746	0.705508	-1.50828	0.0125655	-1.12025	0.00292165	2	NA
Contig46-snapTAU.59	-0.0286919	0.983809	-0.000120461	0.999955	-1.24739	0.0219787	-1.06103	0.00443291	2	C05D11.9
Contig1-snapTAU.215	-0.0458449	0.983877	-0.65497	0.506484	-1.7293	0.00440616	-2.87364	8.26369e-05	2	F26A10.2
Contig22-snapTAU.263	-0.0349357	0.984173	-0.441047	0.577273	-1.13	0.0310887	-1.61276	0.000681694	2	NA
Contig12-snapTAU.510	0.0318392	0.984244	-1.25692	0.0963744	-1.83593	0.00359569	-1.3515	0.00182171	2	Y40B10A.6
Contig6-snapTAU.385	-0.0314309	0.984244	-0.646668	0.38958	-1.74754	0.00737599	-1.32896	0.00141128	2	Y25C1A.8
Contig10-snapTAU.559	0.038957	0.98446	-0.401936	0.619138	-1.58978	0.0124629	-1.35104	0.00257353	2	F14B4.2
Contig308-snapTAU.1	0.0227459	0.98452	0.238108	0.861781	-1.55487	0.0127051	-1.37901	0.00409005	2	NA
Contig31-snapTAU.61	-0.0387201	0.985314	-0.536519	0.462366	-1.43775	0.0106197	-1.44491	0.00116573	2	C18H9.3
Contig92-snapTAU.32	-0.0221164	0.985459	-0.0751437	0.93794	-1.22112	0.0215471	-0.938871	0.0159787	2	dnj-30
Contig87-snapTAU.14	0.0224315	0.986871	-0.630527	0.389496	-1.35751	0.0174104	-1.61264	0.000852102	2	Y38F2AR.12
Contig33-snapTAU.155	-0.0215576	0.986871	-0.485586	0.516483	-1.45443	0.0216184	-1.5568	0.0108096	2	NA
Contig60-snapTAU.83	-0.0265852	0.986921	-0.133693	0.878221	-1.08084	0.0467019	-0.703234	0.0281831	2	cku-70
Contig109-snapTAU.47	0.0247078	0.987345	-0.473929	0.524438	-1.1677	0.0410409	-1.19254	0.00237521	2	ZK616.4
Contig75-snapTAU.176	-0.0393022	0.987345	-0.598833	0.583893	-1.08503	0.0385778	-1.97275	0.000605812	2	C44B7.10
Contig31-snapTAU.169	-0.0271997	0.987345	-0.382309	0.625515	-1.09102	0.0426451	-0.927026	0.00603718	2	NA
Contig115-snapTAU.1	-0.0320769	0.987469	-1.40461	0.0612794	-1.55496	0.015357	-2.90994	8.23196e-05	2	NA
Contig30-snapTAU.1	-0.0380924	0.987479	-0.303962	0.720242	-1.63	0.00581849	-1.68056	0.000776345	2	NA
Contig11-snapTAU.217	0.017882	0.987479	-0.0547084	0.957665	-1.23653	0.0316352	-1.08852	0.00713088	2	acdh-11
Contig14-snapTAU.474	0.0263667	0.987776	-0.831519	0.229381	-1.26925	0.0182186	-2.16653	0.00236805	2	W07G4.4
Contig50-snapTAU.138	0.0213181	0.987776	-0.295755	0.720069	-1.1814	0.0302241	-1.12896	0.0050858	2	NA
Contig0-snapTAU.290	0.0145482	0.987797	-0.631385	0.47834	-1.58425	0.0132347	-1.7189	0.00218587	2	Y108G3AL.7
Contig19-snapTAU.302	-0.0254458	0.987878	-0.563208	0.514361	-1.20866	0.0305275	-1.30811	0.00174658	2	paa-1
Contig46-snapTAU.61	-0.0280791	0.987878	-0.534053	0.621115	-1.55218	0.00689334	-1.65328	0.000629034	2	Y39E4A.3
Contig8-snapTAU.210	-0.0264993	0.987969	-0.438429	0.584059	-1.3651	0.0145393	-1.65515	0.000759158	2	cdo-1
Contig175-snapTAU.6	-0.0205948	0.988091	-0.474255	0.531694	-1.31566	0.0197025	-1.12053	0.00477941	2	NA
Contig120-snapTAU.29	0.0217972	0.98821	-0.468501	0.597244	-1.13137	0.0400366	-1.3808	0.0165362	2	41000
Contig55-snapTAU.13	0.024323	0.988881	-0.0870071	0.946027	-1.51354	0.0122306	-1.55235	0.00306548	2	B0379.1
Contig87-snapTAU.20	-0.0223853	0.98914	-0.27981	0.720202	-1.21497	0.0258751	-1.23571	0.00237065	2	NA
Contig8-snapTAU.408	-0.0245604	0.989645	-1.16515	0.105463	-1.8303	0.00374495	-2.39593	0.000124235	2	NA
Contig75-snapTAU.57	-0.0195171	0.989739	-0.615774	0.475117	-1.12608	0.0380858	-1.11306	0.00488903	2	NA
Contig0-snapTAU.792	0.020516	0.990263	-0.324103	0.667513	-1.09684	0.035629	-1.17827	0.00257186	2	F44E7.4
Contig50-snapTAU.98	0.0268485	0.99045	-0.622115	0.430328	-1.50912	0.0347598	-2.85769	0.00181127	2	fat-2
Contig27-snapTAU.141	0.0312632	0.99045	-0.464125	0.586452	-1.3476	0.0218148	-1.12636	0.0074986	2	D2096.8
Contig57-snapTAU.58	0.020912	0.990526	-0.198132	0.810713	-1.11138	0.0319283	-1.378	0.00142024	2	K07H8.1
Contig31-snapTAU.293	-0.0201472	0.990711	-0.233199	0.761166	-1.39689	0.0166602	-1.02429	0.00382273	2	F49E12.1
Contig22-snapTAU.222	-0.0148092	0.990949	-0.091418	0.930393	-1.12398	0.0390001	-1.10981	0.0100057	2	NA
Contig0-snapTAU.55	-0.0118616	0.991001	1.88628	0.103214	1.56535	0.0427196	1.29231	0.00753722	2	NA
Contig205-snapTAU.3	-0.0245038	0.991466	-0.981749	0.292375	-1.2314	0.0296953	-1.37057	0.00125681	2	NA
Contig129-snapTAU.8	-0.0255392	0.991802	-0.545802	0.452885	-2.62579	0.00166223	-1.68627	0.000937992	2	NA
Contig19-snapTAU.253	-0.0123629	0.992056	-0.296575	0.701309	-1.09114	0.0474027	-1.01539	0.00940007	2	NA
Contig27-snapTAU.150	-0.0162558	0.992175	-0.55078	0.470088	-1.842	0.00614831	-1.34277	0.00185195	2	NA
Contig27-snapTAU.11	0.0195373	0.992337	-0.70723	0.333959	-1.32566	0.0344599	-3.09616	9.81633e-05	2	NA
Contig60-snapTAU.105	0.012807	0.992451	-0.194269	0.810657	-1.14699	0.0361068	-0.919303	0.00864646	2	F56A6.4
Contig14-snapTAU.65	0.0110557	0.992527	-0.369898	0.655497	-1.17283	0.0426895	-0.952277	0.0166874	2	NA
Contig40-snapTAU.33	-0.0149984	0.992809	-0.496348	0.647745	-1.63572	0.0057456	-1.30311	0.00159099	2	NA
Contig70-snapTAU.132	-0.0121341	0.993825	-1.34986	0.0463715	-0.110943	0.936916	-1.99342	0.000816864	2	NA
Contig133-snapTAU.3	0.00787201	0.994223	-0.393873	0.606106	-1.31593	0.0169274	-1.39653	0.00444215	2	NA
Contig8-snapTAU.322	-0.0175468	0.994548	-1.45464	0.0802335	-1.74495	0.00614831	-2.35956	0.00016481	2	NA
Contig75-snapTAU.66	0.00758685	0.995323	-0.228929	0.793096	-1.41721	0.0164245	-1.33529	0.00241021	2	C03H5.2
Contig37-snapTAU.162	0.00970632	0.995405	-1.08477	0.0975089	-1.5207	0.016614	-2.24132	0.000340797	2	fbp-1
Contig34-snapTAU.95	0.0120466	0.995405	-0.817155	0.284844	-2.18747	0.0190127	-5.54352	1.87408e-05	2	NA
Contig7-snapTAU.181	0.0127518	0.995405	-0.232346	0.791532	-1.49099	0.00935824	-1.5609	0.000699397	2	NA
Contig35-snapTAU.267	-0.00804861	0.995441	-0.716855	0.308965	-1.27315	0.0183482	-2.8247	0.000165986	2	NA
Contig19-snapTAU.206	0.0110563	0.995489	0.0796757	0.945511	1.56451	0.0140579	-1.00887	0.0190651	2	NA
Contig35-snapTAU.172	0.0140673	0.995496	-0.948257	0.194278	-1.59935	0.0135128	-1.77879	0.000999815	2	rme-2
Contig1096-snapTAU.1	-0.00835986	0.995496	-0.567592	0.494161	-1.36957	0.0371716	-1.38563	0.00354337	2	NA
Contig12-snapTAU.184	-0.0102497	0.995926	-0.125288	0.893777	-1.44951	0.00954748	-5.20617	5.31661e-05	2	T02D1.8
Contig7-snapTAU.33	0.00960958	0.996086	-0.217279	0.804328	-1.21654	0.0335724	-0.952406	0.00946873	2	NA
Contig192-snapTAU.7	0.00639811	0.99627	-1.19825	0.0698842	-1.29183	0.0486283	-1.82859	0.00255032	2	ZC373.1
Contig12-snapTAU.522	-0.0120734	0.996564	-0.755231	0.345391	-1.14201	0.0342484	-1.59395	0.000665807	2	NA
Contig26-snapTAU.100	0.00888886	0.996899	-0.238576	0.7571	-1.41774	0.0120982	-1.28645	0.00157411	2	gad-1
Contig9-snapTAU.135	0.00489439	0.997024	1.04208	0.119474	1.38385	0.0167934	0.71321	0.0291127	2	NA
Contig4390-snapTAU.1	-0.0094088	0.997244	-0.808958	0.315868	-1.64457	0.00588069	-1.26121	0.00163696	2	NA
Contig30-snapTAU.245	-0.00575873	0.998084	-1.18614	0.118948	-2.12883	0.00730172	-2.06033	0.000414286	2	mdh-1
Contig14-snapTAU.366	0.00609215	0.998178	-0.444957	0.560837	-1.10418	0.0423595	-1.37644	0.00107538	2	C27A7.6
Contig39-snapTAU.55	0.00509822	0.998203	-0.0510361	0.973419	-1.61515	0.00625127	1.03538	0.00414342	2	NA
Contig2-snapTAU.66	-0.00643856	0.99839	-0.894685	0.388919	-2.29429	0.00134884	-2.09837	0.000185611	2	epg-3
Contig138-snapTAU.21	0.00320653	0.999183	-1.3955	0.0837857	-1.39404	0.0206216	-2.63585	0.000130308	2	NA
Contig24-snapTAU.15	-0.00335735	0.999183	-0.611882	0.518473	-1.75826	0.00734554	-1.47422	0.0193762	2	NA
Contig37-snapTAU.88	0.00256479	0.999183	-0.408298	0.598668	-1.36372	0.0147205	-1.15379	0.00276391	2	NA
Contig37-snapTAU.112	-0.00138694	0.999255	-0.338099	0.650146	-1.13202	0.0472731	-0.960098	0.00853385	2	K04G7.1
Contig68-snapTAU.25	0.000937816	0.999374	-0.394508	0.604073	-1.73918	0.0366567	-1.03221	0.0212165	2	T06D10.2
Contig70-snapTAU.18	-0.00117416	0.999399	-0.402675	0.618268	-1.17231	0.0312417	-1.05033	0.00406065	2	NA
Contig37-snapTAU.28	-0.000840834	0.999774	-0.601331	0.416052	-1.06958	0.0496047	-1.36606	0.00139582	2	vps-52
Contig23-snapTAU.100	-0.000393487	0.999809	-0.285848	0.739005	-1.40568	0.0263288	-0.777056	0.0163568	2	E01A2.7
Contig103-snapTAU.21	-0.000345048	0.999856	-0.547934	0.466325	-1.31509	0.0334802	-0.949386	0.00750463	2	Y40B1B.8
Contig53-snapTAU.147	-0.000489421	0.999876	-0.990524	0.259886	-2.44751	0.0019696	-2.5364	9.51514e-05	2	ZK829.4
Contig44-snapTAU.137	0.000177993	0.999913	-0.383992	0.624547	-1.26885	0.0276843	-1.26453	0.00152142	2	Y108G3AL.2
Contig1-snapTAU.283	3.60193	0.000113513	0.556274	0.468674	-0.050243	0.959803	0.100027	0.789868	1	NA
Contig71-snapTAU.64	3.04315	0.000149096	0.155672	0.870522	-0.256246	0.785638	-0.168792	0.662972	1	NA
Contig145-snapTAU.26	4.38956	0.00015832	0.415834	0.597517	-0.438314	0.689855	-0.751	0.266859	1	NA
Contig56-snapTAU.146	5.0065	0.000188785	1.51733	0.172603	-0.501536	0.552584	-0.247414	0.490288	1	NA
Contig56-snapTAU.123	3.39531	0.000201282	0.11607	0.907493	0.219922	0.839264	0.13586	0.629857	1	NA
Contig56-snapTAU.200	1.8709	0.00133862	-0.205594	0.85177	-0.157295	0.865978	0.0513877	0.875485	1	NA
Contig4-snapTAU.372	1.53028	0.00219024	0.822461	0.222728	0.480807	0.453429	-0.421128	0.377354	1	T21F4.1
Contig36-snapTAU.241	1.78807	0.00245897	-0.0336195	0.977696	-0.555377	0.633203	-0.291072	0.376821	1	C13B4.1
Contig9-snapTAU.37	1.36225	0.00284138	0.0289112	0.984556	0.215065	0.875016	0.295267	0.447945	1	odc-1
Contig19-snapTAU.208	1.49556	0.00284138	0.00850377	0.996224	0.0934799	0.918062	-0.74392	0.34121	1	NA
Contig71-snapTAU.91	1.55212	0.00298733	1.02696	0.337846	0.603522	0.344928	-0.501812	0.0717766	1	NA
Contig28-snapTAU.304	1.96415	0.00333416	0.0205545	0.990852	-0.247614	0.859107	-0.432658	0.20926	1	NA
Contig207-snapTAU.5	1.46885	0.00400019	0.0497571	0.982617	-0.390692	0.579994	-0.0102545	0.984988	1	NA
Contig28-snapTAU.107	1.69318	0.00410802	-0.314738	0.694224	0.560529	0.39698	0.250062	0.5352	1	NA
Contig56-snapTAU.102	2.61221	0.00450592	0.969317	0.200305	0.987258	0.0753461	-0.266314	0.420897	1	NA
Contig45-snapTAU.193	1.23828	0.00467389	0.200889	0.845851	-0.197497	0.799957	-0.0738124	0.959106	1	NA
Contig68-snapTAU.65	1.27125	0.00532914	-0.393131	0.732052	-0.103943	0.912702	-0.564774	0.0523531	1	NA
Contig7-snapTAU.135	1.65669	0.00532914	0.13282	0.891304	0.00447065	0.996697	0.0501524	0.881398	1	NA
Contig18-snapTAU.108	1.44855	0.00910307	-0.0427707	0.980711	0.951215	0.339539	-0.347452	0.358639	1	NA
Contig176-snapTAU.4	-1.78463	0.00951495	1.07922	0.443214	-0.163258	0.924639	-0.767997	0.110873	1	NA
Contig5-snapTAU.89	0.936574	0.0116712	-0.0479324	0.967688	0.0946511	0.931866	-0.620421	0.0793212	1	NA
Contig35-snapTAU.243	-1.47659	0.0117287	-2.62364	0.106007	-0.129978	0.948608	-0.87583	0.264223	1	NA
Contig82-snapTAU.69	1.08453	0.0118115	0.29455	0.788913	-0.0296143	0.979689	0.614631	0.253149	1	NA
Contig77-snapTAU.53	1.14617	0.0126185	1.08427	0.180579	-0.127238	0.924284	-0.848598	0.050078	1	Y51A2D.13
Contig9-snapTAU.241	1.09574	0.0137135	-0.254963	0.755626	-0.785758	0.29201	-0.980844	0.251944	1	Y61A9LA.1
Contig61-snapTAU.71	0.964715	0.0149591	-0.108337	0.912851	0.0671312	0.957493	0.161039	0.70389	1	F35G2.1
Contig93-snapTAU.51	-1.24848	0.0152319	-0.568151	0.595136	-0.430636	0.557189	0.294619	0.512949	1	pgp-14
Contig55-snapTAU.71	1.00062	0.0156902	0.820005	0.473717	0.0772794	0.93786	-0.63218	0.066403	1	NA
Contig90-snapTAU.45	1.00496	0.0162353	0.559278	0.727567	0.183185	0.817172	-0.732391	0.270979	1	NA
Contig49-snapTAU.46	1.47381	0.0181893	-1.07661	0.451826	-0.534721	0.626831	-1.86831	0.0590999	1	NA
Contig42-snapTAU.164	-0.848857	0.0184887	0.244796	0.797417	0.721037	0.401644	0.620387	0.17304	1	NA
Contig13-snapTAU.210	0.840258	0.019374	0.348677	0.756071	-0.399911	0.613998	0.470844	0.166304	1	NA
Contig12-snapTAU.137	1.06023	0.0195121	-0.561538	0.684332	0.277061	0.75403	0.335473	0.380536	1	NA
Contig4-snapTAU.414	1.01132	0.0227507	1.14354	0.0808366	0.531109	0.571115	-0.156142	0.683741	1	NA
Contig78-snapTAU.100	-1.40225	0.0234221	0.238012	0.754646	0.683459	0.360943	-0.523482	0.20769	1	NA
Contig112-snapTAU.3	0.787073	0.0262898	1.24553	0.181958	-0.098547	0.922472	-0.129113	0.701911	1	NA
Contig55-snapTAU.72	0.984992	0.0280979	0.561131	0.465225	0.142502	0.871426	-0.651648	0.0628669	1	NA
Contig1-snapTAU.379	1.95193	0.029114	-0.329966	0.666588	0.278355	0.716775	-0.585924	0.153245	1	NA
Contig38-snapTAU.108	-1.12439	0.0302323	-1.04138	0.125088	-0.131669	0.887427	-1.04963	0.137671	1	NA
Contig33-snapTAU.47	1.0014	0.0304163	0.268532	0.870522	-0.492786	0.438835	0.479508	0.308148	1	NA
Contig10466-snapTAU.1	-0.834252	0.0315231	-0.198855	0.812692	-0.525362	0.523515	-0.110693	0.785435	1	NA
Contig29-snapTAU.46	1.03141	0.0360152	1.26307	0.0785319	0.957394	0.215365	0.176191	0.682293	1	NA
Contig31-snapTAU.319	0.72705	0.0362094	0.457503	0.65071	0.0390518	0.97849	0.658302	0.0761335	1	nhl-3
Contig91-snapTAU.28	1.40896	0.0366904	0.934406	0.230394	-0.800739	0.507298	-0.0961042	0.776706	1	NA
Contig51-snapTAU.15	0.905262	0.0396146	0.544075	0.575595	-0.288823	0.795769	0.599516	0.186988	1	NA
Contig67-snapTAU.195	-1.10836	0.0397795	0.684521	0.433036	0.0545063	0.963332	-0.51569	0.475216	1	NA
Contig74-snapTAU.69	0.764641	0.0403484	-0.545307	0.484002	0.110381	0.908492	-0.866883	0.30784	1	Y71H2AM.12
Contig7-snapTAU.295	0.814834	0.0403484	0.0822371	0.941534	0.402169	0.765107	0.0742385	0.871554	1	NA
Contig106-snapTAU.75	0.823876	0.0416695	0.785379	0.363826	0.830901	0.44456	-0.209655	0.50493	1	NA
Contig14-snapTAU.542	1.33136	0.0422289	-0.49129	0.571383	0.436357	0.678024	-0.752565	0.244296	1	gei-7
Contig40-snapTAU.160	-0.781037	0.0444553	-1.13549	0.128642	0.15533	0.907932	0.370677	0.521304	1	NA
Contig60-snapTAU.49	0.732924	0.0451223	-0.0230238	0.984884	0.00244408	0.998732	-0.217577	0.426968	1	tag-163
Contig47-snapTAU.193	0.809042	0.0453912	-0.0247485	0.987427	0.240887	0.819184	-0.382757	0.609505	1	NA
Contig7-snapTAU.136	1.21665	0.0468982	-0.0151183	0.991483	-0.434085	0.576049	-0.280476	0.345994	1	NA
Contig24-snapTAU.111	1.13294	0.0478194	0.328841	0.723727	0.144084	0.881639	0.598943	0.140613	1	NA
Contig71-snapTAU.85	0.966256	0.0478789	-0.021841	0.985064	0.452396	0.480022	-0.304721	0.446657	1	NA
Contig42-snapTAU.21	0.696073	0.0479911	0.537538	0.557992	-0.180802	0.831407	-0.0569127	0.889493	1	NA
Contig20-snapTAU.280	0.903303	0.0479911	0.515824	0.585746	-0.2504	0.762194	-0.0903724	0.865786	1	NA
Contig8-snapTAU.499	-0.679634	0.0503577	-0.992934	0.275624	-0.487221	0.65853	-2.18616	0.000231866	1	NA
Contig63-snapTAU.33	-0.786813	0.0505973	-0.829107	0.256548	0.320291	0.798119	-1.59202	0.00217136	1	NA
Contig67-snapTAU.120	-0.821697	0.0511556	0.129463	0.922989	-0.657644	0.413659	-2.55543	0.00861276	1	NA
Contig51-snapTAU.158	0.756005	0.0547548	0.805139	0.328808	1.26202	0.0602504	1.14953	0.00405559	1	NA
Contig70-snapTAU.74	-0.95997	0.0560036	1.29737	0.0850983	0.325852	0.702149	-3.66975	0.000116218	1	NA
Contig86-snapTAU.80	0.949009	0.0563771	0.354883	0.630839	-0.192944	0.835469	2.69363	0.0017913	1	NA
Contig30-snapTAU.68	-0.695659	0.0576197	-0.014861	0.991145	0.316767	0.767947	-0.962233	0.0130573	1	C29G2.6
Contig28-snapTAU.255	1.80394	0.0580669	2.34812	0.00800984	0.0721109	0.965093	-0.0669759	0.861648	1	NA
Contig66-snapTAU.65	0.950767	0.0584638	-0.351206	0.662247	0.186265	0.835078	-1.31821	0.0033567	1	NA
Contig1-snapTAU.83	0.677053	0.0588593	-0.293379	0.788913	0.143998	0.880012	-1.85771	0.00409712	1	C12D12.1
Contig67-snapTAU.110	0.969548	0.0622686	0.235	0.79037	0.193135	0.822594	1.20361	0.0197278	1	NA
Contig159-snapTAU.14	0.802505	0.0639485	-0.205209	0.838828	-0.511153	0.406294	1.38409	0.00337589	1	NA
Contig45-snapTAU.168	-1.03091	0.0659724	-0.704078	0.335877	-1.28579	0.0388353	0.790057	0.19761	1	M7.12
Contig19-snapTAU.16	0.861771	0.0664318	1.24991	0.0702218	0.323268	0.711627	-3.35683	6.82058e-05	1	NA
Contig77-snapTAU.61	-0.636482	0.06695	-0.912186	0.246844	-0.378435	0.711283	-3.48201	4.02066e-05	1	C52B11.5
Contig77-snapTAU.117	1.09388	0.0714459	0.285681	0.764654	1.34042	0.0236827	0.687294	0.102463	1	NA
Contig88-snapTAU.65	0.739594	0.071975	0.183103	0.82499	0.00864962	0.993774	-2.02292	0.000414286	1	NA
Contig63-snapTAU.15	1.09322	0.0726002	0.527304	0.510006	-1.16088	0.0543657	-3.13306	0.00125681	1	NA
Contig43-snapTAU.91	0.74467	0.0731461	1.28173	0.0808366	0.608044	0.45979	-2.55447	8.96243e-05	1	M60.2
Contig41-snapTAU.101	-0.699701	0.0745844	-0.340788	0.643625	-0.614338	0.48737	-1.36727	0.0011046	1	F49E12.9
Contig17-snapTAU.108	1.04567	0.0767817	-0.472249	0.626382	0.359253	0.648226	0.982656	0.0210792	1	NA
Contig55-snapTAU.66	-0.750043	0.0782198	1.03077	0.113026	-0.272696	0.738371	-2.79311	0.000109854	1	NA
Contig76-snapTAU.13	1.16231	0.0782198	1.26974	0.125088	0.452769	0.666047	-1.46082	0.00120208	1	Y42G9A.1
Contig131-snapTAU.46	0.80157	0.0782198	-0.384487	0.601924	0.0337031	0.977253	-1.17295	0.00301712	1	NA
Contig26-snapTAU.159	-0.657463	0.0812365	1.00308	0.150607	-0.0767824	0.952258	-2.41396	0.00139226	1	hmit-1.3
Contig34-snapTAU.23	0.649	0.0813308	0.886599	0.464607	-0.439353	0.590322	-1.08012	0.0061122	1	NA
Contig11-snapTAU.435	0.681359	0.0823822	0.909259	0.43897	0.0926033	0.924765	0.750896	0.0290146	1	F23H11.5
Contig17-snapTAU.57	0.948258	0.0833969	0.400474	0.618476	1.62571	0.0552673	1.63646	0.00285611	1	NA
Contig3-snapTAU.213	-0.645117	0.0833969	-0.0571792	0.962117	-0.0605816	0.955792	-0.858667	0.0210753	1	gst-6
Contig6-snapTAU.209	0.646756	0.0858099	1.2636	0.140051	0.0441874	0.968077	-1.45011	0.00110375	1	NA
Contig12-snapTAU.245	-0.71592	0.0902219	-0.0886579	0.924314	0.560332	0.520114	-1.4156	0.00205325	1	NA
Contig37-snapTAU.147	0.570479	0.0903642	0.629977	0.620718	-0.320247	0.776107	1.28963	0.0102129	1	F52D10.2
Contig67-snapTAU.84	1.05016	0.0946008	-1.06201	0.0899807	-0.580351	0.349557	-1.12398	0.0136697	1	NA
Contig72-snapTAU.88	-0.728422	0.0979063	-0.47391	0.55362	-0.238637	0.759403	-0.725415	0.0357193	1	rpl-32
Contig45-snapTAU.183	0.672362	0.0986746	-1.55883	0.0570669	0.172143	0.862188	-1.20446	0.00337604	1	NA
Contig14-snapTAU.120	-0.693508	0.101405	-0.70918	0.347569	-0.500363	0.621499	-1.685	0.00163526	1	NA
Contig116-snapTAU.88	-0.639368	0.102767	-0.404798	0.668611	-0.582227	0.320021	2.20789	0.0301531	1	NA
Contig14-snapTAU.236	-0.794689	0.104257	-0.978797	0.233982	-0.640711	0.385768	-1.39502	0.00814397	1	ret-1
Contig128-snapTAU.37	0.577856	0.10492	1.39445	0.141698	0.157659	0.902468	0.91205	0.0331897	1	NA
Contig5-snapTAU.502	0.82172	0.107607	1.46085	0.0430496	0.902408	0.13014	0.51491	0.201536	1	NA
Contig1-snapTAU.490	0.645153	0.109243	-0.829841	0.486461	0.209881	0.833303	2.93991	0.000477295	1	NA
Contig51-snapTAU.159	0.890391	0.109504	0.308866	0.710165	-0.276146	0.743115	1.53299	0.00167369	1	NA
Contig43-snapTAU.229	0.548199	0.109838	0.837104	0.214532	-0.241906	0.755435	-1.55967	0.00314232	1	NA
Contig10-snapTAU.28	0.650257	0.110522	0.373253	0.648781	-0.169783	0.876346	-1.79178	0.00309298	1	sgk-1
Contig14-snapTAU.481	-0.68217	0.110694	-1.06605	0.172875	0.0926067	0.940133	-1.65075	0.000629034	1	NA
Contig28-snapTAU.209	0.65124	0.110938	-0.304565	0.702354	0.29114	0.8222	-0.611571	0.037662	1	NA
Contig8-snapTAU.10	0.60076	0.116239	1.07854	0.124673	-0.456113	0.511954	1.00131	0.0448155	1	NA
Contig13-snapTAU.9	0.887501	0.122584	-0.574072	0.454419	-0.120784	0.938827	-1.20409	0.0342225	1	hpd-1
Contig4-snapTAU.244	1.33252	0.123589	0.902886	0.195173	-0.0441595	0.970297	-2.15478	0.000999815	1	NA
Contig51-snapTAU.182	-0.699456	0.124237	-0.886256	0.244497	0.46614	0.737418	-3.17342	0.000103743	1	NA
Contig176-snapTAU.15	0.562327	0.126112	0.638255	0.440592	-0.0343638	0.97728	-1.38429	0.00107961	1	NA
Contig89-snapTAU.54	0.723814	0.128231	0.745543	0.447671	0.515914	0.663844	1.91727	0.00375071	1	NA
Contig2-snapTAU.491	0.552515	0.128567	0.417775	0.736003	-0.14234	0.886374	-1.68328	0.0007404	1	NA
Contig10-snapTAU.500	0.865999	0.131703	2.5217	0.0151228	-0.673949	0.385556	0.0292816	0.95129	1	NA
Contig44-snapTAU.180	-0.606502	0.131703	-0.483382	0.544	-0.680198	0.283195	-0.752753	0.0477234	1	NA
Contig28-snapTAU.297	0.57348	0.13288	1.24929	0.135796	-0.00569162	0.995819	1.87686	0.00265514	1	NA
Contig11-snapTAU.356	0.578741	0.133065	1.44714	0.142517	0.520073	0.676917	-0.993298	0.0113664	1	NA
Contig61-snapTAU.64	0.592116	0.133065	-0.0601787	0.954935	-0.4731	0.492108	-1.00869	0.0378577	1	T12G3.2
Contig22-snapTAU.110	0.866947	0.135044	0.913549	0.162073	0.0612217	0.95022	-2.12628	0.000351735	1	NA
Contig19-snapTAU.268	0.622285	0.139622	-0.386078	0.623291	-0.384403	0.637198	-2.50238	0.00219312	1	mrp-3
Contig38-snapTAU.140	0.540356	0.14135	0.692171	0.549353	0.101668	0.926992	0.922421	0.0157114	1	glo-3
Contig148-snapTAU.10	0.78816	0.141662	1.5709	0.0303748	0.0831088	0.944801	0.0706818	0.926354	1	NA
Contig88-snapTAU.64	0.714656	0.147175	0.167994	0.849298	0.191671	0.882246	-1.59815	0.00124845	1	NA
Contig5-snapTAU.332	0.573806	0.147715	0.427705	0.595924	0.241042	0.766876	0.710545	0.0449867	1	NA
Contig83-snapTAU.132	0.857936	0.151892	0.134761	0.876518	-0.53728	0.404381	-2.73559	8.26369e-05	1	NA
Contig31-snapTAU.157	0.891652	0.152741	0.263692	0.772688	0.626012	0.394463	1.28897	0.00487736	1	F46C5.10
Contig136-snapTAU.14	0.754578	0.153906	0.30777	0.735172	0.365525	0.686179	-0.563068	0.0499697	1	NA
Contig142-snapTAU.20	-0.598464	0.15416	-0.578401	0.440592	0.0360292	0.97432	-0.956591	0.00551165	1	K05C4.2
Contig36-snapTAU.82	-0.565061	0.154364	-0.295383	0.692355	-0.474566	0.528574	-1.21105	0.00355338	1	NA
Contig40-snapTAU.157	-0.615818	0.154554	-0.446075	0.563186	-1.33747	0.0266932	-0.751154	0.142364	1	NA
Contig130-snapTAU.47	0.719444	0.154717	1.51101	0.200939	3.02068	0.000249793	0.326223	0.436638	1	NA
Contig39-snapTAU.102	1.11579	0.154717	0.396608	0.648059	1.84443	0.0133431	-0.734127	0.204811	1	NA
Contig67-snapTAU.99	0.520348	0.154717	-0.155235	0.872084	-0.111975	0.922667	-1.3712	0.00261477	1	NA
Contig45-snapTAU.149	0.600243	0.15758	-0.190779	0.812959	-0.148944	0.874319	-0.775047	0.0467373	1	NA
Contig14-snapTAU.249	-0.706481	0.159317	1.12676	0.232205	-0.284851	0.752455	0.959933	0.0110957	1	T20B3.1
Contig94-snapTAU.105	0.772262	0.159317	0.486361	0.539277	0.857267	0.171365	1.29928	0.00498294	1	NA
Contig37-snapTAU.215	-0.504345	0.161984	-0.950466	0.367459	-0.169946	0.861344	-1.19378	0.00523389	1	NA
Contig25-snapTAU.126	-0.572051	0.16428	0.0253201	0.990852	0.450468	0.585707	-1.36997	0.00545337	1	NA
Contig12-snapTAU.422	0.542838	0.165145	0.886075	0.258922	0.537134	0.535116	0.871767	0.0212172	1	C09F12.2
Contig36-snapTAU.254	0.591867	0.16522	-0.235412	0.762016	0.500582	0.502157	0.702743	0.0474759	1	NA
Contig10-snapTAU.567	-0.899856	0.16522	-0.179597	0.945353	-0.882605	0.090149	-2.46745	0.000145835	1	acbp-1
Contig35-snapTAU.275	-0.881003	0.166814	-0.268342	0.773062	-1.00298	0.15435	-1.77989	0.040007	1	NA
Contig2-snapTAU.523	0.504009	0.16832	0.19466	0.866237	1.05316	0.0916987	0.918107	0.0327018	1	NA
Contig12-snapTAU.138	0.611752	0.16911	-0.147007	0.918371	-0.535625	0.452891	-0.915009	0.0290898	1	NA
Contig3-snapTAU.328	0.92878	0.170259	2.42462	0.0639341	1.88705	0.0062539	0.534	0.289953	1	NA
Contig95-snapTAU.54	-0.629115	0.172699	-0.65424	0.464867	-0.326181	0.672508	-0.939162	0.0130573	1	inx-13
Contig12-snapTAU.241	-0.618889	0.17477	-0.663234	0.364311	-0.201347	0.870468	-0.816274	0.01747	1	NA
Contig34-snapTAU.141	0.62925	0.175804	0.602894	0.580497	0.122787	0.915979	0.737559	0.0367141	1	NA
Contig22-snapTAU.178	0.733132	0.176879	-0.125639	0.906648	0.474511	0.584676	-4.13198	7.24468e-05	1	NA
Contig13-snapTAU.158	0.883469	0.179639	2.86602	0.0162724	1.1381	0.121135	0.548372	0.177509	1	NA
Contig67-snapTAU.130	0.765415	0.180328	0.670882	0.485845	0.8942	0.182543	1.1779	0.0100272	1	NA
Contig6-snapTAU.36	0.679794	0.181673	0.0198037	0.988565	0.115136	0.905103	-1.35884	0.00289638	1	NA
Contig19-snapTAU.24	0.715302	0.182659	0.808516	0.231356	-0.756219	0.196601	-0.772062	0.0170936	1	NA
Contig127-snapTAU.45	0.669655	0.184613	-0.307553	0.734327	0.19617	0.829757	1.04844	0.0215066	1	NA
Contig28-snapTAU.109	0.559456	0.185375	-0.55977	0.48608	0.0986613	0.926669	-2.04393	0.000272638	1	NA
Contig63-snapTAU.96	0.489744	0.185425	0.637482	0.370382	0.204301	0.832034	0.939628	0.0176347	1	F47G3.1
Contig23-snapTAU.194	0.690047	0.185783	-0.441857	0.742689	-0.0666019	0.963989	-1.0645	0.00582601	1	NA
Contig11-snapTAU.240	-0.524797	0.190626	-0.640642	0.379358	-0.113345	0.923409	-0.731226	0.0406239	1	F17C8.9
Contig56-snapTAU.147	0.468659	0.195234	-0.097537	0.918437	-0.413026	0.657323	-3.77562	3.69975e-05	1	NA
Contig94-snapTAU.111	0.472128	0.196966	1.77282	0.0532439	0.98678	0.120113	2.41077	0.00310511	1	NA
Contig7-snapTAU.148	-0.464152	0.196966	-0.0336551	0.976646	-0.193589	0.855267	-2.15217	0.000178294	1	NA
Contig71-snapTAU.76	0.733729	0.197077	1.21718	0.578156	2.22271	0.0434993	-0.269021	0.416836	1	NA
Contig40-snapTAU.9	0.610068	0.202174	0.102789	0.914237	-0.0281407	0.980958	-1.05702	0.00328561	1	NA
Contig8-snapTAU.424	0.588588	0.202665	-0.496819	0.628245	0.437157	0.590101	-0.920312	0.0191329	1	NA
Contig45-snapTAU.40	0.519725	0.20496	0.151353	0.890237	-0.115636	0.954104	1.74367	0.00601411	1	NA
Contig50-snapTAU.33	-0.548063	0.20803	-0.819297	0.5921	-0.921324	0.112283	-1.53103	0.0033567	1	NA
Contig20-snapTAU.218	0.484639	0.208673	-0.0838358	0.929236	0.580384	0.509313	0.94207	0.0166051	1	NA
Contig25-snapTAU.249	0.463742	0.208818	-0.334801	0.696511	-0.146055	0.9093	-2.57274	8.6363e-05	1	NA
Contig66-snapTAU.12	-0.510426	0.208878	-0.48268	0.518452	0.469192	0.709103	-1.67282	0.000534273	1	NA
Contig4-snapTAU.232	1.04137	0.210068	-0.511152	0.777404	-0.672865	0.436486	-0.602687	0.039835	1	NA
Contig36-snapTAU.173	0.538498	0.21144	1.25077	0.147334	-0.250236	0.851057	1.22765	0.0138493	1	sulp-2
Contig36-snapTAU.39	-0.514222	0.21144	0.199393	0.807552	0.15367	0.887971	0.949639	0.0154207	1	NA
Contig76-snapTAU.84	0.651182	0.213689	1.73199	0.181541	1.81715	0.00545695	-0.157115	0.715979	1	NA
Contig5-snapTAU.353	0.821309	0.218069	0.733616	0.506079	1.01373	0.114618	2.07367	0.0122414	1	NA
Contig0-snapTAU.784	0.625625	0.220042	0.576768	0.484906	-0.0126983	0.992781	1.23616	0.00175554	1	NA
Contig44-snapTAU.82	0.711343	0.220943	0.330661	0.75341	0.526575	0.479733	0.865728	0.0131289	1	NA
Contig34-snapTAU.20	-0.503726	0.221787	-0.399661	0.618577	-0.388068	0.64699	-2.64266	0.00035003	1	NA
Contig195-snapTAU.5	0.785049	0.221984	1.25529	0.111268	-0.0691007	0.957878	0.888823	0.0127638	1	NA
Contig89-snapTAU.15	0.571993	0.221984	-0.135076	0.882452	-0.577994	0.460187	-1.23251	0.00337589	1	NA
Contig20-snapTAU.245	0.623044	0.225594	0.596569	0.499356	0.431056	0.586502	1.85906	0.000707728	1	NA
Contig9-snapTAU.190	0.457032	0.225656	-0.751854	0.432303	-0.50127	0.487049	-1.48216	0.00183996	1	rhr-1
Contig4-snapTAU.82	0.652633	0.22966	-0.106517	0.926727	0.124541	0.897895	-0.857792	0.0182763	1	NA
Contig5-snapTAU.364	-0.479655	0.230089	-0.852935	0.331146	-0.885631	0.0924632	-1.19788	0.0221065	1	NA
Contig47-snapTAU.94	0.570438	0.230942	1.26052	0.131307	0.606414	0.350491	1.99205	0.00140082	1	Y44A6C.1
Contig85-snapTAU.74	-0.454459	0.233364	0.0887232	0.927992	-0.464121	0.480033	-0.723324	0.0407624	1	F16F9.4
Contig0-snapTAU.650	-0.541383	0.236205	-0.334335	0.736714	0.111219	0.917423	-1.41474	0.0045894	1	NA
Contig25-snapTAU.178	0.703089	0.237572	-0.0909666	0.957298	-0.266949	0.725217	-0.806845	0.0297876	1	NA
Contig38-snapTAU.171	0.683706	0.238598	1.25984	0.250137	-0.544199	0.452011	0.883135	0.00885562	1	NA
Contig10-snapTAU.378	-0.503657	0.238598	0.387317	0.616178	-0.109103	0.912817	0.693201	0.0225976	1	NA
Contig23-snapTAU.177	0.463985	0.238975	1.04255	0.170303	0.33441	0.666816	2.32097	0.00229798	1	NA
Contig24-snapTAU.248	-0.761936	0.239158	-0.157636	0.907626	-0.715965	0.291657	-0.801607	0.0121387	1	NA
Contig113-snapTAU.61	0.465906	0.240691	-0.219958	0.788461	-0.210158	0.822594	-1.97816	0.000812193	1	NA
Contig63-snapTAU.77	0.488288	0.24107	1.31678	0.0477633	0.330214	0.782036	0.478312	0.214673	1	NA
Contig119-snapTAU.18	-0.666071	0.242332	-1.02616	0.148904	-0.623569	0.422199	-2.94699	0.000927056	1	NA
Contig43-snapTAU.144	-0.634748	0.242457	0.447764	0.597828	-0.680564	0.224791	-1.84932	0.0016885	1	NA
Contig50-snapTAU.186	-0.501939	0.243097	-0.690381	0.347698	-0.248994	0.811591	0.641304	0.0418818	1	F28H7.2
Contig14-snapTAU.99	0.488512	0.243097	0.544067	0.576305	0.836819	0.256513	-1.0666	0.00347881	1	F09G2.1
Contig60-snapTAU.129	0.63818	0.247089	0.947743	0.181906	0.259377	0.797215	1.14827	0.0144592	1	NA
Contig30-snapTAU.178	-0.557606	0.24761	0.0843904	0.947404	0.285411	0.785397	-1.51258	0.00228562	1	NA
Contig75-snapTAU.93	-0.553153	0.247743	-0.323557	0.754524	0.00266287	0.997976	-0.84927	0.0162033	1	dap-3
Contig57-snapTAU.23	-0.51997	0.249988	-0.299135	0.697397	-0.689649	0.284436	-1.21164	0.019387	1	NA
Contig0-snapTAU.521	0.462869	0.251068	1.45355	0.0419222	0.108719	0.917845	0.622608	0.104948	1	NA
Contig103-snapTAU.52	-0.791256	0.251482	-0.54652	0.478069	-0.877152	0.246865	-4.07358	0.000102189	1	Y53C10A.5
Contig78-snapTAU.23	0.584731	0.25226	-1.23138	0.0666994	-0.348722	0.673042	-2.4488	0.00997087	1	NA
Contig22-snapTAU.121	0.469528	0.253632	1.08134	0.100849	0.985986	0.305496	1.10807	0.0371734	1	ctg-1
Contig38-snapTAU.120	-0.427408	0.253759	-0.688886	0.428584	-0.565268	0.566918	-1.57663	0.00545973	1	NA
Contig6-snapTAU.358	0.501299	0.255162	0.342429	0.740105	0.270434	0.804092	1.52352	0.018923	1	klf-3
Contig458-snapTAU.2	-0.454425	0.256161	-0.660475	0.35424	-0.0179815	0.989419	-0.955266	0.00850463	1	NA
Contig61-snapTAU.7	-0.787387	0.257401	-0.16973	0.86253	-0.476505	0.474641	-0.764872	0.019495	1	Y67H2A.4
Contig115-snapTAU.40	0.739408	0.262218	0.581559	0.417084	-0.863189	0.147383	-3.48563	7.7914e-05	1	NA
Contig51-snapTAU.165	0.493245	0.262218	-0.451852	0.558804	-0.231896	0.841402	-0.732177	0.0372565	1	NA
Contig18-snapTAU.86	0.507393	0.263217	1.00085	0.122914	-0.369925	0.625489	0.995481	0.00708879	1	lbp-1
Contig57-snapTAU.39	0.676805	0.263217	0.0617808	0.961891	0.0702845	0.940545	-1.19268	0.016172	1	NA
Contig217-snapTAU.6	0.504627	0.264461	1.89322	0.0222344	0.903396	0.289106	0.126987	0.798011	1	NA
Contig72-snapTAU.89	0.650646	0.264877	-0.275151	0.814558	0.138336	0.886374	-0.99055	0.00754207	1	smgl-2
Contig91-snapTAU.80	-0.445888	0.26575	0.157996	0.864485	-0.317217	0.724545	-1.85242	0.00242233	1	NA
Contig51-snapTAU.47	0.432613	0.265869	0.567905	0.611202	-0.0399297	0.97717	-0.832067	0.0351692	1	NA
Contig30-snapTAU.182	-0.61448	0.266412	-0.303257	0.773062	-0.0790031	0.952248	0.859485	0.039902	1	F53F8.4
Contig48-snapTAU.52	-0.652114	0.268048	0.455399	0.691117	-0.95187	0.119093	-3.51131	0.000679971	1	NA
Contig2-snapTAU.182	0.50857	0.268568	0.176884	0.865846	0.453035	0.581319	0.727815	0.0226654	1	NA
Contig1-snapTAU.77	0.75911	0.271059	0.475019	0.525619	-0.145903	0.895079	-2.66318	0.00159099	1	NA
Contig14-snapTAU.319	0.521931	0.273408	0.877091	0.369591	0.176333	0.849494	1.75317	0.000999815	1	NA
Contig145-snapTAU.29	1.16587	0.27532	-2.0063	0.136149	-1.40355	0.081581	-3.83635	0.0155268	1	NA
Contig28-snapTAU.249	0.817453	0.27532	0.360706	0.708759	0.267751	0.741762	1.39894	0.00305424	1	NA
Contig230-snapTAU.2	-0.892672	0.27532	0.0271022	0.984472	0.324885	0.750698	-0.999169	0.0189557	1	NA
Contig13-snapTAU.367	-0.590596	0.275421	-0.717321	0.459683	-0.0299208	0.984226	-1.24081	0.0167786	1	tre-2
Contig19-snapTAU.299	-0.569183	0.27559	-0.51056	0.570843	-0.123737	0.891381	-0.824051	0.0191509	1	dnj-3
Contig42-snapTAU.150	-0.650487	0.27611	-0.194034	0.853853	-0.932732	0.0886184	-2.4515	0.000411189	1	NA
Contig29-snapTAU.25	-0.442276	0.276463	-1.56814	0.0330348	-0.470951	0.632035	0.167248	0.796248	1	NA
Contig37-snapTAU.133	-0.588694	0.276463	-1.22264	0.134001	1.04682	0.0669405	-2.71191	0.00209765	1	NA
Contig184-snapTAU.4	0.490337	0.278719	0.508011	0.626046	-0.059253	0.957979	0.634139	0.0388388	1	NA
Contig12-snapTAU.56	-0.527406	0.279697	-0.602266	0.414364	2.01233	0.00466245	0.0734221	0.84703	1	NA
Contig109-snapTAU.53	-0.532304	0.280191	-0.0533189	0.967688	0.218327	0.776599	-0.705882	0.0312539	1	C07A9.2
Contig30-snapTAU.177	0.462906	0.280784	0.0568635	0.965577	-0.241944	0.762194	-0.897006	0.0298296	1	NA
Contig109-snapTAU.80	-0.450485	0.281825	-0.191353	0.80999	0.0596159	0.957462	-1.0591	0.0159258	1	F55G1.9
Contig116-snapTAU.33	0.637681	0.283185	0.0600411	0.953584	0.466416	0.617848	-3.00877	0.000212305	1	NA
Contig53-snapTAU.155	-0.46122	0.283512	-0.537282	0.493351	-0.871768	0.287654	-0.86802	0.0176375	1	hoe-1
Contig3438-snapTAU.1	0.479435	0.284506	1.30298	0.0595758	1.07819	0.226605	-1.75459	0.0057383	1	NA
Contig8-snapTAU.486	0.432353	0.284506	0.536709	0.626046	0.317252	0.716375	-0.830594	0.010878	1	NA
Contig38-snapTAU.186	0.464648	0.284506	0.0969067	0.944352	0.00162953	0.998878	-1.19332	0.00210755	1	NA
Contig8-snapTAU.328	-0.454724	0.284919	-0.494577	0.516655	-0.628676	0.288195	-1.40619	0.00191094	1	NA
Contig267-snapTAU.2	0.481405	0.286969	0.276291	0.728538	-0.148312	0.871832	1.20512	0.0269576	1	vhp-1
Contig81-snapTAU.43	0.53909	0.287749	0.442931	0.589252	-0.812181	0.283802	-3.87107	6.74277e-05	1	NA
Contig79-snapTAU.41	0.574278	0.288755	0.689102	0.544827	0.635088	0.548452	1.20912	0.00926555	1	NA
Contig75-snapTAU.158	-0.527608	0.290051	0.19644	0.836451	-0.379396	0.59137	-0.739141	0.0335903	1	Y54G11A.2
Contig32-snapTAU.146	0.651164	0.291783	1.44848	0.0477633	0.741761	0.22196	0.715738	0.10751	1	dct-1
Contig93-snapTAU.34	0.491779	0.292021	1.79299	0.0446356	0.42427	0.586886	-0.171786	0.712108	1	NA
Contig12-snapTAU.34	0.638562	0.293927	-0.248391	0.773936	-0.490875	0.650988	-2.17866	0.000749954	1	NA
Contig75-snapTAU.29	-0.512348	0.295135	0.0453621	0.967804	0.0967523	0.932073	-2.30369	0.000269011	1	NA
Contig46-snapTAU.81	0.717562	0.295441	0.51639	0.576743	-0.0405721	0.970705	-0.760305	0.0275918	1	NA
Contig168-snapTAU.7	-0.578298	0.295441	-0.158904	0.850407	-1.10827	0.0727724	-4.04002	3.74358e-05	1	NA
Contig117-snapTAU.22	0.674873	0.295487	-0.23314	0.823587	-0.035688	0.97395	-1.38049	0.00343506	1	NA
Contig31-snapTAU.121	0.508953	0.297412	0.351191	0.694342	0.0741429	0.954032	0.841965	0.0144582	1	T07D4.2
Contig10-snapTAU.29	0.530314	0.298825	0.226489	0.775454	-0.178323	0.88197	-0.725755	0.0215581	1	NA
Contig4-snapTAU.94	-1.24331	0.300939	-1.08725	0.452546	0.154081	0.912515	-1.15841	0.0272365	1	NA
Contig13-snapTAU.237	-0.50355	0.301777	-0.418658	0.662809	-0.713068	0.368183	1.30338	0.0447888	1	NA
Contig1-snapTAU.398	0.507228	0.302982	-0.124131	0.899207	0.255255	0.754399	-1.10461	0.00307206	1	NA
Contig31-snapTAU.351	0.669268	0.303501	-0.374367	0.620957	-0.715245	0.24223	-1.09895	0.0112962	1	C05C10.3
Contig46-snapTAU.120	0.790017	0.303647	-0.626601	0.409021	-0.813752	0.173155	-0.82408	0.0237533	1	R151.2
Contig76-snapTAU.37	-0.475587	0.304288	-0.615991	0.550076	0.0374697	0.971441	-1.24692	0.0197557	1	rib-2
Contig74-snapTAU.82	0.662232	0.305138	-0.219026	0.811178	-0.00355462	0.997976	-2.23641	0.00114533	1	NA
Contig28-snapTAU.300	0.687901	0.305387	-0.652686	0.477878	-1.07175	0.0654813	-3.53283	4.52061e-05	1	NA
Contig115-snapTAU.36	0.554258	0.306856	1.49284	0.0319242	0.605064	0.588361	0.285712	0.561826	1	NA
Contig139-snapTAU.3	-0.4257	0.307683	-0.743375	0.321087	0.165587	0.86501	-1.31536	0.00512399	1	tram-1
Contig8-snapTAU.229	0.413457	0.308326	0.763307	0.521061	0.105427	0.907693	0.674781	0.0311922	1	NA
Contig5-snapTAU.273	0.599461	0.309169	-0.840959	0.385323	0.313036	0.756748	-1.85114	0.00352803	1	NA
Contig68-snapTAU.154	0.468726	0.310843	-0.5614	0.51148	-0.413339	0.577112	-1.49066	0.000852221	1	NA
Contig5-snapTAU.271	0.465372	0.311963	-0.712206	0.307808	0.134632	0.915973	-1.06188	0.0406979	1	NA
Contig145-snapTAU.22	-1.04651	0.3123	-0.888638	0.219396	-0.596554	0.316005	-4.42837	4.62235e-05	1	NA
Contig44-snapTAU.81	0.561735	0.3123	0.642086	0.383068	1.21521	0.0276039	0.531584	0.16793	1	F13C5.3
Contig31-snapTAU.366	-0.506984	0.312495	-0.58808	0.413866	-0.354647	0.708236	-1.20781	0.00578	1	sqrd-1
Contig9-snapTAU.363	0.918675	0.31331	0.445972	0.64297	0.403904	0.591798	-0.692955	0.0491574	1	NA
Contig9-snapTAU.128	-0.66724	0.31331	-0.27671	0.736855	-1.88752	0.00368235	-0.784582	0.311081	1	NA
Contig4-snapTAU.291	0.563399	0.315912	0.687418	0.343219	-0.200267	0.869241	-3.26697	0.000897979	1	NA
Contig61-snapTAU.130	0.489307	0.317626	-0.047761	0.965266	-0.10288	0.928056	-3.30124	7.61902e-05	1	NA
Contig18-snapTAU.3	-0.503528	0.320453	-0.368982	0.673101	-0.23117	0.771478	-0.795402	0.029077	1	F11C1.1
Contig11-snapTAU.172	-0.472847	0.321789	-0.513026	0.510186	-0.632669	0.366135	-1.36824	0.00237521	1	T20G5.14
Contig75-snapTAU.174	-0.434272	0.322462	0.0864378	0.954048	-1.01842	0.0565378	-2.68194	0.000280992	1	NA
Contig63-snapTAU.87	0.529547	0.325574	-0.313028	0.688496	-0.163285	0.85251	-0.991136	0.0229535	1	NA
Contig50-snapTAU.87	-0.433743	0.326644	-1.0785	0.152928	-0.534644	0.495515	-1.07345	0.00891324	1	erd-2
Contig47-snapTAU.155	-0.8282	0.326644	-0.154766	0.857758	-0.766675	0.247876	-3.85587	4.37749e-05	1	NA
Contig144-snapTAU.34	-0.51897	0.326645	-0.471257	0.611666	-0.00144211	0.998979	-0.934278	0.0279185	1	mtd-1
Contig1-snapTAU.256	0.455763	0.326772	0.379294	0.787757	-0.294729	0.723804	1.14717	0.013921	1	NA
Contig43-snapTAU.32	0.628011	0.327721	-0.388671	0.601107	0.0800302	0.941655	-2.37786	0.00181761	1	NA
Contig28-snapTAU.177	0.423342	0.327721	0.121591	0.898935	0.371239	0.603973	2.01054	0.0246793	1	NA
Contig121-snapTAU.27	0.411355	0.327859	0.467318	0.668466	0.274352	0.810371	0.680518	0.0453748	1	mig-6
Contig40-snapTAU.123	0.562423	0.327887	0.870777	0.315442	0.144484	0.883161	-0.913495	0.0101788	1	NA
Contig46-snapTAU.96	-0.397817	0.327887	-0.604609	0.437817	-0.794561	0.143663	-1.00725	0.016884	1	NA
Contig256-snapTAU.3	-0.736157	0.327904	0.146757	0.915696	-1.17327	0.0381861	-0.254783	0.704434	1	glb-18
Contig40-snapTAU.161	-0.659385	0.329128	-0.763229	0.575907	-0.47973	0.45624	-2.16316	0.000324505	1	NA
Contig82-snapTAU.13	-0.403044	0.32925	1.66546	0.0300322	-0.138682	0.936918	0.0317372	0.95792	1	NA
Contig2-snapTAU.456	0.411466	0.329425	0.619577	0.601701	-0.13754	0.905932	-1.11971	0.0480894	1	NA
Contig279-snapTAU.2	0.403856	0.329933	0.483185	0.65247	-0.254336	0.812893	-1.20701	0.00196448	1	NA
Contig96-snapTAU.46	-0.418934	0.332872	0.476892	0.654038	-0.791426	0.354738	-1.10701	0.0170915	1	cdd-2
Contig33-snapTAU.239	-0.549824	0.33404	-0.663376	0.534958	-1.35278	0.0648904	-2.38568	0.00136211	1	tsn-1
Contig57-snapTAU.41	-0.515941	0.335185	-0.0560743	0.960769	-0.475346	0.451501	-1.23411	0.00246941	1	NA
Contig81-snapTAU.83	0.606017	0.33532	2.97827	0.00681483	0.424997	0.650721	0.544637	0.0845402	1	NA
Contig120-snapTAU.43	0.517175	0.33532	1.15765	0.139625	0.404349	0.737972	1.51266	0.00471892	1	NA
Contig87-snapTAU.64	-0.448488	0.336301	-0.965047	0.149797	-0.147246	0.901624	-2.09057	0.000303507	1	F18F11.1
Contig130-snapTAU.20	0.571032	0.336301	0.46507	0.682002	0.445118	0.570636	-1.71274	0.0059799	1	NA
Contig117-snapTAU.23	0.534842	0.336855	0.0941964	0.921718	-0.29418	0.729043	-2.46638	0.000394774	1	F55G1.15
Contig41-snapTAU.29	0.447851	0.336864	0.749986	0.540359	0.137833	0.906288	0.803523	0.0340596	1	NA
Contig37-snapTAU.221	0.52936	0.337674	0.305837	0.766913	0.0384921	0.975187	1.41243	0.0368416	1	NA
Contig45-snapTAU.125	-0.477017	0.338068	-0.594913	0.614645	-1.31756	0.136971	-1.3303	0.00690418	1	NA
Contig61-snapTAU.149	-0.580009	0.339811	-1.54385	0.125088	-0.918254	0.164732	-1.80315	0.00205427	1	NA
Contig124-snapTAU.30	-0.560687	0.339811	0.273256	0.727686	1.09461	0.0410219	0.356313	0.291129	1	NA
Contig43-snapTAU.20	-0.451356	0.339811	0.265902	0.738395	1.28332	0.0306549	-0.390796	0.259018	1	NA
Contig19-snapTAU.23	0.645943	0.340088	0.773484	0.366531	-0.209628	0.825657	-0.73435	0.032776	1	NA
Contig40-snapTAU.124	0.667273	0.340481	1.50633	0.0474959	1.65692	0.0636424	0.400634	0.438824	1	NA
Contig30-snapTAU.10	0.60458	0.341448	1.10899	0.322228	0.355715	0.609275	0.901724	0.0401364	1	acs-12
Contig66-snapTAU.8	0.67009	0.341448	0.2597	0.855765	0.45521	0.505624	0.971176	0.0097376	1	NA
Contig25-snapTAU.120	0.646191	0.341824	0.386909	0.631923	1.44888	0.0237239	-0.737512	0.160384	1	NA
Contig106-snapTAU.80	0.456603	0.343899	1.04678	0.514361	0.687779	0.403652	0.993962	0.00550592	1	NA
Contig66-snapTAU.4	-0.380188	0.344	-0.384874	0.619082	-0.608358	0.349305	-1.4005	0.00215588	1	NA
Contig118-snapTAU.45	0.408291	0.344	0.0765379	0.949971	-0.442708	0.649512	-0.691493	0.0266108	1	smu-1
Contig11-snapTAU.45	0.817991	0.344638	0.462832	0.534638	0.312657	0.669726	-3.69467	5.1684e-05	1	NA
Contig5-snapTAU.207	0.526213	0.344638	0.166817	0.870774	0.307456	0.708329	-2.11712	0.000302437	1	NA
Contig31-snapTAU.237	-0.58936	0.345558	0.010651	0.995602	-0.096084	0.918895	-0.973915	0.00633728	1	ssup-72
Contig38-snapTAU.27	0.44275	0.34781	1.12854	0.0767132	0.124625	0.90156	0.74745	0.0386404	1	NA
Contig49-snapTAU.4	0.641295	0.348265	1.78533	0.128088	1.09436	0.0355703	-0.468768	0.110575	1	NA
Contig12-snapTAU.188	0.473036	0.349639	-0.807793	0.244199	-0.234778	0.796769	-1.94522	0.000533617	1	NA
Contig25-snapTAU.278	0.429315	0.351041	-0.310743	0.697017	-0.105765	0.93174	-2.97113	0.00297362	1	NA
Contig30-snapTAU.38	-0.447442	0.354272	-0.924945	0.585146	-1.08563	0.135832	-1.16462	0.0106747	1	NA
Contig68-snapTAU.72	0.458657	0.354576	-0.235469	0.765724	-0.476708	0.63333	-3.9048	0.000119429	1	NA
Contig10-snapTAU.486	0.790392	0.35487	0.942578	0.264668	0.486696	0.500955	0.794115	0.0146301	1	NA
Contig4-snapTAU.380	0.412218	0.35487	0.077908	0.941775	-0.00557457	0.996701	-0.815754	0.0345521	1	NA
Contig78-snapTAU.66	0.601979	0.356915	-0.0519296	0.967904	-0.110784	0.924284	-0.994177	0.00926555	1	NA
Contig16-snapTAU.245	0.450731	0.357294	-0.736396	0.457179	0.216331	0.78915	-1.51355	0.00116531	1	NA
Contig87-snapTAU.10	-0.42484	0.357449	0.151157	0.859474	-0.241668	0.824845	-1.4401	0.0167728	1	Y105C5B.9
Contig105-snapTAU.62	-0.565099	0.358373	-0.483797	0.537418	0.314012	0.684756	-1.16481	0.00286237	1	Y55F3AM.1
Contig57-snapTAU.136	-0.437335	0.3605	-0.532553	0.465225	-0.485987	0.465357	-1.40462	0.00286746	1	NA
Contig151-snapTAU.3	0.394549	0.361109	-0.154963	0.902726	0.319155	0.792371	0.876543	0.0459526	1	NA
Contig37-snapTAU.205	-0.952734	0.361357	-0.95839	0.203338	-0.794156	0.146223	-1.72481	0.00432871	1	C31E10.7
Contig10-snapTAU.226	0.547148	0.361357	0.429779	0.601286	0.390967	0.703216	-0.944351	0.00525527	1	NA
Contig10-snapTAU.192	0.547812	0.36653	1.00981	0.159014	0.695187	0.362949	-1.39598	0.00936586	1	NA
Contig52-snapTAU.83	-0.455855	0.367118	-0.536388	0.483651	-0.500003	0.536568	-2.65786	0.000412312	1	NA
Contig120-snapTAU.38	-0.420011	0.367756	-0.60813	0.394355	-0.212878	0.785781	-1.20695	0.00499567	1	ran-4
Contig86-snapTAU.93	-0.567717	0.369299	-0.598699	0.403155	0.100788	0.913791	-2.03018	0.00204981	1	NA
Contig53-snapTAU.37	0.375344	0.370606	0.298735	0.809787	0.51059	0.480287	-1.81824	0.00172048	1	NA
Contig50-snapTAU.25	0.593479	0.37087	0.438954	0.612577	-0.307397	0.811281	-1.76439	0.000874591	1	otpl-3
Contig148-snapTAU.11	0.491756	0.37087	0.368399	0.655244	-0.0465817	0.970652	-0.88456	0.0234948	1	NA
Contig32-snapTAU.3	-0.364188	0.371923	-1.07584	0.174304	-0.350794	0.617798	-2.75012	0.00015761	1	NA
Contig143-snapTAU.32	0.735316	0.371923	0.634802	0.446706	0.213495	0.810687	-2.62312	0.000423436	1	NA
Contig80-snapTAU.81	0.511665	0.372002	2.1395	0.0139484	0.396447	0.694398	0.874766	0.0561151	1	NA
Contig74-snapTAU.58	-0.379539	0.372002	-0.241379	0.82525	-0.105103	0.91279	-0.867081	0.0454629	1	NA
Contig41-snapTAU.46	0.443319	0.373612	-0.271032	0.756127	-0.0942254	0.928659	-0.978202	0.00879078	1	NA
Contig55-snapTAU.26	0.411767	0.374617	0.276983	0.827295	0.264861	0.731445	-1.80857	0.000987051	1	NA
Contig15-snapTAU.313	0.467326	0.376785	-0.262692	0.927987	-0.099342	0.932961	0.760488	0.0215425	1	NA
Contig14-snapTAU.511	0.398579	0.376953	-0.393306	0.700642	0.19665	0.824808	-1.56088	0.00509801	1	NA
Contig42-snapTAU.245	0.494551	0.377811	0.647626	0.403155	0.227278	0.814346	-1.7548	0.000705982	1	NA
Contig14-snapTAU.408	-0.512968	0.377811	-0.544666	0.482773	-0.0670007	0.947877	-0.881434	0.00857084	1	Y113G7B.16
Contig25-snapTAU.150	-0.934705	0.377992	-0.498677	0.536167	0.906709	0.0802189	-1.47446	0.00410703	1	NA
Contig52-snapTAU.65	-0.566849	0.378978	1.52077	0.0839467	2.10766	0.00211325	-0.687055	0.447392	1	NA
Contig176-snapTAU.21	-0.74824	0.378978	0.695746	0.438801	-0.795393	0.308587	-5.58554	1.67057e-05	1	NA
Contig42-snapTAU.118	0.529533	0.382445	-0.319871	0.686198	-0.38326	0.676532	-0.986386	0.00502888	1	NA
Contig14-snapTAU.326	0.438442	0.384404	-0.264159	0.755674	-0.81461	0.160337	-0.702463	0.045497	1	NA
Contig69-snapTAU.2	0.434347	0.385627	0.463449	0.554055	0.405703	0.544754	0.811369	0.0331897	1	NA
Contig17-snapTAU.206	-0.719396	0.386116	-1.53013	0.144117	-0.716309	0.394463	-1.63221	0.00125476	1	NA
Contig15-snapTAU.300	-0.433669	0.386116	-0.43038	0.585012	-0.0843973	0.932427	-0.878294	0.0132027	1	H20J04.9
Contig15-snapTAU.60	0.692904	0.386988	0.374243	0.646172	0.0248257	0.982411	-1.85977	0.00154637	1	NA
Contig130-snapTAU.53	0.538317	0.386988	0.287811	0.716747	0.0880608	0.923584	-2.94472	0.00037706	1	NA
Contig90-snapTAU.56	-0.422484	0.386988	-0.285758	0.72683	-1.16845	0.0729893	-1.29572	0.00468526	1	oat-1
Contig4-snapTAU.471	-0.534491	0.388812	-0.214128	0.822338	-0.27924	0.755435	-1.50915	0.00220427	1	NA
Contig78-snapTAU.36	0.429761	0.389382	-0.301201	0.795863	-0.779467	0.250602	-0.843325	0.010197	1	NA
Contig45-snapTAU.113	0.39597	0.389776	0.519853	0.641334	0.743588	0.661249	2.69632	0.00403843	1	NA
Contig2-snapTAU.490	0.598638	0.392259	0.714663	0.38503	0.944088	0.136572	-2.99896	8.96243e-05	1	Y71H2AL.1
Contig13-snapTAU.230	0.461832	0.392259	0.631504	0.391764	0.695331	0.507555	0.706382	0.0242808	1	NA
Contig7-snapTAU.368	0.379711	0.392259	-0.728666	0.570507	0.0151364	0.992659	-0.678134	0.0437929	1	egl-26
Contig15-snapTAU.225	-0.519382	0.392802	-1.13552	0.093152	-0.707372	0.308189	-2.75983	7.92753e-05	1	D2023.4
Contig11-snapTAU.151	-0.712278	0.393687	-1.04785	0.123423	-0.579651	0.414997	-1.48427	0.00407639	1	NA
Contig7-snapTAU.308	-0.584093	0.393687	-0.314771	0.724556	0.646913	0.255145	-2.6794	7.17828e-05	1	NA
Contig204-snapTAU.4	-0.361723	0.394929	0.0985309	0.954488	-0.264758	0.720257	-0.80682	0.022122	1	T25G3.3
Contig100-snapTAU.20	0.363492	0.395684	0.307767	0.7571	0.157349	0.878387	0.687652	0.0293131	1	tfg-1
Contig14-snapTAU.499	-0.591033	0.395836	-0.567348	0.431925	-0.0612056	0.949533	-0.770506	0.0154153	1	lbp-9
Contig70-snapTAU.137	-0.378755	0.396587	-0.296639	0.716642	-0.630832	0.472146	-0.917345	0.0437525	1	NA
Contig95-snapTAU.53	-0.458705	0.396915	-0.530299	0.483855	-0.646187	0.307878	-0.939201	0.0123739	1	inx-12
Contig52-snapTAU.131	0.472669	0.397638	0.689497	0.348817	1.27621	0.0466396	0.66399	0.286741	1	NA
Contig12-snapTAU.280	0.460179	0.399543	0.282264	0.75341	-0.389934	0.676745	0.844047	0.0340128	1	NA
Contig11-snapTAU.448	-0.60838	0.400264	-0.43806	0.565011	-0.0277928	0.979015	-0.736334	0.026896	1	F58A4.9
Contig23-snapTAU.139	-0.466357	0.400985	0.0661269	0.954782	1.20924	0.074901	-2.90029	0.000600291	1	NA
Contig52-snapTAU.178	0.460141	0.403598	1.36631	0.0455498	0.278877	0.741572	-0.330428	0.256539	1	NA
Contig23-snapTAU.147	-0.521724	0.404563	0.111749	0.903216	0.299454	0.709504	0.737001	0.0383007	1	NA
Contig14-snapTAU.351	-0.694503	0.404572	0.376449	0.654375	1.40702	0.0106945	0.282402	0.416796	1	NA
Contig81-snapTAU.61	-0.384822	0.405294	-0.503259	0.590087	-0.374743	0.623085	-0.819594	0.0156087	1	NA
Contig32-snapTAU.139	0.589926	0.406608	0.232687	0.77735	0.223652	0.842525	-1.10732	0.0203052	1	sur-5
Contig63-snapTAU.102	-0.583107	0.407467	-0.387379	0.70371	-0.616564	0.466368	-3.5289	0.00300248	1	pept-1
Contig93-snapTAU.30	0.496153	0.407467	0.444519	0.717741	0.307433	0.735265	-0.995286	0.0239683	1	NA
Contig40-snapTAU.164	-0.537192	0.407467	-0.492515	0.753795	-0.0456872	0.965607	-1.31449	0.0198228	1	Y58A7A.1
Contig22-snapTAU.82	-0.37615	0.407838	0.11381	0.903482	-0.350219	0.629633	-1.9031	0.00128238	1	NA
Contig10-snapTAU.543	-0.582485	0.408056	-1.07893	0.0895578	-0.11014	0.917418	-1.49153	0.00302354	1	W05H12.1
Contig31-snapTAU.120	-0.573471	0.411056	-0.688792	0.348217	-0.459354	0.496755	-1.5664	0.000811297	1	B0228.7
Contig1-snapTAU.102	-0.441593	0.411634	-0.372135	0.63829	0.042671	0.967454	-0.935879	0.0105919	1	NA
Contig21-snapTAU.244	0.464402	0.411862	0.892943	0.184203	0.166966	0.890385	0.705127	0.0244637	1	NA
Contig145-snapTAU.12	-0.732494	0.411862	-0.622246	0.374791	-1.33341	0.0133969	-0.403128	0.157196	1	NA
Contig30-snapTAU.202	-0.401136	0.411862	-0.508925	0.499456	-0.395015	0.660367	-1.03832	0.016916	1	T10C6.6
Contig28-snapTAU.94	0.545949	0.411862	0.339728	0.702131	0.106963	0.922461	-1.13495	0.00393292	1	F15E6.6
Contig14-snapTAU.287	-0.519717	0.412098	-0.497207	0.525736	-0.518046	0.414874	-1.14573	0.00227926	1	D2023.5
Contig21-snapTAU.61	0.402085	0.412358	0.112926	0.9033	0.315249	0.669584	0.674051	0.0361006	1	NA
Contig79-snapTAU.8	0.505909	0.412426	0.190864	0.832734	0.831411	0.545082	-2.60533	0.000119429	1	NA
Contig81-snapTAU.80	-0.423924	0.412646	-0.888573	0.274658	-0.66388	0.271453	-2.37852	0.00965149	1	K03H6.1
Contig11-snapTAU.131	0.465507	0.414498	1.32255	0.0842654	0.139008	0.887799	2.20145	0.00282179	1	NA
Contig16-snapTAU.262	0.505427	0.414906	-0.154337	0.8733	-0.300354	0.756231	0.643243	0.0297823	1	NA
Contig74-snapTAU.83	0.483936	0.415191	-0.113686	0.906211	-0.296311	0.766473	-2.98926	5.33245e-05	1	NA
Contig30-snapTAU.333	-0.439368	0.415684	-0.309328	0.680052	0.572299	0.405252	-1.30222	0.00389476	1	NA
Contig1-snapTAU.549	0.375588	0.416513	-0.0910603	0.925128	0.179229	0.839356	-1.1203	0.0181954	1	K10C2.1
Contig615-snapTAU.1	-0.487029	0.418597	0.0986689	0.957763	-0.0563558	0.963932	-1.10646	0.0463098	1	NA
Contig60-snapTAU.71	0.440944	0.420069	0.391031	0.712605	-0.0433826	0.973008	1.32876	0.00142747	1	abts-2
Contig0-snapTAU.633	-0.419451	0.420069	-0.0557637	0.957016	0.483368	0.579682	-1.02384	0.00744605	1	NA
Contig73-snapTAU.95	-0.37164	0.420069	0.00777553	0.995833	-0.775048	0.292517	-1.07642	0.0232689	1	Y49F6B.2
Contig4-snapTAU.303	0.373332	0.420806	0.220525	0.792649	-0.0031153	0.998078	0.775402	0.0147933	1	tyra-2
Contig20-snapTAU.105	0.425297	0.422637	-0.0597948	0.957884	0.374385	0.754322	-0.600387	0.0366082	1	NA
Contig252-snapTAU.4	-0.882764	0.422851	-0.823722	0.218545	-0.906843	0.160184	-1.96177	0.00201945	1	Y54G2A.23
Contig41-snapTAU.223	-0.695992	0.422851	0.479715	0.684332	0.3145	0.675438	1.2628	0.00768296	1	T21D12.14
Contig17-snapTAU.123	-0.462777	0.422851	-0.202912	0.815758	0.701351	0.301558	-2.60726	0.0036405	1	NA
Contig8-snapTAU.371	-0.345028	0.423437	-0.147396	0.889645	-0.245632	0.820552	-0.838951	0.0131306	1	NA
Contig30-snapTAU.179	0.563372	0.423708	-0.04096	0.973584	0.102701	0.949295	-1.14928	0.0158393	1	NA
Contig67-snapTAU.76	0.481949	0.426169	-0.368985	0.749339	-0.397891	0.5521	-1.22174	0.0159716	1	NA
Contig5-snapTAU.100	-0.412566	0.426169	0.0820404	0.93681	0.476526	0.556794	-2.3238	0.0079532	1	NA
Contig61-snapTAU.135	0.646006	0.432692	-1.14755	0.0798613	-0.719833	0.216299	-1.12383	0.0163112	1	Y51H4A.7
Contig42-snapTAU.110	-0.383318	0.433825	0.222662	0.778515	-0.139451	0.88479	-1.05631	0.0066171	1	NA
Contig131-snapTAU.28	0.426172	0.435615	1.16478	0.387939	0.920573	0.136108	-1.41761	0.00197636	1	NA
Contig930-snapTAU.1	0.344347	0.435615	0.705456	0.486784	-0.26003	0.762407	-2.36777	0.00064764	1	NA
Contig32-snapTAU.197	-0.459903	0.435615	-0.639821	0.544278	-0.399832	0.578374	-1.57887	0.00532259	1	NA
Contig19-snapTAU.85	-0.630956	0.435615	-0.4816	0.590607	-0.0121648	0.992051	-0.704596	0.0387097	1	exos-1
Contig11-snapTAU.93	0.456034	0.435615	0.61722	0.601049	1.03338	0.447661	-1.0628	0.0415648	1	NA
Contig31-snapTAU.160	-0.420314	0.435615	0.152188	0.855863	0.0866224	0.933228	-0.720028	0.0459976	1	F44E5.1
Contig109-snapTAU.62	-0.442593	0.435615	-0.0396557	0.971474	0.0847629	0.938139	-1.02189	0.0162679	1	wrt-5
Contig5-snapTAU.145	-0.427663	0.435762	-0.641659	0.467226	-0.305195	0.759226	-1.18779	0.0170029	1	NA
Contig5-snapTAU.11	0.430585	0.440121	0.72945	0.532228	0.43898	0.626963	-0.930727	0.0330067	1	NA
Contig36-snapTAU.80	0.448762	0.440154	0.88908	0.462366	-0.0271379	0.981814	-1.02672	0.00558953	1	drr-1
Contig0-snapTAU.794	-0.423531	0.440524	-0.379148	0.627599	-0.286994	0.699865	-0.912499	0.0325354	1	ife-3
Contig8-snapTAU.342	0.617441	0.441813	0.578817	0.456506	0.644421	0.269313	-1.14465	0.00340482	1	ZC374.2
Contig97-snapTAU.52	-0.413843	0.443768	0.214562	0.831078	-0.182143	0.862471	-0.836856	0.0260792	1	ras-1
Contig88-snapTAU.79	0.5706	0.443868	0.780576	0.44325	-0.147134	0.871903	1.11174	0.0285178	1	NA
Contig33-snapTAU.19	-0.76165	0.444301	-1.30793	0.0636334	0.181171	0.849393	-1.86842	0.00043169	1	NA
Contig131-snapTAU.43	0.495498	0.445641	0.449505	0.544	-0.0266318	0.985679	-1.43768	0.00471816	1	NA
Contig28-snapTAU.29	0.536112	0.446111	1.15175	0.0757404	0.410129	0.699865	-1.23039	0.028433	1	NA
Contig8-snapTAU.426	0.61538	0.447051	0.0444583	0.967688	-0.781253	0.205637	-4.14098	7.35976e-05	1	NA
Contig68-snapTAU.120	0.41548	0.448604	-1.0182	0.226907	1.05849	0.0901512	-1.07479	0.0134767	1	NA
Contig148-snapTAU.7	-0.407406	0.448604	-0.282921	0.842945	0.38381	0.569219	-0.947704	0.0198101	1	NA
Contig7-snapTAU.530	0.384759	0.448796	0.438294	0.609202	0.153811	0.876216	1.88151	0.000431225	1	NA
Contig51-snapTAU.142	-0.376192	0.450558	-0.141695	0.902721	-0.171689	0.878288	-0.756259	0.0314444	1	NA
Contig12-snapTAU.95	0.534886	0.451287	-1.1186	0.225878	-0.381223	0.621272	1.14619	0.0122311	1	NA
Contig18-snapTAU.114	-0.34012	0.451612	-0.209701	0.81414	-0.465905	0.518346	-0.899653	0.0139506	1	ndx-7
Contig9-snapTAU.237	0.565585	0.454455	0.531935	0.525736	-1.14819	0.0739861	-3.98786	2.57259e-05	1	NA
Contig20-snapTAU.286	-0.390658	0.455389	-0.435865	0.646808	0.277883	0.739082	-1.14892	0.00298071	1	NA
Contig2-snapTAU.399	-0.428763	0.459619	0.0172068	0.989435	-0.929046	0.0917219	-1.04528	0.00782244	1	NA
Contig126-snapTAU.65	0.327827	0.460027	0.566193	0.558156	0.384298	0.65375	0.893123	0.00687377	1	Y11D7A.14
Contig73-snapTAU.86	-0.408808	0.460841	0.282368	0.716691	-0.418145	0.59137	-0.984653	0.0132659	1	NA
Contig55-snapTAU.125	0.509218	0.460841	0.0798375	0.975637	-0.344604	0.640601	-0.994017	0.0186249	1	NA
Contig104-snapTAU.121	0.361933	0.463714	0.599441	0.618268	1.3705	0.0261784	-0.21794	0.714509	1	NA
Contig106-snapTAU.37	0.45917	0.463998	0.067908	0.969772	0.216104	0.835176	-1.2293	0.00510516	1	NA
Contig29-snapTAU.91	0.330575	0.464008	0.77359	0.552637	0.0470012	0.984452	0.619041	0.0382918	1	NA
Contig20-snapTAU.91	0.464794	0.464008	0.310032	0.76632	-0.183845	0.825343	0.756804	0.0481103	1	D2063.3
Contig4-snapTAU.95	0.478637	0.464576	1.34095	0.0582095	1.58075	0.0158454	0.771089	0.162357	1	cyp-33C7
Contig7-snapTAU.158	0.520002	0.464592	-0.493539	0.516483	-1.72819	0.0139436	-0.692444	0.0768629	1	Y69E1A.5
Contig95-snapTAU.50	-0.442388	0.46519	0.0119372	0.992187	-0.0986767	0.917059	-0.586607	0.0446594	1	nuo-6
Contig15-snapTAU.93	-0.462068	0.465437	0.0929289	0.92832	0.0675126	0.952452	-0.712162	0.0330804	1	rpl-43
Contig11-snapTAU.555	-0.428726	0.46562	-0.776282	0.314943	-0.365761	0.591647	-1.09087	0.00478341	1	unc-116
Contig120-snapTAU.37	-0.495622	0.466541	-0.577676	0.499269	-0.653511	0.327691	-1.1988	0.00651478	1	R05D11.5
Contig11-snapTAU.62	0.4374	0.467507	0.398106	0.671103	-0.729685	0.266461	-0.829993	0.0342968	1	NA
Contig15-snapTAU.284	-0.508764	0.469032	-0.543032	0.472332	-0.641437	0.29201	-0.824679	0.0134551	1	ZK1127.5
Contig159-snapTAU.16	0.391601	0.470574	1.9579	0.300373	-0.0767889	0.948039	1.32835	0.0223198	1	NA
Contig19-snapTAU.298	-0.406838	0.471169	-0.461777	0.544827	-0.220096	0.773162	-0.804549	0.027089	1	NA
Contig12-snapTAU.257	0.4668	0.471169	0.224281	0.80329	-0.321336	0.649039	-1.34125	0.0053415	1	F53E10.1
Contig32-snapTAU.76	-0.530762	0.471169	-0.150583	0.876451	-0.67754	0.25381	-1.66649	0.00309208	1	lbp-2
Contig67-snapTAU.65	0.436115	0.471466	1.73593	0.0228574	0.311164	0.736696	-0.540679	0.170425	1	NA
Contig52-snapTAU.118	-0.384046	0.473033	-0.826188	0.40081	1.01217	0.352537	-1.04618	0.00591013	1	NA
Contig11-snapTAU.517	-0.484325	0.476913	-0.448319	0.597828	0.206726	0.793537	-0.854851	0.0161909	1	R144.13
Contig33-snapTAU.31	-0.376656	0.478529	-0.714955	0.310273	-0.667787	0.451094	-1.82004	0.00282646	1	F43G6.11
Contig68-snapTAU.132	-0.370802	0.47888	-0.129418	0.888879	0.449457	0.555101	-0.926191	0.0161154	1	NA
Contig73-snapTAU.20	0.39304	0.478936	0.125017	0.919582	-0.258328	0.79799	0.701499	0.0433217	1	T23G5.6
Contig11-snapTAU.140	0.536805	0.478997	-0.706878	0.397092	0.0824188	0.941684	-1.47274	0.00245643	1	bas-1
Contig140-snapTAU.52	0.537963	0.479273	-1.48177	0.0463715	-0.536197	0.406822	-0.697338	0.245269	1	M01F1.4
Contig0-snapTAU.375	-0.344144	0.480687	0.573995	0.583005	-0.971157	0.0605592	-1.22279	0.010366	1	R11H6.5
Contig117-snapTAU.13	-0.341101	0.48149	-0.061013	0.967688	-0.621267	0.448801	-1.20242	0.0131525	1	NA
Contig12-snapTAU.232	0.479803	0.48149	-0.00478184	0.9979	1.31697	0.141685	-3.87216	0.000109054	1	NA
Contig87-snapTAU.45	0.45008	0.481937	-0.0214124	0.986646	0.700771	0.350522	2.58513	0.00713024	1	NA
Contig11-snapTAU.455	-0.578502	0.481963	-0.448375	0.547223	-0.376396	0.570865	-0.983189	0.00460013	1	exos-9
Contig176-snapTAU.14	-0.371679	0.483043	-0.166238	0.844535	-0.619499	0.307992	-1.81467	0.00109863	1	NA
Contig77-snapTAU.76	-0.384984	0.483312	-0.633594	0.598668	0.0911872	0.919586	-1.02938	0.045375	1	NA
Contig21-snapTAU.10	-0.400045	0.485365	-0.870102	0.284762	0.34633	0.754305	-1.81892	0.00210789	1	NA
Contig26-snapTAU.211	-0.487223	0.485365	-0.553762	0.453905	-0.668713	0.250405	-1.58552	0.0107765	1	NA
Contig163-snapTAU.11	0.369808	0.486464	-0.274456	0.834798	-0.769103	0.221919	-1.17535	0.0150216	1	NA
Contig116-snapTAU.35	0.378042	0.486981	0.591175	0.486784	0.428901	0.583251	-1.03687	0.010823	1	maa-1
Contig98-snapTAU.36	-0.402291	0.487039	-0.265065	0.78041	-0.903994	0.0889966	-1.62883	0.0015577	1	NA
Contig61-snapTAU.79	-0.456593	0.487567	-0.437004	0.557891	-0.136625	0.872542	-1.25016	0.00385957	1	F29B9.10
Contig19-snapTAU.250	0.356006	0.487614	0.4559	0.569428	0.053199	0.958798	1.11064	0.00861302	1	NA
Contig44-snapTAU.45	0.35239	0.488866	-0.316122	0.700056	0.0923625	0.936307	-2.09042	0.000236167	1	NA
Contig5-snapTAU.486	-0.517362	0.488866	-0.24933	0.813276	-1.18569	0.0292323	-0.599997	0.114804	1	NA
Contig8-snapTAU.191	0.465802	0.489689	0.330471	0.774077	0.110564	0.92708	0.710937	0.028871	1	tag-278
Contig108-snapTAU.31	0.473349	0.489701	-0.228427	0.874194	-0.174603	0.836248	1.29661	0.0117188	1	NA
Contig32-snapTAU.176	0.506945	0.490951	-1.20348	0.064936	0.441752	0.770427	-2.6594	0.00374346	1	pod-2
Contig184-snapTAU.2	0.496786	0.490951	0.405767	0.623681	0.15508	0.854708	0.884244	0.0307951	1	NA
Contig125-snapTAU.36	0.319652	0.491978	-0.291525	0.805045	0.0284982	0.987437	-1.75167	0.000557991	1	lec-11
Contig35-snapTAU.168	0.347793	0.492726	0.620306	0.407571	0.339715	0.708723	1.40208	0.00160839	1	Y47D3A.22
Contig50-snapTAU.178	0.387784	0.493002	-3.07115	0.00434008	0.015896	0.990028	0.276004	0.476792	1	NA
Contig20-snapTAU.136	0.53701	0.493002	-0.412333	0.630581	0.225969	0.786785	2.94359	0.00204373	1	NA
Contig0-snapTAU.596	-0.376014	0.493369	-0.531068	0.499356	-0.644134	0.394009	-1.34553	0.00681029	1	F23B12.4
Contig12-snapTAU.407	-0.409676	0.493938	-0.412168	0.683247	-0.472251	0.583466	-2.65355	0.000566297	1	NA
Contig12-snapTAU.289	-0.384057	0.493938	-0.0897998	0.925878	-0.456134	0.498542	-0.854687	0.0254788	1	NA
Contig51-snapTAU.148	0.613791	0.494393	0.543646	0.64239	-0.555789	0.444128	-1.31684	0.00212071	1	NA
Contig121-snapTAU.39	-0.456967	0.495032	0.0383252	0.983538	-0.293654	0.679238	-1.16823	0.00524942	1	F31D4.9
Contig62-snapTAU.63	-0.328464	0.495183	-0.286346	0.731929	-0.367172	0.588175	-1.14234	0.0451965	1	NA
Contig30-snapTAU.187	0.646591	0.495183	-0.145807	0.932386	0.00202822	0.998565	-0.820943	0.0101827	1	NA
Contig45-snapTAU.89	0.583296	0.497069	-0.444557	0.779217	0.346929	0.650233	-1.02829	0.010713	1	NA
Contig30-snapTAU.95	-0.386058	0.497363	-0.247036	0.756412	0.362337	0.631417	-1.72807	0.00341055	1	NA
Contig22-snapTAU.80	0.509056	0.498075	-0.528712	0.615299	0.556159	0.428534	-0.699966	0.0321232	1	NA
Contig31-snapTAU.312	-0.503721	0.498075	-0.295318	0.798261	-0.74548	0.171958	-2.23907	0.00015303	1	F52H2.6
Contig41-snapTAU.100	-0.384689	0.498576	-0.455116	0.561058	-0.593522	0.335807	-1.16233	0.0130451	1	NA
Contig4-snapTAU.259	-0.345501	0.50089	-0.593908	0.403184	-0.39835	0.545419	-1.1696	0.00540388	1	NA
Contig120-snapTAU.48	-0.514354	0.500988	-0.561194	0.437674	-0.46654	0.463375	-1.50269	0.00561607	1	dad-1
Contig7-snapTAU.317	0.345801	0.50261	0.851545	0.202378	-0.0955994	0.928975	0.789187	0.0312771	1	NA
Contig95-snapTAU.84	-0.393402	0.50261	-0.512018	0.493086	-0.34207	0.629651	-1.26631	0.0104086	1	Y87G2A.11
Contig35-snapTAU.214	-0.407444	0.50261	-0.354431	0.645063	-0.55234	0.351744	-0.987279	0.00473127	1	glrx-5
Contig24-snapTAU.331	-0.459806	0.50261	-0.305278	0.743249	-0.654736	0.291839	-1.53904	0.00432948	1	NA
Contig44-snapTAU.67	-0.338712	0.503782	-0.587371	0.439292	-1.18845	0.148892	-1.73392	0.029512	1	F38A1.8
Contig108-snapTAU.50	0.394619	0.504003	-0.203125	0.797062	-0.488986	0.543168	-0.691467	0.026738	1	NA
Contig1-snapTAU.172	0.496215	0.504119	0.0811368	0.974364	-0.194084	0.861233	-1.05254	0.028173	1	B0395.3
Contig95-snapTAU.34	0.587044	0.504325	1.08593	0.111268	1.31621	0.14352	2.00353	0.0008379	1	mfb-1
Contig61-snapTAU.23	0.373621	0.504325	0.0257628	0.987427	-0.536536	0.399833	-2.66844	0.000126589	1	F31D5.4
Contig12-snapTAU.321	-0.33205	0.505269	-0.0475778	0.964463	-0.0228847	0.983938	-1.78644	0.000468804	1	NA
Contig21-snapTAU.65	0.438178	0.50598	-0.301675	0.861194	-0.40714	0.684196	-1.06083	0.00827224	1	ZC247.1
Contig15-snapTAU.53	0.309957	0.506381	0.164338	0.847275	0.162797	0.895029	-1.55918	0.00215588	1	NA
Contig72-snapTAU.6	0.328743	0.507464	0.581334	0.419686	0.97287	0.133763	-2.56405	0.000165783	1	NA
Contig12-snapTAU.16	-0.314426	0.508187	-0.281973	0.762172	-0.748628	0.176441	-1.23956	0.0048285	1	NA
Contig54-snapTAU.61	0.558023	0.509333	-0.179027	0.827313	0.48363	0.704618	-1.14353	0.00533913	1	NA
Contig19-snapTAU.189	-0.324981	0.50962	-0.43945	0.58546	-1.06295	0.131617	-1.32854	0.00788156	1	NA
Contig30-snapTAU.248	-0.341899	0.51057	-0.235925	0.773914	-0.0122961	0.991537	-0.751414	0.0386289	1	F32D8.14
Contig19-snapTAU.210	0.366798	0.510667	-0.911298	0.31833	-0.959894	0.191454	-1.80442	0.000905816	1	NA
Contig54-snapTAU.94	0.449974	0.511279	-0.212244	0.820208	0.842749	0.326972	-0.96919	0.00882166	1	F22E10.5
Contig172-snapTAU.6	0.445444	0.513478	0.29768	0.726806	-0.228645	0.782954	-1.12631	0.00612873	1	NA
Contig87-snapTAU.85	0.377294	0.51386	0.659198	0.383115	0.501194	0.434976	1.43827	0.00947886	1	NA
Contig80-snapTAU.2	0.313226	0.516432	-0.155108	0.875629	-0.140083	0.902184	-1.02043	0.00504214	1	oac-56
Contig17-snapTAU.162	-0.317781	0.51649	-0.0723566	0.944488	-0.718688	0.410765	-2.58635	0.000272638	1	NA
Contig5159-snapTAU.1	-0.405062	0.519287	-0.975707	0.345774	-0.546788	0.511897	-1.9386	0.00121391	1	NA
Contig2-snapTAU.322	-0.361696	0.519287	-0.626582	0.459114	-0.676965	0.305744	-0.695724	0.0213129	1	NA
Contig12-snapTAU.387	0.430792	0.519287	-0.104419	0.911669	0.16259	0.871179	-0.933783	0.0384974	1	NA
Contig32-snapTAU.100	-0.311209	0.519311	-0.700497	0.310273	-0.36582	0.692903	-0.764805	0.0348039	1	mab-7
Contig20-snapTAU.159	0.331283	0.519472	0.175727	0.882285	-0.337809	0.652323	0.620562	0.045851	1	F43D2.6
Contig114-snapTAU.7	-0.35613	0.520657	0.0432995	0.976589	-0.018477	0.988048	-0.793877	0.0181855	1	F35C5.12
Contig20-snapTAU.164	-0.367638	0.520744	-0.376472	0.65247	0.704443	0.653652	-1.2553	0.0092456	1	NA
Contig21-snapTAU.317	-0.332016	0.520744	0.071809	0.952381	0.0598562	0.951976	-0.980244	0.00905869	1	F13G3.11
Contig45-snapTAU.84	-0.413532	0.521315	0.56282	0.490932	-0.141647	0.876911	1.61318	0.0103322	1	NA
Contig55-snapTAU.118	-0.330866	0.521999	-0.36513	0.666937	-0.00448489	0.996754	-1.19682	0.00246184	1	NA
Contig144-snapTAU.40	-0.485282	0.521999	-0.431861	0.751613	-0.370414	0.585753	-0.987287	0.0141491	1	use-1
Contig43-snapTAU.197	-0.679225	0.521999	-0.167824	0.869851	0.345958	0.637707	-2.20203	0.00102504	1	NA
Contig36-snapTAU.125	-0.356739	0.523252	0.145367	0.913479	-0.216507	0.787526	-0.925792	0.0199849	1	M106.7
Contig20-snapTAU.242	-0.459994	0.523307	-0.573054	0.445457	-0.882031	0.161174	-1.29144	0.0114185	1	T16G1.2
Contig22-snapTAU.220	0.60878	0.524551	2.03439	0.214037	-0.255801	0.731388	-0.770828	0.0433217	1	asah-1
Contig50-snapTAU.60	0.353088	0.525322	-0.814	0.501344	-0.0875833	0.950512	-1.91363	0.00709286	1	aco-1
Contig31-snapTAU.360	-0.351427	0.527505	-0.672634	0.360189	0.172909	0.83586	-0.889274	0.0326605	1	rer-1
Contig62-snapTAU.119	0.377005	0.527691	0.573682	0.636633	0.496135	0.440988	0.668658	0.0272048	1	NA
Contig64-snapTAU.107	0.307933	0.527955	0.440119	0.627654	-0.203459	0.854579	1.0267	0.00880069	1	NA
Contig8-snapTAU.423	0.4065	0.528207	-0.263684	0.757016	0.141778	0.901812	-2.66124	7.53579e-05	1	NA
Contig77-snapTAU.122	0.369831	0.528491	-0.643972	0.402317	0.0282006	0.986488	-0.678313	0.0470795	1	ZK822.5
Contig148-snapTAU.12	-0.668915	0.529577	-0.444065	0.548396	-0.168013	0.834249	-0.770099	0.0163287	1	C49H3.3
Contig77-snapTAU.72	-0.304064	0.529577	0.101758	0.921344	-0.703224	0.262733	-2.00015	0.00126938	1	NA
Contig31-snapTAU.51	-0.365074	0.530809	-0.385387	0.628245	-0.586375	0.468805	-1.0153	0.0136148	1	tag-151
Contig110-snapTAU.17	-0.428903	0.53103	-0.238663	0.872789	0.202024	0.802695	0.665701	0.0276477	1	NA
Contig38-snapTAU.71	-0.333565	0.532373	-0.223117	0.805602	-0.538181	0.380939	-1.54954	0.00177473	1	NA
Contig20-snapTAU.125	0.321805	0.532546	-0.112762	0.915073	0.115671	0.920115	1.56945	0.00294815	1	NA
Contig38-snapTAU.86	0.300969	0.534568	-0.721721	0.33755	0.275277	0.748259	-1.14652	0.0105814	1	abt-2
Contig10-snapTAU.288	-0.353821	0.534568	0.330015	0.684088	-0.425963	0.530462	-1.21186	0.00558288	1	NA
Contig92-snapTAU.9	-0.306684	0.534568	0.12542	0.897011	0.0595197	0.953571	-0.683653	0.0366803	1	Y105E8A.10
Contig14-snapTAU.376	0.340047	0.534997	-0.545727	0.599702	-0.189278	0.839851	-0.717655	0.022209	1	symk-1
Contig30-snapTAU.251	-0.383316	0.535723	-0.495454	0.700611	-0.0576673	0.969489	-1.77917	0.000452684	1	W05E10.1
Contig47-snapTAU.114	0.296005	0.536142	-0.666665	0.378807	-1.05687	0.141133	-1.49448	0.0045296	1	NA
Contig33-snapTAU.99	0.31104	0.536159	0.217024	0.805454	-0.106568	0.918308	-2.70163	7.61902e-05	1	NA
Contig10-snapTAU.424	-0.406665	0.536471	-0.376263	0.621631	0.218556	0.79551	-1.15914	0.00482627	1	aps-3
Contig20-snapTAU.301	0.366349	0.537185	0.308633	0.704516	-0.381538	0.716021	-0.916105	0.0397657	1	NA
Contig10-snapTAU.516	-0.509913	0.537519	-0.217379	0.787241	-0.0259608	0.980808	-0.96412	0.0107296	1	F13G3.10
Contig21-snapTAU.14	-0.332346	0.539139	-0.496481	0.679324	-0.879328	0.0896621	-0.874818	0.00749294	1	F53F10.1
Contig84-snapTAU.53	0.37274	0.540142	1.14145	0.424245	0.559231	0.384203	-1.47375	0.00214463	1	NA
Contig14-snapTAU.23	0.392232	0.540519	0.0460906	0.971612	0.574084	0.453281	-0.732212	0.0203149	1	F17C11.10
Contig48-snapTAU.74	0.297092	0.540937	0.101048	0.942051	0.32849	0.806533	0.860837	0.0495861	1	NA
Contig13-snapTAU.133	-0.284088	0.541817	0.248889	0.746774	-0.18384	0.832034	-1.32377	0.00156139	1	F57B9.1
Contig14-snapTAU.304	0.507209	0.542774	0.565293	0.744878	-0.644476	0.522181	-0.800441	0.03268	1	NA
Contig23-snapTAU.306	-0.409181	0.542868	-0.328665	0.712572	-0.505911	0.625627	-1.34551	0.00412858	1	ceeh-2
Contig14-snapTAU.91	-0.409204	0.543485	-0.301968	0.735172	0.3778	0.597677	-0.768772	0.0489508	1	T09E8.3
Contig3-snapTAU.414	0.554694	0.54352	0.22467	0.831777	-0.177607	0.85177	-1.2208	0.0448236	1	NA
Contig35-snapTAU.304	0.38398	0.543623	1.88261	0.0213855	-0.0271743	0.98425	0.341928	0.288179	1	NA
Contig10-snapTAU.286	-0.324583	0.544096	0.0660645	0.953584	-0.221979	0.788932	-0.875246	0.00969293	1	NA
Contig60-snapTAU.32	-0.39325	0.545928	0.679144	0.32573	0.17124	0.881155	-2.61903	8.78584e-05	1	NA
Contig78-snapTAU.107	0.341534	0.545928	0.0253599	0.984326	0.378725	0.577682	1.80976	0.0341857	1	NA
Contig18-snapTAU.261	-0.321343	0.547035	-0.942769	0.190132	0.143012	0.876495	-2.76408	7.61902e-05	1	NA
Contig34-snapTAU.93	0.3316	0.548213	0.0682621	0.951274	-0.00278223	0.998565	-1.09688	0.0299651	1	NA
Contig41-snapTAU.68	-0.486457	0.548932	-0.277571	0.801925	-0.804794	0.155311	-1.10667	0.0275921	1	NA
Contig20-snapTAU.255	-0.427402	0.549061	-0.693354	0.357402	-0.309484	0.769155	-1.81625	0.00256391	1	scl-10
Contig30-snapTAU.126	-0.337609	0.549225	-0.252656	0.743493	-0.0702168	0.955165	-1.02409	0.0257767	1	C52E4.5
Contig11-snapTAU.181	0.341173	0.550316	0.523128	0.585576	0.330131	0.661366	0.799234	0.0281674	1	T16H12.9
Contig7-snapTAU.248	-0.351648	0.55173	-0.536846	0.460318	-0.512586	0.589224	-2.38964	0.000156797	1	C27H5.4
Contig17-snapTAU.32	-0.311921	0.55173	-0.333885	0.698727	0.376293	0.637069	-2.02607	0.00110676	1	NA
Contig23-snapTAU.35	-0.285049	0.55173	-0.196812	0.829942	0.0163232	0.990671	-0.752492	0.0282631	1	NA
Contig31-snapTAU.339	-0.416568	0.552719	-0.237177	0.797753	-0.0814811	0.932031	-0.991496	0.015755	1	rpb-5
Contig73-snapTAU.47	-0.347178	0.553036	-0.158334	0.849	-0.368959	0.594433	-1.26065	0.0032621	1	acl-2
Contig13-snapTAU.243	0.481492	0.553582	1.21525	0.084566	-0.262899	0.784043	-1.29254	0.0040805	1	nhr-121
Contig62-snapTAU.93	-0.326182	0.556838	-0.374773	0.634154	-0.414744	0.686424	-1.0344	0.0186276	1	NA
Contig114-snapTAU.25	-0.33337	0.556838	-0.121691	0.908779	-0.429257	0.515543	-0.859903	0.0215115	1	B0511.13
Contig60-snapTAU.94	-0.321418	0.557256	-0.726896	0.42263	-0.0854825	0.930367	-1.42366	0.0037491	1	NA
Contig8-snapTAU.496	0.409633	0.558308	0.137332	0.908437	-0.382143	0.61428	-1.68488	0.00230057	1	Y71H10A.2
Contig122-snapTAU.39	-0.293779	0.55838	-0.193896	0.837052	-0.0588108	0.954104	-0.721753	0.0447255	1	oxy-4
Contig30-snapTAU.243	-0.440603	0.558887	0.0591307	0.953738	-0.791993	0.139919	-1.07173	0.0359238	1	NA
Contig20-snapTAU.212	-0.369932	0.559011	0.584485	0.514361	-0.734823	0.352257	-2.0954	0.00027773	1	NA
Contig23-snapTAU.244	-0.333222	0.559691	-0.0970586	0.933888	-0.11335	0.906731	-0.711819	0.0413321	1	NA
Contig25-snapTAU.45	-0.367094	0.559953	-0.704961	0.382	-0.695148	0.291731	-1.19609	0.0142183	1	ZC434.7
Contig37-snapTAU.144	-0.307907	0.56003	-0.058422	0.959523	0.535369	0.518106	-0.802991	0.014726	1	NA
Contig52-snapTAU.93	-0.373226	0.561684	0.728548	0.445457	-0.780507	0.425373	-1.39063	0.0064243	1	NA
Contig86-snapTAU.49	-0.493574	0.561796	-0.0466878	0.972632	0.222327	0.776867	-0.718393	0.0329968	1	T07A9.15
Contig103-snapTAU.97	0.330931	0.563811	0.868449	0.366292	0.578983	0.508307	0.782157	0.0155602	1	ZC434.3
Contig122-snapTAU.22	0.323299	0.563946	-0.337753	0.741797	-0.560947	0.370558	-1.1819	0.0398048	1	gbf-1
Contig126-snapTAU.1	-0.648807	0.564736	0.603378	0.456328	1.00221	0.0712939	-3.80339	3.69975e-05	1	F07C6.2
Contig7-snapTAU.370	-0.295659	0.564736	-0.0603497	0.95543	0.174504	0.828959	-0.841793	0.0162135	1	NA
Contig44-snapTAU.211	0.421232	0.564913	-0.353708	0.661772	-0.673816	0.390609	-0.959354	0.0176212	1	acs-11
Contig171-snapTAU.7	-0.394218	0.56495	0.152764	0.866302	-0.980615	0.0576904	-1.16296	0.00612961	1	rom-1
Contig9-snapTAU.420	0.376009	0.565127	1.42273	0.0477633	0.307028	0.742407	-0.132407	0.793856	1	NA
Contig11-snapTAU.480	-0.335147	0.565127	-0.498038	0.569734	-1.00482	0.0780605	-0.906063	0.0132888	1	ZK512.2
Contig0-snapTAU.704	-0.334517	0.565127	-0.27354	0.725623	0.0147287	0.989135	-0.799766	0.0126117	1	spe-10
Contig11-snapTAU.434	-0.38415	0.565565	0.0559043	0.961574	-0.092797	0.919861	-1.05231	0.00379888	1	kin-19
Contig28-snapTAU.314	-0.344032	0.566063	-0.564944	0.464003	-0.226172	0.779515	-1.8322	0.000668364	1	NA
Contig25-snapTAU.254	-0.310639	0.56678	-0.113776	0.900685	-0.296625	0.74536	-0.812892	0.0204537	1	Y50C1A.2
Contig47-snapTAU.100	-0.279364	0.56678	-0.0404899	0.980197	-0.340944	0.671234	-0.851277	0.024243	1	kel-8
Contig21-snapTAU.181	0.407682	0.56713	1.50576	0.0307561	-0.26149	0.731445	-0.017645	0.972805	1	NA
Contig39-snapTAU.101	-0.360228	0.56713	-0.81439	0.289815	-0.281729	0.741056	-3.17317	4.45171e-05	1	NA
Contig87-snapTAU.130	0.489472	0.56768	1.05293	0.349038	-0.199233	0.831604	-0.726016	0.0233012	1	NA
Contig21-snapTAU.207	0.275449	0.568373	0.709235	0.389496	-0.57838	0.397654	0.865693	0.0150374	1	NA
Contig42-snapTAU.42	0.389567	0.569737	-0.142987	0.888435	-0.489891	0.469797	-1.13572	0.0438916	1	NA
Contig97-snapTAU.3	-0.368317	0.570029	-0.478317	0.526132	-0.91144	0.118777	-1.06566	0.00908129	1	Y53F4B.4
Contig31-snapTAU.326	-0.371974	0.570029	0.494406	0.597131	1.06819	0.0433747	0.197122	0.674667	1	F26G1.2
Contig1-snapTAU.58	0.444346	0.572125	-0.0347855	0.975482	-0.526154	0.412243	-1.01693	0.0053411	1	Y53F4B.39
Contig63-snapTAU.43	-0.458089	0.574189	0.400061	0.627008	0.45258	0.5138	0.887433	0.0112424	1	NA
Contig108-snapTAU.2	0.382807	0.574189	-0.322261	0.746803	0.772396	0.251331	0.844575	0.0478361	1	NA
Contig22-snapTAU.183	-0.288942	0.574533	0.153555	0.861122	-0.593957	0.441422	-0.776504	0.0146365	1	sydn-1
Contig14-snapTAU.193	0.300925	0.574625	0.0538191	0.960864	-1.48979	0.00954712	0.075224	0.855488	1	sut-2
Contig61-snapTAU.22	-0.603882	0.574846	-0.111615	0.903783	-0.565328	0.386798	-0.952202	0.00559186	1	D2089.3
Contig31-snapTAU.246	-0.538903	0.575286	-0.792688	0.230422	-0.601219	0.301338	-1.68964	0.000563223	1	C47G2.3
Contig35-snapTAU.167	0.422748	0.576323	1.9372	0.108741	-0.280603	0.702118	1.37777	0.0287401	1	F22B7.9
Contig1-snapTAU.166	0.368341	0.576662	-0.76789	0.389258	0.213227	0.919699	-0.788082	0.0208377	1	NA
Contig63-snapTAU.83	-0.307527	0.577009	-0.626999	0.417224	0.730506	0.44452	-1.06872	0.00690523	1	C07A4.2
Contig47-snapTAU.152	-0.388291	0.577827	0.842604	0.20175	-0.162549	0.885533	1.18542	0.0165069	1	ttr-51
Contig131-snapTAU.20	0.324734	0.578494	-0.253516	0.827295	-0.00797144	0.994695	-1.00199	0.00452613	1	NA
Contig105-snapTAU.69	-0.348757	0.578907	-0.53613	0.472074	-0.29532	0.674552	-1.00081	0.00486139	1	F15B10.1
Contig61-snapTAU.139	0.377426	0.578925	-0.329451	0.7764	0.038904	0.976904	-0.772321	0.0186711	1	sax-7
Contig100-snapTAU.80	-0.490239	0.578925	-0.339053	0.811529	-0.569808	0.337511	-0.917211	0.0307169	1	NA
Contig30-snapTAU.272	0.324418	0.578925	-0.0144689	0.991059	0.0826309	0.94774	0.90893	0.0252586	1	lgc-55
Contig81-snapTAU.5	-0.325611	0.579313	-0.802909	0.356655	-0.0701141	0.951286	-1.44642	0.00305155	1	NA
Contig172-snapTAU.11	0.403325	0.579313	0.571017	0.464408	0.185764	0.827036	0.836935	0.013507	1	NA
Contig86-snapTAU.99	0.316097	0.57932	0.837169	0.352862	0.368906	0.791454	-1.09627	0.00949855	1	NA
Contig28-snapTAU.28	0.351911	0.579352	0.447668	0.623922	0.899112	0.123803	-1.19442	0.00442992	1	NA
Contig29-snapTAU.166	0.393083	0.580306	0.251749	0.762611	-0.258457	0.792371	1.10056	0.0176236	1	C25E10.12
Contig12-snapTAU.209	-0.283904	0.581473	-0.943824	0.305423	-0.707093	0.247953	-1.22667	0.00547579	1	NA
Contig0-snapTAU.697	-0.290741	0.581473	-0.579062	0.493454	-0.344571	0.792547	-0.979763	0.00940517	1	NA
Contig20-snapTAU.142	-0.470287	0.581502	-0.714698	0.401915	-0.725045	0.232619	-0.990684	0.00779113	1	ssu-1
Contig37-snapTAU.143	0.542901	0.582447	-0.375197	0.628245	-0.601988	0.498792	-1.32063	0.0210858	1	NA
Contig45-snapTAU.85	-0.267796	0.582911	0.215363	0.805602	0.390962	0.568685	2.37449	0.000214865	1	NA
Contig139-snapTAU.25	-0.443707	0.583043	-0.568358	0.43938	-0.430456	0.503131	-1.17767	0.00306856	1	C29E4.12
Contig3-snapTAU.287	-0.322885	0.583296	-0.193705	0.829942	-0.730082	0.229638	-1.60227	0.00217642	1	NA
Contig120-snapTAU.25	0.326045	0.583584	0.266179	0.846211	-0.567119	0.587976	-1.75238	0.00052715	1	NA
Contig2-snapTAU.546	-0.308742	0.583879	-0.132608	0.892778	-0.698287	0.267785	-1.31864	0.00161875	1	NA
Contig38-snapTAU.169	-0.448936	0.584451	-0.201268	0.841844	0.255594	0.834611	-1.20525	0.0303296	1	Y39G8B.1
Contig57-snapTAU.8	0.307621	0.585428	-0.605296	0.423205	-0.635098	0.507935	-2.3907	0.000723126	1	NA
Contig2-snapTAU.166	0.307516	0.585428	-0.698804	0.545217	0.520392	0.560339	-0.795837	0.0222225	1	NA
Contig7-snapTAU.290	0.325757	0.586156	0.927223	0.226096	-0.506079	0.472263	-0.979315	0.00794179	1	NA
Contig61-snapTAU.1	-0.346009	0.58619	-0.734082	0.320085	-0.0775984	0.933312	-1.61016	0.00292764	1	ard-1
Contig85-snapTAU.81	-0.283667	0.586419	-0.293128	0.70371	0.0797814	0.932569	-1.09196	0.00837581	1	T18D3.9
Contig77-snapTAU.82	-0.446031	0.586867	-0.43842	0.63496	-0.0901859	0.935774	-0.945943	0.0210753	1	NA
Contig4-snapTAU.7	-0.312518	0.587089	0.175432	0.8843	-0.294061	0.796532	-1.06739	0.00646954	1	NA
Contig30-snapTAU.288	-0.348456	0.587901	-0.518731	0.497636	-0.435522	0.588175	-1.03539	0.0111027	1	apm-3
Contig81-snapTAU.22	0.391556	0.588854	0.126124	0.922121	0.301744	0.724891	1.0408	0.0206217	1	NA
Contig24-snapTAU.103	-0.319623	0.589958	-0.900105	0.24076	-0.883995	0.105365	-2.73648	0.00070674	1	NA
Contig32-snapTAU.212	-0.311457	0.590402	0.321537	0.67029	1.35829	0.0616175	0.649171	0.0392526	1	NA
Contig98-snapTAU.34	-0.389261	0.59101	0.011599	0.992529	-1.01079	0.051998	-0.852428	0.0386266	1	coq-2
Contig10-snapTAU.531	-0.277559	0.591909	-0.526659	0.55272	-0.44673	0.521199	-0.953061	0.021062	1	Y6B3B.5
Contig104-snapTAU.28	0.356123	0.59234	1.18867	0.106007	0.594323	0.598181	0.975491	0.0077668	1	NA
Contig83-snapTAU.24	0.384802	0.59234	1.33094	0.240912	0.344316	0.794026	1.70077	0.000951	1	NA
Contig67-snapTAU.98	0.326124	0.59234	-0.583777	0.543387	0.40238	0.708723	-0.888918	0.0497755	1	NA
Contig34-snapTAU.21	-0.427746	0.592424	0.350959	0.693439	0.192533	0.897785	-1.67369	0.00738955	1	NA
Contig81-snapTAU.119	0.293083	0.592952	0.395212	0.702743	-0.24681	0.809538	-0.997888	0.00594678	1	NA
Contig98-snapTAU.60	0.339691	0.592995	0.127303	0.889796	0.286106	0.754645	-4.22772	3.53809e-05	1	F56C9.7
Contig4-snapTAU.262	-0.343519	0.593907	0.247015	0.762976	-0.172596	0.846336	-0.732398	0.0403102	1	NA
Contig13-snapTAU.462	-0.760223	0.593907	0.203539	0.873158	-0.462555	0.530763	1.02996	0.0459043	1	gsto-1
Contig53-snapTAU.159	0.41703	0.59399	0.708942	0.295915	0.193517	0.864974	0.954394	0.0206321	1	F25H8.1
Contig14-snapTAU.224	0.379726	0.59469	1.06251	0.12432	-0.0688538	0.947019	0.73216	0.0368244	1	NA
Contig15-snapTAU.224	0.348871	0.59469	-0.016801	0.993641	0.586126	0.377775	-1.04054	0.0104512	1	NA
Contig36-snapTAU.151	0.404809	0.595323	1.10052	0.129942	0.494975	0.630454	1.03661	0.0272365	1	ZK673.2
Contig37-snapTAU.230	-0.374939	0.595323	-0.7412	0.274833	-0.744641	0.213264	-1.04791	0.00556208	1	syx-6
Contig4-snapTAU.460	0.387246	0.595323	-1.18566	0.389713	-0.579402	0.478782	-2.02819	0.0116631	1	NA
Contig14-snapTAU.447	-0.486495	0.595323	-0.594449	0.422592	-0.660267	0.257289	-1.4971	0.00119496	1	NA
Contig44-snapTAU.203	-0.320566	0.595323	0.542292	0.541765	0.341213	0.697974	-2.12804	0.000419981	1	NA
Contig1-snapTAU.338	-0.383424	0.595323	-0.401474	0.59308	-0.90121	0.110084	-1.07183	0.00705065	1	Y39B6A.16
Contig12-snapTAU.107	-0.323539	0.595323	-0.477814	0.617395	-0.86876	0.178587	-1.46456	0.00565611	1	NA
Contig134-snapTAU.34	-0.329183	0.595323	-0.35445	0.630839	-0.773552	0.240417	-0.826103	0.0348039	1	ZK858.7
Contig106-snapTAU.52	0.375188	0.595323	0.365823	0.660967	-0.141295	0.876061	-1.23065	0.0123903	1	NA
Contig14-snapTAU.420	-0.332037	0.595323	-0.333029	0.696345	1.18569	0.0267472	-0.460472	0.2199	1	F23H12.3
Contig35-snapTAU.117	0.400272	0.595323	0.29334	0.822982	-0.461277	0.506386	-4.30422	7.17828e-05	1	C49C3.4
Contig1-snapTAU.193	0.454488	0.595323	-0.186661	0.868052	-0.195871	0.830318	-0.874257	0.0489801	1	F48E3.3
Contig11-snapTAU.198	0.263833	0.596382	0.258853	0.797172	-0.184262	0.886667	0.840521	0.0357075	1	T04F3.3
Contig123-snapTAU.19	-0.328107	0.596382	-0.217621	0.801533	-0.226859	0.792371	-0.892788	0.0202085	1	scm-1
Contig91-snapTAU.81	-0.271519	0.596382	0.159595	0.866952	-0.532506	0.467568	-2.47727	0.000606221	1	NA
Contig3-snapTAU.174	-0.891174	0.596416	0.236426	0.763832	-0.552097	0.436916	-1.00712	0.00663577	1	ceh-12
Contig139-snapTAU.56	-0.374013	0.59642	-0.215278	0.808215	-0.173793	0.833789	-0.911486	0.00903227	1	F41H10.4
Contig12-snapTAU.357	-0.399064	0.596755	-0.264844	0.762611	-0.83922	0.443289	-0.688981	0.0336079	1	C46A5.4
Contig2-snapTAU.394	-0.304531	0.597355	-0.441923	0.549588	-0.412986	0.68029	-1.5535	0.0120328	1	NA
Contig138-snapTAU.24	0.325173	0.598574	-0.54703	0.468674	-0.254658	0.743252	-0.742228	0.0357199	1	C46C11.2
[truncated: 18,448 more rows]
