# Supplementary material for: System Wide Analysis of the Evolution of Innate Immunity in the Nematode Model Species Caenorhabditis elegans and Pristionchus pacificus
Source: PLoS One. 2012 Sep 28;7(9):e44255. doi: 10.1371/journal.pone.0044255 (PMC3461006; doi:10.1371/journal.pone.0044255)
Supplement: Table S3 — Expression clusters enriched in genes up- and down-regulated in C. elegans upon exposure to each of the four pathogens. (XLSX) [file pone.0044255.s008.xlsx]

## Sheet: Table-S3
Supplementary Table S3: Expression clusters enriched in genes up- and down-regulated in C. elegans upon exposure to each of the four pathogens. Expression clusters for published microarray datasets were curated from WormBase and relevant publications. The significance of overlap between genes in our datset and the pubished gene sets was assessed by a 2x2 Fisher's test. SIgnificance scores are -lo…
(A) Pathogen response related microarray expression clusters
Expression Cluster	B. thuringiensis		S. aureus		S. marcescens		X. nematophila
	sig_UP_Bthu	sig_DOWN_Bthu	sig_UP_Saur	sig_DOWN_Saur	sig_UP_Smar	sig_DOWN_Smar	sig_UP_Xnem	sig_DOWN_Xnem
WBPaper00026980:intestine_enriched	123.63	0	11.5	0	12.82	45.46	0	138.56
WBPaper00036464:affected_by_RN6390:S_aureus_UP	8.52	0	31.68	0	51.3	0	24.89	0
WBPaper00036464:affected_by_RN6390:S_aureus_DOWN	0	40.84	0	19.21	0	9.17	0	7.41
Kao_etal2011_Cry5B_regulated	79.92	9.59	11.6	11.95	88	36.42	13.02	128.46
Huffman_Aroian-Cry5B_on_glp-4	47.01	4.83	9.8	1.91	51.57	19.84	8.51	79.14
WBPaper00027722:Microbacterium_nematophilum_upregulated	1.63	0	21.25	0	27.97	0	16.36	0
WBPaper00027722:Microbacterium_nematophilum_downregulated	0	3.76	0	3.25	0	2.32	0	2.13
WBPaper00028482:PA14_upregulated	0	0	3.43	0	50.56	0	12.52	0
WBPaper00028482:PA14_downregulated	3.24	0	3.79	0	0	1.56	0	3.17
WBPaper00028789:PA14_vs_OP50_upregulated_8hr	0	0	6.36	0	123.66	0	65.46	0
WBPaper00028789:PA14_vs_OP50_upregulated_4hr	0	0	15.37	0	151.36	0	72.79	0
WBPaper00028789:PA14_vs_OP50_downregulated_8hr	0	32.01	1.85	17.29	0	8.21	0	13.67
WBPaper00028789:PA14_vs_OP50_downregulated_4hr	0	25.57	0	13.38	0	15.51	0	10.27
WBPaper00028789:PA14_vs_gacA_upregulated_8hr	0	0	4.05	0	66.24	0	44.14	0
WBPaper00028789:PA14_vs_gacA_upregulated_4hr	0	0	9.05	0	111.35	0	64.67	0
WBPaper00028789:PA14_vs_gacA_downregulated_8hr	0	25.75	0	12.26	0	4.38	0	4.48
WBPaper00028789:PA14_vs_gacA_downregulated_4hr	0	21.62	0	7.67	0	13.23	0	10.21
WBPaper00030985:Photorhabdus_luminescens_upregulated	0	0	2.96	0	12.03	0	2.41	0
WBPaper00030985:Photorhabdus_luminescens_downregulated	0	2.19	0	0	0	0	0	0
WBPaper00030985:Erwinia_carotovora_upregulated	0	0	2.17	0	0	0	0	0
WBPaper00030985:Enterococcus_faecalis_upregulated	0	0	12.52	0	2.62	0	0	0
WBPaper00035892:KIM5_vs_OP50_Up	2.02	0	5.89	0	17.33	0	1.59	0
WBPaper00035892:KIM5_vs_OP50_Down	0	6.31	0	0	0	2.71	0	3.52
WBPaper00035892:KIM5_regulated	2.48	2.49	13.35	0	18.19	0	1.48	6.73
WBPaper00039851:Live_C_albicans_vs_HK_OP50	0	6.61	16.37	11.53	45.55	0	16.53	0
WBPaper00039851:Live_C_albicans_vs_HK_C_albicans	0	0	3.64	0	9.73	0	3.99	0
WBPaper00039851:HK_C_albicans_vs_HK_OP50	0	5.69	11.85	8.66	41.59	0	14.31	0
(B) DAF-16, TGF-beta and p38-MAPkinase and dauer related microarray expression clusters
Expression Cluster	B. thuringiensis		S. aureus		S. marcescens		X. nematophila
	sig_UP_Bthu	sig_DOWN_Bthu	sig_UP_Saur	sig_DOWN_Saur	sig_UP_Smar	sig_DOWN_Smar	sig_UP_Xnem	sig_DOWN_Xnem
Murphy_etal_cgc5976_Class1	0	0	7.86	3.05	18.54	0	7.51	0
Murphy_etal_cgc5976_Class2	0	1.89	0	2.33	2.13	0	0	0
Roberts_etal_2010_DBL-1-UP	0	0	0	0	3.33	0	0	0
Roberts_etal_2010_DBL-1-DOWN	23.36	0	0	0	0	17.22	0	8.7
WBPaper00028789:pmk-1_upregulated	0	0	0	0	18.1	0	1.96	0
Kao_etal2011_sek1_regulated	6.5	23.23	2.4	17.29	0	54.94	0	96.15
Kao_etal2011_kgb1_regulated	6.55	23.23	2.4	17.29	0	54.13	0	95.93
Wang_Kim_WBPaper00005859_DauerEnriched	0	0	2.39	0	22.46	0	8.03	0
Wang_Kim_WBPaper00005859_EarlyGenes	0	3.28	0	3.26	0	0	0	8.33
Wang_Kim_WBPaper00005859_TransientGenes	0	0	0	0	4.64	0	2.41	0
Wang_Kim_WBPaper00005859_ClimbingGenes	1.49	1.59	0	0	0	7.26	0	10.16
WBPaper00024393:strongly_regulated_dauer_genes_UP	0	0	0	0	2.13	0	6.78	0
WBPaper00024393:strongly_regulated_dauer_genes_DOWN	8.57	4.08	1.5	0	0	11.27	0	15.55
Sinha_etal_cel_dauers_UP	0	0	1.59	0	76.8	0	60.35	0
Sinha_etal_cel_dauers_DOWN	175.67	15.52	16.49	7.29	0	148.66	0	275.56
(C) Stress response, RNAi related and other microarray expression clusters
Expression Cluster	B. thuringiensis		S. aureus		S. marcescens		X. nematophila
	sig_UP_Bthu	sig_DOWN_Bthu	sig_UP_Saur	sig_DOWN_Saur	sig_UP_Smar	sig_DOWN_Smar	sig_UP_Xnem	sig_DOWN_Xnem
WBPaper00035227:heat_shock_regulated	0	0	5.61	0	49.66	0	18.88	0
WBPaper00034757:up_by_oxidative_stress	6.9	0	22.98	3.66	146.77	0	45.68	0
WBPaper00034757:down_by_oxidative_stress	13.69	5.73	0	0	0	61.27	0	58.65
WBPaper00035873:osmotically_regulated	0	8.72	32.74	5.87	13.99	0	7.88	4.35
WBPaper00035873:osm-8_regulated	0	8.54	17.57	0	12.56	0	9.21	1.88
WBPaper00035873:osm-7_regulated	4.06	1.89	15.14	2.33	30.08	0	6.13	3.76
WBPaper00035873:osm-11_regulated	14.35	1.87	29.64	0	73.82	0	9.92	3.1
WBPaper00035873:dpy-9_regulated	14.35	1.87	29.64	0	73.82	0	9.92	3.1
WBPaper00035873:dpy-10_regulated	19.08	6.05	13.35	3.17	9.87	25.53	7.16	90.18
WBPaper00032948:StarveUp4	4.34	0	1.96	0	2.53	0	0	1.32
WBPaper00032948:StarveUp3	18.23	0	7.86	0	20.82	0	5.65	3.15
WBPaper00032948:StarveUp2	6.84	0	8.28	0	24.36	0	4.32	0
WBPaper00032948:StarveUp1	0	0	0	0	4.64	0	2.44	0
WBPaper00032948:FedUp	0	19.13	0	4.54	1.87	17.22	0	11.37
WBPaper00031703:heme_responsive_8	0	1.62	0	2.33	0	0	0	0
WBPaper00031703:heme_responsive_7	0	0	1.7	1.88	13.35	0	3.47	0
WBPaper00031703:heme_responsive_5	0	0	0	1.56	4.24	0	0	0
WBPaper00031703:heme_responsive_4	0	1.87	3.79	0	2.25	0	0	0
WBPaper00031703:heme_responsive_3	0	0	0	0	2.57	0	0	0
WBPaper00031703:heme_responsive_2	0	1.87	0	0	0	0	0	2.32
WBPaper00031703:heme_responsive_1	0	1.64	0	0	0	3	0	2.89
WBPaper00029437:rde-4_upregulated	1.63	5.51	10.74	3.57	33.39	0	1.59	7.01
WBPaper00029437:rde-4_downregulated	0	0	0	0	0	0	0	1.49
WBPaper00029437:rde-1_upregulated	0	0	0	0	5.11	0	0	2.14
WBPaper00029437:rde-1_downregulated	0	1.42	0	0	0	0	0	0
WBPaper00029437:dcr-1_upregulated	0	0	12.4	0	166.42	0	33.36	0
WBPaper00029437:dcr-1_downregulated	8.43	0	0	0	0	65.77	0	61.53
WBPaper00027111:rrf-3(pk1426)_downregulated	0	1.71	0	0	0	0	0	0
WBPaper00027111:rrf-1(pk1417)_upregulated	0	0	0	0	3.53	0	3.83	0
WBPaper00027111:rde-3(r459)_upregulated	0	0	0	0	3.24	0	1.36	0
WBPaper00027111:eri-1(mg366)_upregulated	0	0	2.2	0	1.68	0	0	0
WBPaper00027111:eri-1(mg366)_downregulated	0	1.71	0	0	0	0	0	0
cgc6390:oogenesis-enriched	230.01	0	0	0	0	297.02	0	216.18
WBPaper00037611:RNP-8-associated	121.47	0	0	0	0	179.25	0	177.54
WBPaper00037611:GLD-2-associated	49.44	0	0	0	0	105.32	0	97.56
