# Supplementary material for: System Wide Analysis of the Evolution of Innate Immunity in the Nematode Model Species Caenorhabditis elegans and Pristionchus pacificus
Source: PLoS One. 2012 Sep 28;7(9):e44255. doi: 10.1371/journal.pone.0044255 (PMC3461006; doi:10.1371/journal.pone.0044255)
Supplement: Table S4 — Expression clusters enriched in genes up- and down-regulated in P. pacificus upon exposure to each of the four pathogens. (XLSX) [file pone.0044255.s009.xlsx]

## Sheet: Table-S4
Supplementary Table S4: Expression clusters enriched in genes up- and down-regulated in P. pacificus upon exposure to each of the four pathogens. Expression clusters for published microarray datasets were curated from WormBase and relevant publications. These annotations were transferred to the corresponding P. pacificus orthologs. The significance of overlap between genes in our datset and the p…
(A) Pathogen response related microarray expression clusters
Expression Cluster	B. thuringiensis		S. aureus		S. marcescens		X. nematophila
	sig_UP_Bthu	sig_DOWN_Bthu	sig_UP_Saur	sig_DOWN_Saur	sig_UP_Smar	sig_DOWN_Smar	sig_UP_Xnem	sig_DOWN_Xnem
WBPaper00026980:intestine_enriched	0	0	0	0	0	8.37	0	24.15
WBPaper00036464:affected_by_RN6390:S_aureus_UP	2.29	0	1.35	0	0	0	0	0
WBPaper00036464:affected_by_RN6390:S_aureus_DOWN	0	2.32	0	5.14	0	1.51	0	0
Kao_etal2011_Cry5B_regulated	0	0	0	0	0	3.24	0	16.78
Huffman_Aroian-Cry5B_on_glp-4	0	0	0	1.39	0	4.25	0	14.02
WBPaper00028789:PA14_vs_OP50_downregulated_8hr	0	2.21	0	1.57	0	0	0	0
WBPaper00028789:PA14_vs_OP50_downregulated_4hr	0	2.14	0	0	0	0	0	0
WBPaper00028789:PA14_vs_gacA_downregulated_8hr	0	2.31	0	1.73	0	0	0	0
WBPaper00028789:PA14_vs_gacA_downregulated_4hr	0	2.23	0	1.39	0	0	0	0
WBPaper00030985:Photorhabdus_luminescens_downregulated	0	0	0	1.39	0	0	0	0
WBPaper00035892:KIM5_regulated	0	0	0	0	0	0	0	1.89
(B) DAF-16, TGF-beta and p38-MAPkinase and dauer related microarray expression clusters
Expression Cluster	B. thuringiensis		S. aureus		S. marcescens		X. nematophila
	sig_UP_Bthu	sig_DOWN_Bthu	sig_UP_Saur	sig_DOWN_Saur	sig_UP_Smar	sig_DOWN_Smar	sig_UP_Xnem	sig_DOWN_Xnem
Murphy_etal_cgc5976_Class2	0	0	0	1.72	0	0	0	2.31
Roberts_etal_2010_DBL-1-UP	0	0	0	1.39	0	11.59	0	11.38
Kao_etal2011_sek1_regulated	0	0	0	0	0	3.79	0	25.91
Kao_etal2011_kgb1_regulated	0	0	0	0	0	3.79	0	26.27
Sinha_etal_Ppa_Dauers_UP	0	0	2.63	0	3	0	16.91	4.74
Sinha_etal_Ppa_Dauers_DOWN	15.71	12.41	1.47	9.24	0	7.62	0	89.7
(C) Stress response, RNAi related and other microarray expression clusters
Expression Cluster	B. thuringiensis		S. aureus		S. marcescens		X. nematophila
	sig_UP_Bthu	sig_DOWN_Bthu	sig_UP_Saur	sig_DOWN_Saur	sig_UP_Smar	sig_DOWN_Smar	sig_UP_Xnem	sig_DOWN_Xnem
WBPaper00035873:osmotically_regulated	1.6	0	1.34	0	0	0	0	0
WBPaper00035873:osm-7_regulated	2.15	0	1.77	0	0	0	0	0
WBPaper00035873:osm-11_regulated	0	0	3.18	0	0	0	0	0
WBPaper00035873:dpy-9_regulated	0	0	3.18	0	0	0	0	0
WBPaper00034757:down_by_oxidative_stress	0	0	0	0	0	3.97	0	7.67
WBPaper00032948:StarveUp3	0	0	0	0	0	0	0	3.39
WBPaper00032948:FedUp	0	0	0	0	0	4.05	0	2.67
WBPaper00029437:rde-4_downregulated	1.95	0	0	0	0	0	0	0
WBPaper00029437:dcr-1_upregulated	0	0	0	0	0	0	1.79	0
cgc6390:oogenesis-enriched	0	0	0	0	0	3.29	0	3.33
