# Supplementary material for: System Wide Analysis of the Evolution of Innate Immunity in the Nematode Model Species Caenorhabditis elegans and Pristionchus pacificus
Source: PLoS One. 2012 Sep 28;7(9):e44255. doi: 10.1371/journal.pone.0044255 (PMC3461006; doi:10.1371/journal.pone.0044255)
Supplement: Table S5 — Pfam domains enriched in C. elegans expression profiles in response to different pathogens. (XLSX) [file pone.0044255.s010.xlsx]

## Sheet: Table S5
Table S5 : Pfam domains enriched in different C. elegans expression profiles. FDR corrected p-values in a Fisher's test for enrichment are indicated. ns = non-significant
PFAM domain	Total genes	pvalue_Bthu	pvalue_Saur	pvalue_Smar	pvalue_Xnem
AAA	37	2.38498e-07	ns	0.000599828	0.00432077
RRM_1	97	2.87283e-07	ns	7.50512e-05	3.64197e-07
Helicase_C	80	4.08251e-05	ns	8.52313e-05	6.25237e-11
DEAD	58	4.118e-05	ns	0.000352466	5.8601e-07
Proteasome	14	0.000568856	ns	0.0426693	0.030997
PCI	15	0.000339298	ns	ns	0.0249625
WD40	104	0.000568856	ns	ns	1.54304e-07
GTP_EFTU	19	0.0168092	ns	ns	0.030997
Thioredoxin	31	0.0203591	ns	ns	0.0309983
DnaJ	33	ns	ns	0.0223206	0.00432077
LSM	17	0.0104218	ns	ns	ns
ubiquitin	24	0.0179778	ns	ns	ns
MMR_HSR1	12	0.0313581	ns	ns	ns
HATPase_c	8	0.0474622	ns	ns	ns
Histone	36	0.0474622	ns	ns	ns
Exonuc_X-T	10	ns	ns	0.044861	ns
Pro_isomerase	18	ns	ns	ns	0.0423855
Mito_carr	38	ns	ns	ns	0.00393709
Cyclin_N	19	ns	ns	ns	0.030997
Motile_Sperm	95	ns	0.000246699	ns	ns
