# Supplementary material for: System Wide Analysis of the Evolution of Innate Immunity in the Nematode Model Species Caenorhabditis elegans and Pristionchus pacificus
Source: PLoS One. 2012 Sep 28;7(9):e44255. doi: 10.1371/journal.pone.0044255 (PMC3461006; doi:10.1371/journal.pone.0044255)
Supplement: Table S6 — Pfam domains enriched in P. pacificus expression profiles in response to different pathogens. (XLSX) [file pone.0044255.s011.xlsx]

## Sheet: Table S6
Table S6 : Pfam domains enriched in different P. pacificus expression profiles. FDR corrected p-values in a Fisher's test for enrichment are indicated. ns = non-significant
PFAM domain	Total genes	pvalue_Bthu	pvalue_Saur	pvalue_Smar	pvalue_Xnem
Lipase_GDSL	15	0.000187355	0.0162114	ns	0.00427735
Lectin_C	106	0.00243692	ns	0.00442245	8.0172e-12
UDPGT	127	ns	5.01472e-05	ns	0.0139482
FA_desaturase	16	ns	ns	0.00305597	0.00177412
GST_C	43	ns	0.0395174	ns	0.0326928
Acyl-CoA_dh_1	12	ns	0.0488544	ns	0.0113799
Helicase_C	66	ns	ns	0.00305597	6.01299e-08
Mito_carr	35	ns	ns	0.00305597	0.000350441
RRM_1	100	ns	ns	0.00305597	0.000417867
DEAD	54	ns	ns	0.00476669	0.000499019
Mov34	9	ns	ns	0.045545	0.0245104
Ribosomal_L7Ae	10	ns	ns	0.045545	0.0461154
Ctr	9	0.00039454	ns	ns	ns
UMPH-1	6	0.00243692	ns	ns	ns
XendoU	6	0.00243692	ns	ns	ns
CBAH	7	ns	0.0162114	ns	ns
FR47	8	ns	ns	ns	0.0461154
GH25_muramidase	10	ns	ns	ns	0.0461154
Cation_efflux	10	ns	ns	ns	0.0461154
VWA	42	ns	ns	ns	0.00177412
DUF1261	17	ns	ns	ns	0.0461154
Peptidase_S10	17	ns	ns	ns	0.00398122
p450	154	ns	0.0162114	ns	ns
Abhydro_lipase	22	ns	0.0296784	ns	ns
ABC_tran	73	ns	ns	ns	0.0113799
ELO	31	ns	0.0162114	ns	ns
CUB	49	ns	ns	ns	0.00153117
Acyl-CoA_dh_M	18	ns	ns	ns	0.00177412
PALP	15	n	ns	0.045545	ns
Aminotran_1_2	15	ns	ns	ns	0.0461154
TPR_1	11	ns	ns	0.0178274	ns
Peptidase_M16	8	ns	ns	0.0400094	ns
Peptidase_M16_C	8	ns	ns	0.0400094	ns
3HCDH_N	5	ns	ns	0.045545	ns
ATP-synt_ab	5	ns	ns	0.045545	ns
ATP-synt_ab_C	5	ns	ns	0.045545	ns
Thiolase_C	5	ns	ns	0.045545	ns
Transket_pyr	5	n	ns	0.045545	ns
Collagen	87	ns	ns	0.045545	ns
Alpha-amylase	5	ns	ns	0.045545	ns
SAC3_GANP	5	ns	ns	0.045545	ns
SCP2	5	ns	ns	0.045545	ns
Col_cuticle_N	68	ns	ns	0.045545	ns
Peptidase_M24	8	ns	ns	ns	0.0461154
ECH	23	ns	ns	ns	0.0245104
DnaJ	25	ns	ns	ns	0.0212363
Peptidase_C1	25	ns	ns	ns	0.0461154
GTP_EFTU_D2	11	ns	ns	ns	0.000563351
Aldedh	12	ns	ns	ns	0.0113799
Biotin_lipoyl	5	ns	ns	ns	0.0212363
VWD	5	ns	ns	ns	0.0212363
NUDIX	12	ns	ns	ns	0.0448949
CS	6	ns	ns	ns	0.0475183
Proteasome	14	ns	ns	ns	0.00035968
WD40	83	ns	ns	ns	0.0132964
Glyco_hydro_25	7	ns	ns	ns	0.0245104
adh_short	98	ns	ns	ns	0.00382786
EFG_C	8	ns	ns	ns	0.0461154
Pyr_redox_2	8	ns	ns	ns	0.0461154
ThiF	8	ns	ns	ns	0.0461154
DAO	10	ns	ns	ns	0.0461154
GTP_EFTU	22	ns	ns	ns	0.0454859
PCI	12	ns	ns	ns	0.0448949
Exonuc_X-T	6	ns	ns	ns	0.0475183
Peptidase_S28	15	ns	ns	ns	0.000172998
MFS_1	113	ns	ns	ns	0.00649879
COesterase	75	ns	ns	ns	0.016172
Glycos_transf_2	9	ns	ns	ns	0.0245104
zf-CCCH	11	ns	ns	ns	0.0245104
DUF290	62	ns	ns	ns	0.0448949
ADH_N	8	ns	ns	ns	0.0461154
ADH_zinc_N	8	ns	ns	ns	0.0461154
Acyl-CoA_dh_N	8	ns	ns	ns	0.0461154
Proteasome_A_N	6	ns	ns	ns	0.0475183
