# Supplementary material for: System Wide Analysis of the Evolution of Innate Immunity in the Nematode Model Species Caenorhabditis elegans and Pristionchus pacificus
Source: PLoS One. 2012 Sep 28;7(9):e44255. doi: 10.1371/journal.pone.0044255 (PMC3461006; doi:10.1371/journal.pone.0044255)
Supplement: Table S7 — Genes common across expression profiles of C. elegans and P. pacificus upon exposure to the gram-negative bacteria (A) S. marcescens (B) X. nematophila , and (C) common to both S. marcescens and X. nematophila expression profiles. (XLSX) [file pone.0044255.s012.xlsx]

## Sheet: Table S7 (A)
Table S7 (A) : Differentially expressed genes common to C. elegans and P. pacificus profiles upon exposure to gram-negative bacteria S. marcescens Only genes with FDR corrected p-value less than 0.05 and log2FC greater than 0.5 or less than -0.5 are called signifcantly differentially expressed and are listed here.
C. elegans gene	C. elegans log2FC_Smar	P. pacificus homolog	P. pacificus log2FC_Smar
ugt-22	-3.72792	Contig7-snapTAU.50	-1.59368
pmp-5	-3.52223	Contig87-snapTAU.151	-2.72742
Y38F1A.6	-3.19734	Contig12-snapTAU.305	-4.52248
Y4C6B.6	-2.48727	Contig53-snapTAU.107	-1.29188
ech-6	-2.37045	Contig12-snapTAU.304	-1.26809
car-1	-2.3575	Contig100-snapTAU.65	-1.50895
trap-2	-2.21426	Contig77-snapTAU.45	-1.29031
smd-1	-2.14142	Contig51-snapTAU.172	-1.43595
idh-1	-2.13925	Contig104-snapTAU.84	-3.25543
pmt-2	-2.04487	Contig53-snapTAU.140	-2.39221
cpg-3	-2.01826	Contig0-snapTAU.391	-1.90338
T02G5.7	-1.98946	Contig6-snapTAU.318	-1.04501
F42A8.1	-1.97692	Contig31-snapTAU.198	-3.97151
pam-1	-1.96548	Contig44-snapTAU.197	-1.78206
trap-3	-1.95525	Contig61-snapTAU.101	-1.81038
T22F3.3	-1.92299	Contig14-snapTAU.346	-1.33513
T25B9.9	-1.87982	Contig104-snapTAU.105	-1.38763
hsp-1	-1.85182	Contig81-snapTAU.16	-1.94467
tkt-1	-1.83954	Contig125-snapTAU.43	-1.68522
F09F7.4	-1.83552	Contig99-snapTAU.36	-2.33873
cyb-3	-1.83062	Contig37-snapTAU.102	-2.05846
imb-3	-1.81374	Contig56-snapTAU.165	-1.26178
ahcy-1	-1.76802	Contig118-snapTAU.27	-2.52821
ZK829.4	-1.75495	Contig53-snapTAU.147	-2.44751
prg-1	-1.75187	Contig141-snapTAU.32	-1.38149
fkb-2	-1.74979	Contig86-snapTAU.45	-1.13751
mdh-1	-1.72904	Contig30-snapTAU.245	-2.12883
ZC395.10	-1.7266	Contig11-snapTAU.567	-1.24341
F07A11.2	-1.71795	Contig43-snapTAU.188	-1.9284
vig-1	-1.71468	Contig6-snapTAU.359	-1.97347
dut-1	-1.70696	Contig42-snapTAU.125	-1.12659
cpz-1	-1.70659	Contig30-snapTAU.82	-2.10498
rnr-1	-1.70632	Contig11-snapTAU.573	-1.27284
tba-1	-1.69129	Contig31-snapTAU.268	-2.31968
lbp-6	-1.69121	Contig120-snapTAU.9	-1.76234
R05G6.7	-1.68741	Contig17-snapTAU.71	-1.9488
Y22D7AL.10	-1.68062	Contig11-snapTAU.460	-1.14385
chs-1	-1.67891	Contig139-snapTAU.62	-1.28033
alh-9	-1.67847	Contig69-snapTAU.71	-1.59127
ran-1	-1.67587	Contig112-snapTAU.2	-1.21084
inf-1	-1.67226	Contig1-snapTAU.262	-1.12483
enol-1	-1.66986	Contig7-snapTAU.150	-2.17763
Y43F4B.5	-1.66703	Contig314-snapTAU.1	-1.01913
Y24D9A.8	-1.66159	Contig44-snapTAU.208	-1.21134
F58E10.3	-1.65756	Contig0-snapTAU.39	-2.74491
eef-1B.2	-1.64313	Contig49-snapTAU.111	-1.58909
Y43F8C.13	-1.64148	Contig137-snapTAU.17	-1.23045
mdh-2	-1.63623	Contig35-snapTAU.143	-1.99245
rme-2	-1.63318	Contig35-snapTAU.172	-1.59935
pho-1	-1.63126	Contig5-snapTAU.279	-1.2563
npp-11	-1.61568	Contig56-snapTAU.193	-1.48702
ubq-1	-1.60904	Contig35-snapTAU.309	-2.11241
cdk-1	-1.60342	Contig41-snapTAU.123	-1.20926
F18E2.1	-1.59746	Contig20-snapTAU.267	-1.25605
F22F7.1	-1.59706	Contig14-snapTAU.291	-3.20689
mdf-1	-1.5909	Contig31-snapTAU.210	-1.16252
trap-4	-1.58733	Contig331-snapTAU.1	-1.53865
R12C12.1	-1.58585	Contig33-snapTAU.231	-1.68352
gpi-1	-1.58559	Contig74-snapTAU.8	-1.03243
rsp-7	-1.57501	Contig97-snapTAU.130	-1.33117
glh-1	-1.56569	Contig123-snapTAU.4	-2.32176
F42A10.5	-1.56447	Contig82-snapTAU.27	-1.66062
plk-1	-1.55859	Contig105-snapTAU.23	-1.27897
F53A2.7	-1.53781	Contig11-snapTAU.354	-1.27211
cts-1	-1.53564	Contig0-snapTAU.384	-1.41326
W02F12.5	-1.53469	Contig179-snapTAU.10	-1.39416
D2096.8	-1.53295	Contig27-snapTAU.141	-1.3476
F27C1.6	-1.53106	Contig123-snapTAU.51	-1.16662
daf-21	-1.53016	Contig0-snapTAU.360	-1.72186
cey-2	-1.52301	Contig194-snapTAU.5	-1.56676
F27C8.6	-1.5194	Contig18-snapTAU.46	-1.68149
LLC1.3	-1.51729	Contig133-snapTAU.12	-1.4669
F58F12.1	-1.51631	Contig31-snapTAU.194	-1.16568
egg-1	-1.5123	Contig7-snapTAU.34	-2.01952
smc-6	-1.50996	Contig75-snapTAU.125	-1.33056
Y82E9BR.3	-1.50864	Contig56-snapTAU.89	-1.43634
hmg-4	-1.50817	Contig11-snapTAU.2	-1.09979
egg-3	-1.49797	Contig42-snapTAU.121	-1.20823
Y39E4A.3	-1.49673	Contig46-snapTAU.61	-1.55218
R11A5.4	-1.49491	Contig2-snapTAU.251	-2.40162
H28O16.1	-1.49348	Contig95-snapTAU.21	-1.8824
rpl-20	-1.49279	Contig81-snapTAU.14	-1.18098
tag-173	-1.4923	Contig3-snapTAU.176	-1.36979
ima-2	-1.49163	Contig3-snapTAU.348	-1.44039
ZK616.4	-1.48874	Contig109-snapTAU.47	-1.1677
cpg-4	-1.48858	Contig30-snapTAU.133	-1.14676
B0365.1	-1.48457	Contig19-snapTAU.311	-1.99703
egg-5	-1.4816	Contig26-snapTAU.41	-1.91734
pyc-1	-1.47447	Contig30-snapTAU.339	-1.40516
sptl-1	-1.47335	Contig15-snapTAU.269	-2.11607
eef-1B.1	-1.47081	Contig73-snapTAU.2	-1.75865
eef-1A.2	-1.46964	Contig22-snapTAU.297	-1.58463
F44E7.4	-1.4644	Contig0-snapTAU.792	-1.09684
eif-1.A	-1.46206	Contig109-snapTAU.56	-1.38826
pdi-3	-1.46151	Contig120-snapTAU.19	-1.8876
cir-1	-1.44931	Contig10-snapTAU.508	-1.14289
nars-2	-1.44843	Contig112-snapTAU.45	-1.20089
R53.4	-1.44511	Contig31-snapTAU.372	-1.33379
chp-1	-1.44357	Contig100-snapTAU.8	-1.30812
eef-2	-1.44353	Contig261-snapTAU.3	-2.02843
rpl-12	-1.43688	Contig41-snapTAU.178	-1.13891
rack-1	-1.42904	Contig61-snapTAU.75	-1.98153
rpn-5	-1.42864	Contig31-snapTAU.192	-1.10906
rpl-7A	-1.42235	Contig19-snapTAU.45	-1.33487
C01H6.9	-1.4215	Contig41-snapTAU.98	-1.17211
rsp-8	-1.41771	Contig11-snapTAU.7	-1.17763
C44E4.4	-1.41551	Contig95-snapTAU.14	-1.34312
R04F11.2	-1.41395	Contig9-snapTAU.410	-1.34475
rps-3	-1.41052	Contig101-snapTAU.39	-1.43095
mcm-4	-1.40575	Contig3-snapTAU.140	-1.86
asp-4	-1.39891	Contig63-snapTAU.111	-1.91922
rpl-5	-1.39789	Contig15-snapTAU.103	-1.95165
fib-1	-1.39721	Contig20-snapTAU.273	-2.03613
sec-24.1	-1.39565	Contig174-snapTAU.13	-1.36431
snr-2	-1.39387	Contig333-snapTAU.1	-1.23773
tag-320	-1.39196	Contig18-snapTAU.98	-1.82012
C15H9.9	-1.39019	Contig90-snapTAU.40	-1.32973
pps-1	-1.38989	Contig125-snapTAU.57	-1.40843
rps-12	-1.38839	Contig112-snapTAU.8	-1.11398
hel-1	-1.38684	Contig15-snapTAU.88	-1.50274
uba-1	-1.38463	Contig48-snapTAU.90	-1.64207
gad-1	-1.38098	Contig26-snapTAU.100	-1.41774
ucr-1	-1.37557	Contig11-snapTAU.546	-1.49008
rpl-4	-1.37086	Contig147-snapTAU.1	-1.66629
C56G2.7	-1.36806	Contig11-snapTAU.416	-1.29598
C32F10.8	-1.36376	Contig103-snapTAU.132	-1.08257
rpl-24.1	-1.36163	Contig103-snapTAU.44	-1.18826
rsp-3	-1.36043	Contig11-snapTAU.540	-1.43765
prdx-2	-1.36001	Contig24-snapTAU.327	-1.5949
cpl-1	-1.35829	Contig120-snapTAU.59	-1.82388
Y71H2AM.5	-1.35539	Contig35-snapTAU.301	-1.36017
F14B4.2	-1.35448	Contig10-snapTAU.559	-1.58978
Y44F5A.1	-1.34177	Contig13-snapTAU.8	-1.23478
cyp-31A3	-1.33918	Contig105-snapTAU.4	-1.11874
czw-1	-1.33774	Contig56-snapTAU.70	-1.18854
F25B4.1	-1.33633	Contig70-snapTAU.112	-1.37933
rpl-33	-1.33012	Contig24-snapTAU.135	-1.08519
dnj-22	-1.32974	Contig100-snapTAU.72	-1.06216
cogc-4	-1.32601	Contig7-snapTAU.41	-1.21023
yop-1	-1.32553	Contig95-snapTAU.56	-1.32442
rpl-3	-1.32288	Contig19-snapTAU.266	-1.33934
tag-298	-1.32043	Contig123-snapTAU.29	-1.36631
aars-2	-1.32003	Contig141-snapTAU.33	-1.25839
Y57G11C.9	-1.31615	Contig1-snapTAU.23	-1.68076
rpl-19	-1.31407	Contig56-snapTAU.187	-1.19432
fbp-1	-1.31321	Contig37-snapTAU.162	-1.5207
K11G12.5	-1.30921	Contig77-snapTAU.34	-1.66485
rps-8	-1.30649	Contig36-snapTAU.149	-1.32344
rpl-27	-1.30644	Contig95-snapTAU.9	-1.28116
C16A3.5	-1.30414	Contig22-snapTAU.301	-1.15574
drsh-1	-1.2986	Contig21-snapTAU.165	-1.59824
rps-2	-1.29694	Contig41-snapTAU.90	-1.37207
hip-1	-1.29662	Contig11-snapTAU.312	-1.09931
icl-1	-1.29632	Contig19-snapTAU.135	-1.80536
zen-4	-1.29241	Contig105-snapTAU.17	-1.37169
cpr-6	-1.28876	Contig49-snapTAU.60	-2.77418
F01G4.6	-1.28848	Contig109-snapTAU.39	-1.66029
tct-1	-1.28418	Contig15-snapTAU.92	-1.1839
npp-22	-1.28409	Contig9-snapTAU.52	-1.1935
rsp-1	-1.28303	Contig0-snapTAU.306	-1.791
vha-19	-1.2799	Contig75-snapTAU.39	-1.07973
T02H6.11	-1.27491	Contig1-snapTAU.352	-1.07103
ZK643.5	-1.27114	Contig46-snapTAU.105	-1.19017
rbx-1	-1.26958	Contig6-snapTAU.281	-1.36165
K01G5.5	-1.26742	Contig112-snapTAU.1	-1.50877
atp-2	-1.26658	Contig101-snapTAU.10	-1.60209
C04C3.3	-1.26058	Contig110-snapTAU.68	-1.92046
rpt-3	-1.26053	Contig12-snapTAU.395	-1.30102
F35F11.1	-1.2601	Contig14-snapTAU.285	-1.47756
gst-7	-1.25965	Contig12-snapTAU.317	-2.72506
spt-5	-1.25917	Contig41-snapTAU.169	-1.25642
kup-1	-1.25548	Contig14-snapTAU.88	-1.10101
cct-2	-1.25464	Contig31-snapTAU.247	-1.09065
drh-3	-1.25215	Contig186-snapTAU.11	-1.10611
pbs-2	-1.24869	Contig102-snapTAU.18	-1.13176
rsp-6	-1.24678	Contig79-snapTAU.54	-1.60563
D2045.2	-1.24219	Contig2-snapTAU.6	-1.47725
fars-1	-1.2421	Contig44-snapTAU.121	-1.19827
eif-3.K	-1.24029	Contig0-snapTAU.437	-1.11828
atp-5	-1.23825	Contig119-snapTAU.21	-1.32254
F44B9.8	-1.23649	Contig46-snapTAU.57	-1.4908
Y39A1A.14	-1.23243	Contig69-snapTAU.53	-1.39342
rps-0	-1.23239	Contig152-snapTAU.19	-1.17588
F49E12.1	-1.23068	Contig31-snapTAU.293	-1.39689
rpn-12	-1.21785	Contig79-snapTAU.85	-1.14472
eif-3.B	-1.21385	Contig31-snapTAU.161	-1.22005
K08D12.3	-1.20262	Contig42-snapTAU.124	-1.36028
C43E11.9	-1.20091	Contig100-snapTAU.14	-1.31471
eat-3	-1.19833	Contig79-snapTAU.97	-1.46802
pms-2	-1.19747	Contig21-snapTAU.67	-1.5171
F01F1.1	-1.19739	Contig73-snapTAU.12	-1.22294
him-3	-1.19604	Contig35-snapTAU.11	-1.16803
ruvb-1	-1.19385	Contig1-snapTAU.365	-1.08554
Y54H5A.1	-1.18933	Contig46-snapTAU.133	-1.6556
acin-1	-1.18584	Contig3-snapTAU.188	-1.47585
abcf-1	-1.18369	Contig1-snapTAU.353	-1.31079
eef-1G	-1.1827	Contig14-snapTAU.24	-2.58442
dnj-17	-1.18062	Contig36-snapTAU.15	-1.02759
hcp-6	-1.17792	Contig104-snapTAU.124	2.07108
K07H8.1	-1.17203	Contig57-snapTAU.58	-1.11138
F25H2.4	-1.17192	Contig22-snapTAU.23	-1.76664
Y59A8B.6	-1.17164	Contig44-snapTAU.124	-1.21403
mppa-1	-1.16916	Contig1-snapTAU.419	-1.32929
C32D5.11	-1.16886	Contig97-snapTAU.122	-1.1048
C37C3.2	-1.16545	Contig9-snapTAU.213	-1.63801
mys-1	-1.16409	Contig41-snapTAU.198	-1.26361
cpf-2	-1.16317	Contig19-snapTAU.133	1.05655
phb-1	-1.16115	Contig22-snapTAU.193	-1.08297
ooc-5	-1.16	Contig15-snapTAU.281	-1.24912
memb-1	-1.14277	Contig15-snapTAU.217	-1.22459
mat-3	-1.14227	Contig11-snapTAU.159	-1.46063
rps-4	-1.13962	Contig19-snapTAU.271	-1.12222
cco-1	-1.13805	Contig68-snapTAU.12	-1.2789
clec-1	-1.13686	Contig64-snapTAU.70	-2.67178
nol-5	-1.13658	Contig100-snapTAU.86	-1.33159
rpl-13	-1.13557	Contig22-snapTAU.271	-1.61329
Y39A3CL.4	-1.13358	Contig62-snapTAU.38	-1.31445
Y69A2AR.18	-1.12824	Contig81-snapTAU.36	-1.33181
F26H9.5	-1.12316	Contig25-snapTAU.158	-2.57253
VF13D12L.1	-1.12264	Contig36-snapTAU.59	-1.58392
eat-6	-1.12142	Contig14-snapTAU.55	-1.32778
sod-2	-1.12068	Contig66-snapTAU.90	-1.34893
capg-1	-1.11908	Contig47-snapTAU.39	-1.47417
dcap-2	-1.11811	Contig125-snapTAU.24	-1.19462
K04G7.1	-1.11776	Contig37-snapTAU.112	-1.13202
cpb-3	-1.11593	Contig69-snapTAU.108	-1.15628
pri-2	-1.11493	Contig141-snapTAU.14	-1.06838
ril-1	-1.11376	Contig146-snapTAU.3	-1.05187
rpl-2	-1.11246	Contig47-snapTAU.123	-1.55348
B0272.3	-1.11049	Contig56-snapTAU.69	-1.10197
F21D5.1	-1.10863	Contig42-snapTAU.94	-1.29005
F55C5.8	-1.10853	Contig70-snapTAU.96	-1.41842
Y108G3AL.2	-1.1048	Contig44-snapTAU.137	-1.26885
2012-04-01	-1.1035	Contig120-snapTAU.29	-1.13137
Y116A8C.13	-1.10022	Contig17-snapTAU.78	-1.06545
ZK265.6	-1.10021	Contig14-snapTAU.205	-1.08928
B0035.12	-1.09874	Contig87-snapTAU.31	-1.28626
tag-65	-1.09579	Contig31-snapTAU.290	-1.19473
fars-3	-1.09414	Contig31-snapTAU.126	-1.30061
T10F2.4	-1.09231	Contig13-snapTAU.395	-1.12081
cct-6	-1.08791	Contig46-snapTAU.141	-1.66701
dnj-19	-1.08747	Contig30-snapTAU.280	-1.52023
C16C10.3	-1.08402	Contig3-snapTAU.426	-1.14278
M01E5.3	-1.08324	Contig15-snapTAU.332	-1.80711
prp-8	-1.0783	Contig11-snapTAU.528	-1.60112
rps-7	-1.07806	Contig22-snapTAU.119	-1.35868
ran-5	-1.07517	Contig65-snapTAU.52	-1.20504
tsr-1	-1.07293	Contig6-snapTAU.373	-1.45336
T06D10.2	-1.06668	Contig68-snapTAU.25	-1.73918
W04B5.4	-1.06589	Contig2-snapTAU.324	-1.12859
abcf-2	-1.06156	Contig11-snapTAU.576	-1.25194
F45H10.3	-1.06147	Contig75-snapTAU.96	-1.04053
pgam-5	-1.06131	Contig33-snapTAU.63	-1.16265
ptc-1	-1.05842	Contig6-snapTAU.432	-1.17165
csn-5	-1.05829	Contig17-snapTAU.187	-1.52717
rpl-7	-1.05803	Contig22-snapTAU.169	-1.32827
coh-3	-1.05744	Contig103-snapTAU.101	-1.43184
lem-3	-1.05417	Contig22-snapTAU.139	-1.36715
elo-1	-1.0518	Contig126-snapTAU.38	-3.72818
Y37D8A.10	-1.05175	Contig26-snapTAU.223	-1.3987
F59C6.5	-1.04791	Contig100-snapTAU.47	-1.24186
K10H10.2	-1.04735	Contig31-snapTAU.82	-1.22668
Y47D9A.1	-1.0463	Contig100-snapTAU.12	-1.37919
R10D12.13	-1.04565	Contig70-snapTAU.84	-1.79621
F56D1.2	-1.04528	Contig24-snapTAU.163	-1.1566
rla-0	-1.04225	Contig15-snapTAU.91	-1.68315
pbs-6	-1.0411	Contig19-snapTAU.326	-1.13413
rpl-6	-1.0372	Contig35-snapTAU.314	-1.60197
T12G3.5	-1.03562	Contig15-snapTAU.155	-1.18146
F38E1.9	-1.03461	Contig88-snapTAU.54	-1.32479
rpt-6	-1.03327	Contig35-snapTAU.112	-1.12026
Y69A2AR.21	-1.02424	Contig40-snapTAU.69	-1.31832
T20B12.7	-1.02356	Contig99-snapTAU.33	-1.25604
prx-19	-1.01911	Contig35-snapTAU.184	-1.21525
sig-7	-1.01887	Contig123-snapTAU.45	-1.15608
paa-1	-1.0179	Contig19-snapTAU.302	-1.20866
mex-1	-1.01684	Contig21-snapTAU.98	-1.7855
dnj-30	-1.01561	Contig92-snapTAU.32	-1.22112
R74.7	-1.01414	Contig13-snapTAU.373	-1.45153
cyn-5	-1.01367	Contig36-snapTAU.127	-1.69498
C08B6.8	-1.0121	Contig33-snapTAU.214	-1.10988
atp-3	-1.01087	Contig204-snapTAU.3	-1.68972
pro-2	-1.01018	Contig24-snapTAU.270	-1.28073
W09C5.8	-1.00811	Contig10-snapTAU.341	-1.39115
Y62E10A.13	-1.00614	Contig104-snapTAU.81	-1.42432
Y25C1A.8	-1.0033	Contig6-snapTAU.385	-1.74754
npp-21	-1.00266	Contig31-snapTAU.336	-1.39133
C44B7.1	-1.00049	Contig19-snapTAU.281	-1.56366
nuo-4	-0.995929	Contig142-snapTAU.21	-1.12814
Y23H5B.6	-0.990548	Contig10-snapTAU.368	-1.35831
cct-5	-0.990454	Contig35-snapTAU.45	-1.2465
F55A12.2	-0.989525	Contig44-snapTAU.142	-1.11545
Y51A2D.7	-0.9876	Contig14-snapTAU.465	-1.1007
K07H8.10	-0.984066	Contig53-snapTAU.8	-1.50695
pir-1	-0.983538	Contig24-snapTAU.265	-1.15625
K08E3.4	-0.981624	Contig36-snapTAU.83	-1.66992
trm-1	-0.981488	Contig70-snapTAU.109	-1.49374
Y46G5A.19	-0.976301	Contig24-snapTAU.210	-1.15332
F43E2.7	-0.976117	Contig65-snapTAU.77	-1.46314
Y67H2A.5	-0.970901	Contig14-snapTAU.466	-1.46848
sptl-3	-0.968619	Contig62-snapTAU.6	-1.62781
Y37D8A.19	-0.966108	Contig30-snapTAU.175	-1.82244
T14B4.2	-0.964164	Contig27-snapTAU.181	-1.18434
cku-70	-0.962682	Contig60-snapTAU.83	-1.08084
ZK550.3	-0.959426	Contig83-snapTAU.119	-1.57882
rps-1	-0.951355	Contig140-snapTAU.48	-1.3979
Y45F10D.7	-0.946898	Contig104-snapTAU.10	-1.28662
C08F8.2	-0.945752	Contig26-snapTAU.88	-1.14075
F36A2.7	-0.945312	Contig16-snapTAU.48	-1.69371
pld-1	-0.944749	Contig364-snapTAU.3	-1.16764
dhs-1	-0.943544	Contig92-snapTAU.16	-1.68448
C44B7.10	-0.938278	Contig75-snapTAU.176	-1.08503
F01F1.9	-0.93817	Contig2-snapTAU.383	-1.47983
yars-1	-0.938128	Contig67-snapTAU.168	-1.46372
tbp-1	-0.937007	Contig2-snapTAU.480	-1.39801
Y63D3A.7	-0.933477	Contig39-snapTAU.22	-1.06992
usp-46	-0.932478	Contig35-snapTAU.50	1.2569
T20B12.1	-0.930397	Contig2-snapTAU.479	-1.69924
sti-1	-0.929655	Contig121-snapTAU.42	-1.6945
M03F8.3	-0.929217	Contig14-snapTAU.200	-1.30956
zip-3	-0.928889	Contig41-snapTAU.107	-1.41451
cogc-3	-0.928567	Contig144-snapTAU.24	-1.81047
Y94H6A.8	-0.92746	Contig177-snapTAU.3	-1.07851
F48E3.4	-0.921163	Contig102-snapTAU.7	-2.03738
aip-1	-0.920542	Contig0-snapTAU.38	-1.2301
smu-2	-0.919688	Contig71-snapTAU.127	-1.53796
F52A8.5	-0.917036	Contig256-snapTAU.2	-1.45626
amx-1	-0.915036	Contig44-snapTAU.6	-2.78417
qdpr-1	-0.913894	Contig97-snapTAU.10	-1.98209
unc-61	-0.907805	Contig1-snapTAU.204	-1.0932
cra-1	-0.907264	Contig62-snapTAU.8	-1.1645
Y51F10.4	-0.900922	Contig60-snapTAU.82	-1.14317
R07H5.8	-0.897841	Contig196-snapTAU.7	-1.40126
C27H6.9	-0.896735	Contig14-snapTAU.454	-1.02613
atg-7	-0.895934	Contig125-snapTAU.46	-1.51274
cup-2	-0.886425	Contig120-snapTAU.50	-2.63145
F56A6.4	-0.886255	Contig60-snapTAU.105	-1.14699
H27A22.1	-0.882923	Contig0-snapTAU.305	-1.69803
asp-1	-0.881164	Contig146-snapTAU.33	-1.26354
Y74C9A.4	-0.880449	Contig9-snapTAU.142	-1.40497
arx-4	-0.879859	Contig35-snapTAU.139	-1.05524
alh-11	-0.877484	Contig152-snapTAU.7	-1.77648
tag-313	-0.876703	Contig17-snapTAU.38	-1.14825
lars-1	-0.86928	Contig111-snapTAU.26	-2.08236
F30F8.9	-0.865935	Contig144-snapTAU.14	-1.27922
hsp-6	-0.857629	Contig39-snapTAU.21	-2.72457
C37A2.8	-0.854901	Contig100-snapTAU.29	-1.10198
dif-1	-0.851457	Contig72-snapTAU.23	-1.45833
K06H7.3	-0.847075	Contig46-snapTAU.74	-1.28247
Y71G12B.1	-0.846943	Contig13-snapTAU.362	-1.52767
Y82E9BR.18	-0.846823	Contig102-snapTAU.35	-1.34235
B0024.13	-0.845012	Contig0-snapTAU.98	-1.22
cyc-1	-0.840665	Contig123-snapTAU.40	-1.06993
mtm-6	-0.83184	Contig171-snapTAU.9	-1.43904
Y110A7A.9	-0.827707	Contig120-snapTAU.49	-1.3089
K04C2.2	-0.821994	Contig251-snapTAU.2	-1.14267
W04D2.5	-0.811106	Contig89-snapTAU.6	-1.14638
Y60A3A.7	-0.806015	Contig26-snapTAU.207	-1.30475
lbp-3	-0.798376	Contig28-snapTAU.179	-1.31809
asb-2	-0.794711	Contig1-snapTAU.207	-1.58846
C05D2.8	-0.780971	Contig11-snapTAU.142	-1.70322
M88.2	-0.777909	Contig46-snapTAU.6	-1.32515
D2030.4	-0.775071	Contig55-snapTAU.107	-1.0359
C44B12.5	-0.761253	Contig48-snapTAU.38	-1.98701
C18E9.2	-0.761097	Contig75-snapTAU.74	-1.25668
T25F10.6	-0.760432	Contig30-snapTAU.238	-2.04609
atm-1	-0.758257	Contig21-snapTAU.78	-1.45188
Y39B6A.39	-0.757482	Contig9-snapTAU.209	-1.07329
cah-4	-0.752536	Contig44-snapTAU.155	-1.33853
ero-1	-0.751291	Contig144-snapTAU.39	-1.09665
gpd-3	-0.748541	Contig5-snapTAU.221	-2.40253
F44G4.1	-0.745017	Contig15-snapTAU.280	-1.20558
Y76A2B.5	-0.744646	Contig39-snapTAU.98	-1.44076
tra-4	-0.727	Contig75-snapTAU.46	-1.45806
Y54G9A.4	-0.724387	Contig7-snapTAU.279	-1.14255
T13H5.5	-0.717603	Contig19-snapTAU.232	-1.11015
phy-2	-0.717382	Contig61-snapTAU.116	-1.60068
T08B2.7	-0.713508	Contig100-snapTAU.18	-1.12461
R07H5.3	-0.707375	Contig96-snapTAU.64	-1.21786
Y46G5A.4	-0.707202	Contig15-snapTAU.276	-1.33346
E01A2.7	-0.700672	Contig23-snapTAU.100	-1.40568
Y102E9.2	-0.698642	Contig11-snapTAU.175	-1.35014
R08E3.3	-0.697579	Contig43-snapTAU.166	-1.31753
C42C1.10	-0.68933	Contig48-snapTAU.169	-1.30668
nrf-6	-0.685359	Contig31-snapTAU.265	-1.31395
aco-2	-0.682017	Contig11-snapTAU.575	-1.69114
ftt-2	-0.679196	Contig44-snapTAU.107	-1.50747
Y37E3.17	-0.676492	Contig3-snapTAU.145	-1.1801
T23F2.5	-0.673006	Contig5-snapTAU.422	1.39451
Y54E10BR.4	-0.655104	Contig3-snapTAU.102	-1.31175
Y48G8AL.1	-0.649129	Contig60-snapTAU.107	-1.02947
Y54E10BR.3	-0.631696	Contig3-snapTAU.103	-1.33356
C27A7.6	-0.624741	Contig14-snapTAU.366	-1.10418
Y18H1A.3	-0.617533	Contig123-snapTAU.46	-1.51788
C25A8.4	-0.599678	Contig96-snapTAU.11	-1.33316
elc-1	-0.590422	Contig44-snapTAU.66	-1.30972
M4.1	-0.582207	Contig177-snapTAU.6	-1.11545
ZC373.1	-0.565908	Contig192-snapTAU.7	-1.29183
W09G3.7	-0.563972	Contig3-snapTAU.346	-1.23601
pdcd-2	-0.558875	Contig101-snapTAU.23	-1.81722
pqn-85	-0.554652	Contig75-snapTAU.95	-1.18641
vps-52	-0.529731	Contig37-snapTAU.28	-1.06958
W02B12.9	-0.514924	Contig79-snapTAU.20	-1.07288
Y40B1B.8	-0.513401	Contig103-snapTAU.21	-1.31509
sphk-1	-0.511277	Contig24-snapTAU.29	1.12572
W07G4.4	-0.509342	Contig14-snapTAU.474	-1.26925
tag-256	-0.50307	Contig73-snapTAU.61	-1.18709
T27F6.8	0.541555	Contig55-snapTAU.137	-1.14462
pvf-1	0.573838	Contig13-snapTAU.375	2.18103
gar-3	0.601275	Contig47-snapTAU.110	-1.16575
F13H8.1	0.613453	Contig6-snapTAU.413	1.59076
F35D11.3	0.638461	Contig5-snapTAU.128	-1.38829
K12C11.7	0.68721	Contig104-snapTAU.129	2.2095
acs-14	0.741837	Contig75-snapTAU.127	-2.19286
K06A4.7	0.769452	Contig56-snapTAU.61	1.84658
ctl-2	0.814774	Contig36-snapTAU.232	-1.845
cdr-4	0.818701	Contig217-snapTAU.8	-2.10109
ccg-1	0.82573	Contig260-snapTAU.1	-1.27953
ech-8	0.849921	Contig0-snapTAU.485	-1.56869
F23H12.3	0.910616	Contig14-snapTAU.420	1.18569
pes-4	1.00331	Contig11-snapTAU.46	-1.26333
inx-15	1.03602	Contig3-snapTAU.25	1.21146
F26G1.2	1.08857	Contig31-snapTAU.326	1.06819
Y40B10A.6	1.09949	Contig12-snapTAU.510	-1.83593
C38C3.4	1.14657	Contig30-snapTAU.345	1.2258
fat-3	1.19573	Contig331-snapTAU.2	-1.28808
F58F9.7	1.19746	Contig104-snapTAU.106	-1.32702
pmt-1	1.27547	Contig31-snapTAU.296	-1.25076
cdo-1	1.28818	Contig8-snapTAU.210	-1.3651
B0238.12	1.32206	Contig12-snapTAU.531	-1.39209
sma-2	1.43031	Contig13-snapTAU.276	1.85257
M60.4	1.56616	Contig19-snapTAU.73	2.23502
M7.12	1.73089	Contig45-snapTAU.168	-1.28579
ZK550.6	1.76	Contig12-snapTAU.276	-1.28315
cex-1	1.78225	Contig97-snapTAU.127	1.66277
lys-7	1.84699	Contig31-snapTAU.359	1.10661
pqm-1	1.8847	Contig2586-snapTAU.1	2.15041
F21A3.2	2.08312	Contig14-snapTAU.218	1.40884
irg-1	2.11759	Contig87-snapTAU.86	1.30593
R02D5.3	2.20628	Contig0-snapTAU.777	1.52389
C18A11.1	2.43238	Contig2-snapTAU.537	1.44091
clec-41	2.45156	Contig47-snapTAU.14	1.66868
cyp-37B1	3.69722	Contig36-snapTAU.284	-1.19918

## Sheet: Table S7 (B)
Table S7 (B) : Differentially expressed genes common to C. elegans and P. pacificus profiles upon exposure to gram-negative bacteria X. nematophila Only genes with FDR corrected p-value less than 0.05 and log2FC greater than 0.5 or less than -0.5 are called signifcantly differentially expressed and are listed here.
C. elegans gene	C. elegans log2FC_Xnem	P. pacificus homolog	P. pacificus log2FC_Xnem
cpr-5	-6.85177	Contig14-snapTAU.112	-2.15625
F32A5.3	-6.57196	Contig33-snapTAU.22	-0.820789
folt-2	-6.32958	Contig9-snapTAU.381	-0.89761
F18E2.1	-6.22974	Contig20-snapTAU.267	-4.21233
R09H10.5	-6.00643	Contig56-snapTAU.55	-4.068
dhs-25	-5.816	Contig19-snapTAU.308	-2.42281
F54F11.2	-5.61298	Contig68-snapTAU.127	-4.44301
F28H7.3	-5.51433	Contig20-snapTAU.163	-1.21756
pept-1	-5.49796	Contig63-snapTAU.102	-3.5289
dct-18	-5.31857	Contig7-snapTAU.330	-1.85128
F56F10.1	-5.30747	Contig15-snapTAU.57	-2.43628
pho-1	-5.18079	Contig5-snapTAU.279	-1.50246
Y43F8C.13	-5.12495	Contig137-snapTAU.17	-4.22398
pcp-1	-5.1247	Contig35-snapTAU.144	-4.23111
sur-5	-5.11479	Contig32-snapTAU.139	-1.10732
vha-6	-5.10745	Contig7-snapTAU.4	-2.34038
T25C12.3	-5.05667	Contig4-snapTAU.20	-1.1033
lys-5	-4.9656	Contig30-snapTAU.207	-2.00606
nuc-1	-4.9366	Contig4-snapTAU.272	-0.701133
C49C3.4	-4.91537	Contig35-snapTAU.117	-4.30422
asp-2	-4.91364	Contig113-snapTAU.53	-6.16105
C26B9.5	-4.91298	Contig56-snapTAU.79	-6.0452
K10C2.1	-4.82218	Contig1-snapTAU.549	-1.1203
T15B7.1	-4.81992	Contig95-snapTAU.61	-4.20052
Y38F1A.6	-4.73339	Contig12-snapTAU.305	-4.80452
Y54F10AM.8	-4.73054	Contig98-snapTAU.16	-2.73902
nhx-2	-4.70685	Contig36-snapTAU.178	-2.45752
Y7A5A.1	-4.65031	Contig40-snapTAU.42	-2.84388
pcp-3	-4.63062	Contig52-snapTAU.21	-5.65137
LLC1.2	-4.57539	Contig1-snapTAU.331	-4.47063
asah-1	-4.48744	Contig22-snapTAU.220	-0.770828
T01D3.6	-4.4758	Contig1-snapTAU.323	-3.62494
asp-3	-4.43582	Contig4-snapTAU.415	-5.32002
aco-1	-4.40333	Contig50-snapTAU.60	-1.91363
R12C12.1	-4.35222	Contig33-snapTAU.231	-3.36655
sptl-2	-4.35129	Contig0-snapTAU.593	-1.98575
cpr-6	-4.34099	Contig49-snapTAU.60	-5.38431
spp-18	-4.30212	Contig15-snapTAU.220	-1.42023
pmp-5	-4.3	Contig87-snapTAU.151	-6.14623
asp-1	-4.28804	Contig146-snapTAU.33	-3.71694
calu-1	-4.28757	Contig4-snapTAU.85	-2.95929
cpl-1	-4.13495	Contig120-snapTAU.59	-2.38552
T25B6.2	-4.04601	Contig19-snapTAU.226	-6.42702
acs-1	-4.03646	Contig9-snapTAU.316	-0.944427
pmt-2	-3.9967	Contig53-snapTAU.140	-3.99303
ads-1	-3.94445	Contig171-snapTAU.10	-0.914203
trap-2	-3.94309	Contig77-snapTAU.45	-2.87711
F56C9.7	-3.91641	Contig98-snapTAU.60	-4.22772
F42A10.9	-3.91581	Contig1-snapTAU.100	-0.885907
C05D2.8	-3.90939	Contig11-snapTAU.142	-3.51857
haf-9	-3.87124	Contig25-snapTAU.273	-1.64287
dsc-4	-3.86063	Contig48-snapTAU.2	-2.86229
act-5	-3.79627	Contig221-snapTAU.3	-3.86304
daf-36	-3.78873	Contig21-snapTAU.261	-1.62258
Y34B4A.9	-3.76182	Contig63-snapTAU.131	-4.82562
acbp-3	-3.75994	Contig19-snapTAU.331	-2.68682
cpz-1	-3.7521	Contig30-snapTAU.82	-6.50626
lec-8	-3.75052	Contig77-snapTAU.38	-3.06643
clec-1	-3.74263	Contig64-snapTAU.70	-2.70773
T20D3.2	-3.72518	Contig23-snapTAU.62	-5.09423
T08B1.1	-3.6652	Contig0-snapTAU.497	-2.68211
acl-7	-3.66262	Contig4-snapTAU.328	-3.65498
Y39G8B.1	-3.6623	Contig38-snapTAU.169	-1.20525
R07E3.1	-3.64018	Contig18-snapTAU.228	-3.47249
sft-4	-3.63678	Contig56-snapTAU.114	-1.40286
tag-60	-3.63555	Contig41-snapTAU.34	-1.82043
ZK185.5	-3.62283	Contig38-snapTAU.90	-1.37446
cth-2	-3.6072	Contig267-snapTAU.1	-1.05093
scav-1	-3.60618	Contig37-snapTAU.37	-2.4766
pdi-2	-3.60582	Contig50-snapTAU.206	-2.3563
F42A8.1	-3.60209	Contig31-snapTAU.198	-3.39424
C50B6.7	-3.58769	Contig43-snapTAU.73	-5.48824
cpz-2	-3.58356	Contig14-snapTAU.246	-5.00343
ZC416.6	-3.57633	Contig18-snapTAU.182	-2.63512
lec-6	-3.55291	Contig35-snapTAU.295	-2.67549
T05C3.6	-3.54229	Contig9-snapTAU.6	-0.976735
hgo-1	-3.53467	Contig100-snapTAU.88	-1.03222
pgrn-1	-3.52898	Contig25-snapTAU.221	-3.02162
fpn-1.1	-3.52879	Contig26-snapTAU.145	-0.916324
lbp-6	-3.51267	Contig120-snapTAU.9	-2.92873
F59B1.2	-3.51235	Contig42-snapTAU.234	-4.44373
Y34B4A.6	-3.49279	Contig63-snapTAU.132	-5.42292
asp-4	-3.41176	Contig63-snapTAU.111	-6.74775
K10H10.2	-3.40203	Contig31-snapTAU.82	-3.37654
hsp-3	-3.38252	Contig19-snapTAU.321	-1.65302
Y51F10.7	-3.3816	Contig0-snapTAU.730	-6.36826
nrf-6	-3.37533	Contig31-snapTAU.265	-2.61985
gta-1	-3.36432	Contig72-snapTAU.32	-1.72482
T24C12.3	-3.34537	Contig18-snapTAU.50	-1.06848
acs-5	-3.33895	Contig111-snapTAU.17	-0.925007
C31E10.7	-3.30872	Contig37-snapTAU.205	-1.72481
rhr-1	-3.30687	Contig9-snapTAU.190	-1.48216
dhs-14	-3.30523	Contig44-snapTAU.187	-2.31097
C15H9.7	-3.30075	Contig81-snapTAU.25	-0.994401
alh-13	-3.28456	Contig54-snapTAU.87	-1.29429
T02D1.8	-3.28269	Contig12-snapTAU.184	-5.20617
trap-3	-3.27165	Contig61-snapTAU.101	-2.50595
tag-320	-3.27144	Contig18-snapTAU.98	-2.27177
Y106G6H.1	-3.25959	Contig25-snapTAU.46	-2.00058
mrp-3	-3.24365	Contig19-snapTAU.268	-2.50238
acdh-9	-3.23835	Contig75-snapTAU.177	-1.01146
R57.1	-3.22904	Contig13-snapTAU.62	-1.93315
ucr-2.2	-3.21081	Contig49-snapTAU.108	-1.32079
sptl-3	-3.20009	Contig62-snapTAU.6	-2.21533
nucb-1	-3.19795	Contig54-snapTAU.46	-0.951343
C46C11.2	-3.19708	Contig138-snapTAU.24	-0.742228
F12B6.2	-3.19375	Contig16-snapTAU.10	-1.49978
aqp-4	-3.17181	Contig14-snapTAU.380	-4.14092
smd-1	-3.16811	Contig51-snapTAU.172	-3.16552
C52B11.5	-3.15586	Contig77-snapTAU.61	-3.48201
C15H9.9	-3.13962	Contig90-snapTAU.40	-2.70375
hke-4.2	-3.11284	Contig15-snapTAU.335	-1.39423
fat-2	-3.10446	Contig50-snapTAU.98	-2.85769
F48E3.3	-3.09085	Contig1-snapTAU.193	-0.874257
K03A1.2	-3.07573	Contig4-snapTAU.297	-2.08639
tsr-1	-3.04261	Contig6-snapTAU.373	-1.16023
msra-1	-3.02874	Contig31-snapTAU.251	-0.66224
dpyd-1	-3.0262	Contig37-snapTAU.6	-0.941057
tre-2	-2.99966	Contig13-snapTAU.367	-1.24081
K06G5.1	-2.99209	Contig44-snapTAU.94	-4.2535
K11G12.5	-2.98447	Contig77-snapTAU.34	-2.26586
F59F4.2	-2.9594	Contig1-snapTAU.101	-1.69291
C44B7.7	-2.95827	Contig5-snapTAU.503	-0.800822
bre-1	-2.94709	Contig126-snapTAU.46	-1.13596
ech-6	-2.94437	Contig12-snapTAU.304	-3.3567
ndg-4	-2.94282	Contig11-snapTAU.404	-1.48881
vha-10	-2.94274	Contig3-snapTAU.313	-1.74813
lmp-1	-2.94254	Contig26-snapTAU.39	-0.706341
ZK899.2	-2.93098	Contig1-snapTAU.384	-0.948439
mrp-4	-2.93058	Contig18-snapTAU.104	-1.3808
ftn-2	-2.92556	Contig21-snapTAU.339	-2.50506
C08H9.2	-2.92333	Contig65-snapTAU.91	-1.10738
F40F4.6	-2.90365	Contig126-snapTAU.33	-6.76987
T02G5.7	-2.87894	Contig6-snapTAU.318	-2.111
trap-4	-2.87033	Contig331-snapTAU.1	-2.48408
C07D8.6	-2.85716	Contig44-snapTAU.199	-1.46252
T21C9.6	-2.85346	Contig30-snapTAU.54	-1.35948
F22F7.1	-2.8521	Contig14-snapTAU.291	-4.77579
T25B9.9	-2.84408	Contig104-snapTAU.105	-2.22858
sptl-1	-2.84279	Contig15-snapTAU.269	-2.28707
fkb-3	-2.83898	Contig0-snapTAU.205	-1.33743
Y71H2AL.1	-2.83267	Contig2-snapTAU.490	-2.99896
C04F12.1	-2.83008	Contig10-snapTAU.329	-1.55964
cah-4	-2.8299	Contig44-snapTAU.155	-1.72695
scav-4	-2.82532	Contig1-snapTAU.518	-3.68019
tfg-1	-2.80946	Contig100-snapTAU.20	0.687652
fat-3	-2.80918	Contig331-snapTAU.2	-3.37312
aqp-10	-2.80404	Contig6-snapTAU.208	-1.83501
F20D1.9	-2.79462	Contig8-snapTAU.491	-1.1451
Y105E8B.5	-2.78849	Contig141-snapTAU.25	-0.787946
vha-19	-2.78686	Contig75-snapTAU.39	-2.01665
Y53C10A.5	-2.78504	Contig103-snapTAU.52	-4.07358
Y39E4A.3	-2.78458	Contig46-snapTAU.61	-1.65328
vha-4	-2.78253	Contig5-snapTAU.199	-1.40052
F11C1.5	-2.77451	Contig37-snapTAU.10	-1.17048
F09F7.4	-2.76947	Contig99-snapTAU.36	-3.26427
F18C12.3	-2.76922	Contig233-snapTAU.1	-0.909255
Y40D12A.2	-2.76115	Contig1-snapTAU.335	-2.22402
elo-1	-2.75926	Contig126-snapTAU.38	-6.03304
art-1	-2.75806	Contig6-snapTAU.402	-2.38912
ile-2	-2.75461	Contig77-snapTAU.44	-1.65046
alh-9	-2.74135	Contig69-snapTAU.71	-1.97179
erd-2	-2.7395	Contig50-snapTAU.87	-1.07345
mec-5	-2.73787	Contig34-snapTAU.40	-1.08965
ZK265.9	-2.73323	Contig25-snapTAU.220	-1.2436
asg-2	-2.72934	Contig50-snapTAU.135	-0.861004
T15B7.2	-2.71933	Contig1-snapTAU.301	-1.22951
tag-173	-2.69977	Contig3-snapTAU.176	-1.86374
fah-1	-2.6989	Contig56-snapTAU.7	-1.19049
atf-5	-2.69534	Contig135-snapTAU.18	-0.906321
idh-1	-2.69372	Contig104-snapTAU.84	-3.98422
Y24D9A.8	-2.69329	Contig44-snapTAU.208	-2.65573
aagr-3	-2.69074	Contig8-snapTAU.304	-1.02968
C01G10.9	-2.67999	Contig32-snapTAU.26	-0.765145
C10G8.8	-2.67918	Contig30-snapTAU.214	-0.862636
inx-15	-2.67464	Contig3-snapTAU.25	-4.4107
mdh-1	-2.66793	Contig30-snapTAU.245	-2.06033
hpd-1	-2.66414	Contig13-snapTAU.9	-1.20409
T01C8.5	-2.66035	Contig18-snapTAU.146	-0.82844
C17C3.1	-2.65997	Contig36-snapTAU.145	-1.0328
T01H8.2	-2.65974	Contig20-snapTAU.222	-2.79107
gas-1	-2.65169	Contig50-snapTAU.175	-1.87672
T22F3.3	-2.65144	Contig14-snapTAU.346	-1.26949
nos-2	-2.64972	Contig163-snapTAU.24	-1.16228
ftt-2	-2.64662	Contig44-snapTAU.107	-1.42508
Y41C4A.12	-2.64504	Contig11-snapTAU.368	-0.910957
iars-2	-2.64142	Contig10-snapTAU.548	-0.998173
epi-1	-2.63877	Contig13-snapTAU.433	-1.19487
fkb-2	-2.62527	Contig86-snapTAU.45	-1.29124
kat-1	-2.6146	Contig6-snapTAU.317	-0.78569
eif-3.K	-2.61368	Contig0-snapTAU.437	-1.30557
ncx-7	-2.61217	Contig28-snapTAU.225	-1.93714
die-1	-2.60945	Contig31-snapTAU.348	-0.738859
T05E11.3	-2.60807	Contig53-snapTAU.135	-0.796431
F54D5.12	-2.60766	Contig97-snapTAU.51	-0.979152
asb-2	-2.60733	Contig1-snapTAU.207	-1.89994
W04A8.1	-2.60696	Contig66-snapTAU.86	-1.09416
Y57A10A.23	-2.59998	Contig31-snapTAU.284	-1.21833
pod-2	-2.59571	Contig32-snapTAU.176	-2.6594
dab-1	-2.59078	Contig24-snapTAU.100	-0.7893
aqp-7	-2.589	Contig7-snapTAU.241	-1.61245
cdh-4	-2.58885	Contig142-snapTAU.14	-1.06001
spl-1	-2.58733	Contig2-snapTAU.404	-2.60998
C06H5.6	-2.58637	Contig11-snapTAU.18	-1.68662
W07G4.5	-2.58317	Contig14-snapTAU.473	-1.29973
chd-3	-2.58309	Contig36-snapTAU.292	-0.927848
W05G11.6	-2.58055	Contig11-snapTAU.295	-1.13806
B0393.3	-2.57939	Contig82-snapTAU.36	-0.975412
rpb-9	-2.57838	Contig9-snapTAU.208	-0.835225
F17H10.1	-2.57254	Contig63-snapTAU.55	-0.893666
cyn-5	-2.57147	Contig36-snapTAU.127	-2.00431
F19F10.9	-2.57091	Contig20-snapTAU.101	-0.919212
R151.2	-2.57024	Contig46-snapTAU.120	-0.82408
tag-298	-2.5695	Contig123-snapTAU.29	-1.54052
M60.2	-2.56674	Contig43-snapTAU.91	-2.55447
sgk-1	-2.5644	Contig10-snapTAU.28	-1.79178
F33H2.3	-2.56062	Contig120-snapTAU.39	-1.2752
F07A11.2	-2.55633	Contig43-snapTAU.188	-1.88848
dhod-1	-2.55625	Contig10-snapTAU.417	-1.22557
ifb-1	-2.55606	Contig31-snapTAU.314	-0.935743
mboa-6	-2.55463	Contig36-snapTAU.250	-1.1775
tkt-1	-2.54832	Contig125-snapTAU.43	-2.43811
egg-1	-2.54764	Contig7-snapTAU.34	-1.88622
memb-1	-2.54335	Contig15-snapTAU.217	-1.20143
mig-23	-2.54209	Contig8-snapTAU.184	-1.24348
C27H5.4	-2.54191	Contig7-snapTAU.248	-2.38964
prpf-4	-2.53917	Contig150-snapTAU.16	-0.803273
pyc-1	-2.53864	Contig30-snapTAU.339	-1.92437
R11A5.4	-2.53727	Contig2-snapTAU.251	-1.90466
cogc-4	-2.536	Contig7-snapTAU.41	-1.16432
F31C3.2	-2.53546	Contig14-snapTAU.6	-0.781672
ahcy-1	-2.53406	Contig118-snapTAU.27	-2.51241
mcm-7	-2.53293	Contig15-snapTAU.316	-1.07705
nkat-3	-2.52894	Contig979-snapTAU.1	-1.06255
F49E2.2	-2.52627	Contig4-snapTAU.304	-2.71435
Y43F4B.5	-2.52546	Contig314-snapTAU.1	-2.33921
F42F12.3	-2.52506	Contig14-snapTAU.372	-1.0758
Y47G6A.19	-2.5204	Contig33-snapTAU.166	-0.737784
bas-1	-2.51975	Contig11-snapTAU.140	-1.47274
F35F11.1	-2.51733	Contig14-snapTAU.285	-1.09999
T22D1.4	-2.5161	Contig125-snapTAU.2	-1.28761
mdf-1	-2.51018	Contig31-snapTAU.210	-1.10768
zip-3	-2.5037	Contig41-snapTAU.107	-2.78944
aly-1	-2.49365	Contig22-snapTAU.78	-0.855044
K08D12.3	-2.49299	Contig42-snapTAU.124	-1.69897
acs-19	-2.4914	Contig0-snapTAU.516	-1.3291
F53A2.7	-2.4882	Contig11-snapTAU.354	-1.44435
ret-1	-2.48691	Contig14-snapTAU.236	-1.39502
pam-1	-2.48488	Contig44-snapTAU.197	-1.53837
sec-24.1	-2.48112	Contig174-snapTAU.13	-1.63413
gex-2	-2.48056	Contig61-snapTAU.14	-0.824125
zyg-9	-2.47102	Contig24-snapTAU.234	-1.25409
Y37E3.11	-2.47	Contig14-snapTAU.209	-1.05841
C13F10.7	-2.46953	Contig47-snapTAU.133	-1.10007
rpia-1	-2.46917	Contig13-snapTAU.382	-0.789942
enol-1	-2.46587	Contig7-snapTAU.150	-2.22093
gpi-1	-2.46357	Contig74-snapTAU.8	-1.80171
Y22D7AL.10	-2.46269	Contig11-snapTAU.460	-1.50954
rpn-1	-2.45746	Contig125-snapTAU.3	-0.919362
vha-16	-2.45629	Contig21-snapTAU.224	-1.27122
C16A3.10	-2.45605	Contig13-snapTAU.222	-1.18224
sel-12	-2.45586	Contig15-snapTAU.309	-0.963903
T20H4.5	-2.45414	Contig76-snapTAU.25	-1.48525
F46G10.1	-2.4518	Contig18-snapTAU.31	-1.60227
F25B4.1	-2.44995	Contig70-snapTAU.112	-2.29787
M02D8.1	-2.44885	Contig8-snapTAU.214	-0.920604
alh-8	-2.44792	Contig36-snapTAU.190	-1.35056
F17C11.10	-2.44622	Contig14-snapTAU.23	-0.732212
pps-1	-2.44571	Contig125-snapTAU.57	-1.63893
R05G6.7	-2.44461	Contig17-snapTAU.71	-1.95082
prg-1	-2.44335	Contig141-snapTAU.32	-0.816944
B0513.2	-2.4405	Contig87-snapTAU.69	-1.16116
fbp-1	-2.44013	Contig37-snapTAU.162	-2.24132
K07H8.1	-2.43735	Contig57-snapTAU.58	-1.378
icl-1	-2.43707	Contig19-snapTAU.135	-1.24397
imb-3	-2.43391	Contig56-snapTAU.165	-1.24688
gsto-1	-2.43173	Contig13-snapTAU.462	1.02996
C11E4.1	-2.42902	Contig4-snapTAU.375	-0.705984
crn-3	-2.42886	Contig24-snapTAU.18	-0.673985
cir-1	-2.42819	Contig10-snapTAU.508	-1.02655
C26E6.6	-2.42667	Contig35-snapTAU.99	-0.934215
tram-1	-2.42632	Contig139-snapTAU.3	-1.31536
rab-6.2	-2.42303	Contig19-snapTAU.249	-0.730321
immt-1	-2.42257	Contig32-snapTAU.56	-1.37589
car-1	-2.42209	Contig100-snapTAU.65	-1.13705
acbp-1	-2.41993	Contig10-snapTAU.567	-2.46745
vha-14	-2.41883	Contig13-snapTAU.361	-1.26158
M176.2	-2.41867	Contig97-snapTAU.86	-1.16513
gale-1	-2.41831	Contig100-snapTAU.78	-0.748635
D2096.8	-2.41612	Contig27-snapTAU.141	-1.12636
vha-9	-2.41558	Contig137-snapTAU.26	-1.6691
misc-1	-2.41489	Contig75-snapTAU.17	-1.42962
T14G8.3	-2.41431	Contig63-snapTAU.63	-2.89886
fust-1	-2.41402	Contig36-snapTAU.94	-1.08354
toe-2	-2.41065	Contig36-snapTAU.295	-1.07855
ZK669.4	-2.41048	Contig36-snapTAU.60	-0.822038
lys-7	-2.41024	Contig31-snapTAU.359	-3.94039
arf-1.2	-2.40716	Contig76-snapTAU.45	-1.47936
ZC477.3	-2.40545	Contig105-snapTAU.26	-1.36615
Y67H2A.5	-2.40386	Contig14-snapTAU.466	-2.08995
hsp-1	-2.40371	Contig81-snapTAU.16	-1.1802
cgh-1	-2.40223	Contig11-snapTAU.328	-1.43529
T11G6.8	-2.40026	Contig41-snapTAU.143	-0.70863
dpy-27	-2.39911	Contig1-snapTAU.439	-0.809815
hex-2	-2.39856	Contig20-snapTAU.160	-1.04862
pdi-3	-2.39782	Contig120-snapTAU.19	-2.35825
exos-2	-2.39389	Contig102-snapTAU.79	-0.962595
D2045.2	-2.39252	Contig2-snapTAU.6	-1.87783
C10C6.6	-2.39144	Contig67-snapTAU.186	-0.978828
cyb-3	-2.38959	Contig37-snapTAU.102	-1.63877
T03F6.3	-2.38753	Contig46-snapTAU.125	-0.920097
glrx-5	-2.38722	Contig35-snapTAU.214	-0.987279
mif-2	-2.38509	Contig119-snapTAU.55	-1.78832
sel-1	-2.38442	Contig64-snapTAU.92	-1.26483
usp-14	-2.3799	Contig18-snapTAU.128	-1.15527
tag-277	-2.3782	Contig76-snapTAU.50	-0.694692
gst-42	-2.37734	Contig21-snapTAU.281	-1.42625
vps-36	-2.37733	Contig35-snapTAU.67	-1.36191
dpf-5	-2.37639	Contig109-snapTAU.59	-0.806623
repo-1	-2.37352	Contig48-snapTAU.141	-1.09852
gpd-3	-2.37205	Contig5-snapTAU.221	-2.74357
rack-1	-2.37028	Contig61-snapTAU.75	-1.70242
ttr-35	-2.36943	Contig32-snapTAU.170	1.09343
C32D5.11	-2.36831	Contig97-snapTAU.122	-1.03309
acl-6	-2.36786	Contig0-snapTAU.793	-1.27981
chch-3	-2.36753	Contig24-snapTAU.132	-1.39203
bmk-1	-2.36731	Contig31-snapTAU.62	-0.989257
cco-1	-2.3658	Contig68-snapTAU.12	-1.96068
R05D11.5	-2.36391	Contig120-snapTAU.37	-1.1988
C31C9.2	-2.36369	Contig7-snapTAU.205	-2.39623
chp-1	-2.36286	Contig100-snapTAU.8	-1.01472
tsn-1	-2.36246	Contig33-snapTAU.239	-2.38568
F14B4.3	-2.36179	Contig10-snapTAU.558	-0.731372
F10G7.5	-2.36154	Contig31-snapTAU.369	-0.838602
F01G4.6	-2.36142	Contig109-snapTAU.39	-1.59491
Y55F3BR.1	-2.36037	Contig103-snapTAU.128	-0.731703
ger-1	-2.35748	Contig13-snapTAU.441	-1.01386
T19B4.3	-2.35738	Contig22-snapTAU.118	-1.61934
rab-11.1	-2.35732	Contig22-snapTAU.168	-1.20174
C52D10.1	-2.35663	Contig181-snapTAU.5	-1.97049
ZK616.4	-2.35466	Contig109-snapTAU.47	-1.19254
rpb-7	-2.35088	Contig22-snapTAU.133	-1.03606
Y39A3CL.4	-2.34766	Contig62-snapTAU.38	-1.30171
pgp-1	-2.34653	Contig41-snapTAU.140	-3.01023
R08D7.1	-2.34336	Contig15-snapTAU.31	-1.14559
C08B11.9	-2.34301	Contig31-snapTAU.267	-1.24564
eef-1B.2	-2.34228	Contig49-snapTAU.111	-1.82256
H04M03.3	-2.3405	Contig87-snapTAU.38	-0.978827
aat-6	-2.33787	Contig5-snapTAU.415	-0.966928
ZC434.7	-2.33732	Contig25-snapTAU.45	-1.19609
pbs-3	-2.33671	Contig36-snapTAU.274	-1.26453
K07C5.6	-2.33438	Contig102-snapTAU.83	-1.01364
uba-1	-2.33411	Contig48-snapTAU.90	-1.39119
Y38C9A.1	-2.33306	Contig14-snapTAU.352	-0.866314
F56A11.5	-2.33234	Contig41-snapTAU.32	-0.748451
rpn-7	-2.33228	Contig105-snapTAU.20	-1.08226
aman-2	-2.33123	Contig29-snapTAU.167	1.03704
ZK829.4	-2.3292	Contig53-snapTAU.147	-2.5364
ZK616.6	-2.32888	Contig37-snapTAU.154	-0.938283
F55C5.8	-2.32844	Contig70-snapTAU.96	-2.04115
prdx-2	-2.32758	Contig24-snapTAU.327	-2.31292
H28O16.1	-2.32683	Contig95-snapTAU.21	-1.90102
gad-1	-2.32665	Contig26-snapTAU.100	-1.28645
jmjd-2	-2.32636	Contig491-snapTAU.1	-1.0833
Y32H12A.4	-2.32523	Contig235-snapTAU.2	-0.985056
eftu-2	-2.32509	Contig359-snapTAU.1	-0.963588
ran-4	-2.32463	Contig120-snapTAU.38	-1.20695
D1054.3	-2.32322	Contig11-snapTAU.324	-0.960693
qdpr-1	-2.31991	Contig97-snapTAU.10	-2.61383
nars-2	-2.31956	Contig112-snapTAU.45	-1.569
lig-1	-2.31892	Contig44-snapTAU.88	-1.00647
pgk-1	-2.31821	Contig1-snapTAU.25	-1.41316
try-1	-2.31795	Contig33-snapTAU.216	-1.1901
K05C4.2	-2.31783	Contig142-snapTAU.20	-0.956591
rsp-1	-2.31686	Contig0-snapTAU.306	-1.2475
C37E2.1	-2.31667	Contig56-snapTAU.174	-1.31456
T12F5.1	-2.31587	Contig95-snapTAU.55	-0.972073
C11G6.3	-2.31529	Contig77-snapTAU.64	-0.626714
bca-1	-2.31464	Contig49-snapTAU.48	-1.9853
Y57G11C.33	-2.31452	Contig75-snapTAU.155	-1.08592
ZK930.1	-2.31417	Contig36-snapTAU.279	-0.929852
T14D7.1	-2.31394	Contig36-snapTAU.286	-0.705728
Y110A2AR.1	-2.31318	Contig30-snapTAU.117	-0.846132
nmt-1	-2.3129	Contig35-snapTAU.2	-0.858788
nurf-1	-2.3125	Contig31-snapTAU.279	-0.81301
tag-319	-2.30858	Contig26-snapTAU.47	-0.862915
F48B9.8	-2.30858	Contig44-snapTAU.150	-0.98708
him-6	-2.30643	Contig13-snapTAU.356	-1.37644
Y54G11A.3	-2.30462	Contig41-snapTAU.72	-0.791488
aars-2	-2.30376	Contig141-snapTAU.33	-1.24476
hmg-4	-2.30254	Contig11-snapTAU.2	-1.21284
rsp-7	-2.30248	Contig97-snapTAU.130	-1.13365
K07E3.4	-2.30161	Contig8-snapTAU.296	-1.67401
F01F1.9	-2.30142	Contig2-snapTAU.383	-1.45596
itx-1	-2.30142	Contig144-snapTAU.25	-0.768876
tbh-1	-2.30039	Contig37-snapTAU.217	1.19049
inx-12	-2.29871	Contig95-snapTAU.53	-0.939201
pas-4	-2.2976	Contig103-snapTAU.37	-1.0429
dcap-2	-2.29663	Contig125-snapTAU.24	-1.83803
vha-17	-2.29658	Contig2-snapTAU.338	-2.10431
inx-13	-2.2961	Contig95-snapTAU.54	-0.939162
C52E4.5	-2.29576	Contig30-snapTAU.126	-1.02409
T27E9.2	-2.29454	Contig24-snapTAU.218	-1.33929
fum-1	-2.29425	Contig2-snapTAU.147	-1.90306
aagr-4	-2.2937	Contig63-snapTAU.136	-0.877555
nlp-40	-2.29308	Contig55-snapTAU.80	-1.5651
cdl-1	-2.29126	Contig6-snapTAU.375	-1.00708
nud-1	-2.29089	Contig11-snapTAU.353	-1.4102
ttx-7	-2.29058	Contig21-snapTAU.202	-1.16654
Y54E10A.6	-2.29011	Contig221-snapTAU.5	-0.928395
ZK686.3	-2.28999	Contig69-snapTAU.111	-1.05393
vig-1	-2.28925	Contig6-snapTAU.359	-1.5711
hel-1	-2.28924	Contig15-snapTAU.88	-1.31257
Y43F8C.7	-2.2873	Contig37-snapTAU.34	-0.819589
B0361.2	-2.28702	Contig11-snapTAU.234	-0.769335
Y55F3AM.1	-2.28592	Contig105-snapTAU.62	-1.16481
C16C2.4	-2.28587	Contig0-snapTAU.517	-1.12442
B0365.1	-2.28446	Contig19-snapTAU.311	-2.80453
lsm-1	-2.28275	Contig31-snapTAU.29	-0.95861
dcr-1	-2.28232	Contig35-snapTAU.313	-1.93853
F53B7.3	-2.28044	Contig14-snapTAU.48	-1.20806
F56C9.10	-2.27992	Contig11-snapTAU.526	-0.895159
B0272.3	-2.27784	Contig56-snapTAU.69	-1.36805
C27F2.8	-2.27654	Contig11-snapTAU.580	-0.958987
F25H2.4	-2.27584	Contig22-snapTAU.23	-1.60717
rsp-8	-2.27532	Contig11-snapTAU.7	-0.960717
brc-1	-2.27456	Contig11-snapTAU.231	-0.822235
C34E10.10	-2.27441	Contig19-snapTAU.313	-1.10773
F57C2.5	-2.2726	Contig97-snapTAU.46	-1.02309
cts-1	-2.27243	Contig0-snapTAU.384	-1.62207
exos-3	-2.27243	Contig100-snapTAU.48	-0.822307
viln-1	-2.27201	Contig123-snapTAU.49	-0.899813
Y108G3AL.2	-2.27096	Contig44-snapTAU.137	-1.26453
tct-1	-2.26892	Contig15-snapTAU.92	-1.55591
sop-3	-2.26885	Contig11-snapTAU.277	-0.81036
cpt-2	-2.2687	Contig96-snapTAU.65	-1.23379
C07A9.2	-2.26857	Contig109-snapTAU.53	-0.705882
rme-2	-2.26807	Contig35-snapTAU.172	-1.77879
rsp-3	-2.26667	Contig11-snapTAU.540	-1.50217
Y71H2AM.5	-2.26664	Contig35-snapTAU.301	-2.01135
F58B3.7	-2.2656	Contig139-snapTAU.49	-1.0527
rpn-12	-2.26424	Contig79-snapTAU.85	-1.29151
gon-4	-2.26389	Contig139-snapTAU.54	-1.05762
dpy-30	-2.26367	Contig14-snapTAU.353	-1.37437
H19N07.1	-2.26276	Contig20-snapTAU.219	-1.01405
ubc-6	-2.26191	Contig31-snapTAU.167	-1.00219
M01E11.2	-2.26096	Contig103-snapTAU.130	-0.798477
exo-1	-2.26045	Contig46-snapTAU.140	-0.812425
F52A8.5	-2.25968	Contig256-snapTAU.2	-2.54408
rpn-11	-2.25946	Contig26-snapTAU.221	-1.25504
Y60A3A.7	-2.25573	Contig26-snapTAU.207	-1.23562
F25G6.9	-2.25254	Contig30-snapTAU.278	-1.19985
zyg-11	-2.24956	Contig75-snapTAU.77	-0.955533
sgo-1	-2.24849	Contig197-snapTAU.9	-0.969148
C05C10.3	-2.24843	Contig31-snapTAU.351	-1.09895
hcp-6	-2.24769	Contig104-snapTAU.124	-2.48513
C34B7.2	-2.24688	Contig103-snapTAU.22	-1.35977
D2023.6	-2.24671	Contig14-snapTAU.412	-0.901558
pfd-1	-2.24379	Contig109-snapTAU.38	-0.902426
swp-1	-2.24265	Contig186-snapTAU.7	-0.899457
mdf-2	-2.24236	Contig61-snapTAU.152	-1.18867
tam-1	-2.24179	Contig14-snapTAU.402	-0.808614
mecr-1	-2.23952	Contig97-snapTAU.129	-0.775632
Y32H12A.2	-2.239	Contig11-snapTAU.279	-1.03047
let-413	-2.2389	Contig15-snapTAU.320	-0.857708
glh-1	-2.23879	Contig123-snapTAU.4	-1.18934
Y113G7B.16	-2.23754	Contig14-snapTAU.408	-0.881434
Y119C1B.5	-2.23678	Contig21-snapTAU.93	-1.43527
dad-1	-2.23645	Contig120-snapTAU.48	-1.50269
lin-37	-2.23411	Contig501-snapTAU.1	-1.16329
pms-2	-2.23328	Contig21-snapTAU.67	-1.45662
K12H4.5	-2.23301	Contig44-snapTAU.184	-1.07367
tag-304	-2.23207	Contig29-snapTAU.115	-0.66342
fars-1	-2.23147	Contig44-snapTAU.121	-1.52603
F41C3.5	-2.23147	Contig31-snapTAU.286	-1.28495
K04G7.11	-2.23127	Contig56-snapTAU.129	-0.918036
mtx-1	-2.23114	Contig10-snapTAU.374	-1.00356
D2030.8	-2.231	Contig36-snapTAU.247	-0.848039
W02D9.2	-2.23075	Contig37-snapTAU.36	-1.10123
T20G5.9	-2.23022	Contig35-snapTAU.254	-1.01762
T13H5.4	-2.22974	Contig31-snapTAU.322	-1.26035
C27A12.2	-2.22965	Contig485-snapTAU.3	-0.910663
F26G1.1	-2.22929	Contig31-snapTAU.127	-0.856102
atp-2	-2.22854	Contig101-snapTAU.10	-1.8992
F27D4.4	-2.22763	Contig10-snapTAU.578	-1.13414
T10B11.2	-2.22758	Contig243-snapTAU.1	-0.858595
B0261.1	-2.22731	Contig95-snapTAU.42	-1.0257
fkb-1	-2.22647	Contig61-snapTAU.108	-1.02748
gars-1	-2.2263	Contig13-snapTAU.393	-0.845832
C14F11.1	-2.22628	Contig103-snapTAU.81	-0.941829
Y54E10A.3	-2.22623	Contig100-snapTAU.123	-0.999181
pas-6	-2.2261	Contig19-snapTAU.317	-0.860482
npl-4.1	-2.22581	Contig31-snapTAU.229	-1.00802
cpsf-1	-2.22528	Contig126-snapTAU.36	-0.786924
rmd-2	-2.22514	Contig14-snapTAU.80	-0.875299
gly-13	-2.22493	Contig56-snapTAU.25	-2.10959
zen-4	-2.22492	Contig105-snapTAU.17	-1.11468
eat-6	-2.22299	Contig14-snapTAU.55	-2.11914
Y69A2AR.18	-2.22265	Contig81-snapTAU.36	-1.74337
dnj-19	-2.22048	Contig30-snapTAU.280	-1.57714
npp-22	-2.21986	Contig9-snapTAU.52	-1.19437
Y25C1A.5	-2.2197	Contig31-snapTAU.162	-1.22803
pbs-1	-2.21929	Contig42-snapTAU.123	-1.08035
C47E8.4	-2.21879	Contig0-snapTAU.361	-0.924733
ZK1307.1	-2.21832	Contig31-snapTAU.325	-1.97425
Y54G2A.23	-2.21824	Contig252-snapTAU.4	-1.96177
yop-1	-2.21811	Contig95-snapTAU.56	-1.33156
F44E7.4	-2.21734	Contig0-snapTAU.792	-1.17827
rps-2	-2.21629	Contig41-snapTAU.90	-1.94274
ddl-1	-2.21557	Contig31-snapTAU.203	-0.89993
mog-4	-2.21492	Contig5-snapTAU.540	-1.57595
rnp-5	-2.21373	Contig13-snapTAU.435	-0.938204
rpl-12	-2.21326	Contig41-snapTAU.178	-1.23713
aldo-1	-2.21277	Contig11-snapTAU.236	-1.54533
rpb-5	-2.21274	Contig31-snapTAU.339	-0.991496
C56G2.7	-2.21253	Contig11-snapTAU.416	-1.27807
ess-2	-2.21141	Contig11-snapTAU.458	-0.794891
F40G9.2	-2.211	Contig0-snapTAU.112	-1.05178
K02D10.1	-2.2103	Contig99-snapTAU.9	-1.0736
crt-1	-2.20997	Contig121-snapTAU.32	-1.47756
D2023.4	-2.20775	Contig15-snapTAU.225	-2.75983
F26H9.5	-2.20764	Contig25-snapTAU.158	-3.28651
ubc-14	-2.2074	Contig74-snapTAU.7	-0.836124
F49E8.1	-2.20552	Contig56-snapTAU.134	-1.24578
drsh-1	-2.20468	Contig21-snapTAU.165	-1.50278
pas-1	-2.20387	Contig44-snapTAU.62	-1.10533
pqn-27	-2.20325	Contig31-snapTAU.211	-0.805757
T06D10.2	-2.20121	Contig68-snapTAU.25	-1.03221
tag-143	-2.20032	Contig14-snapTAU.95	-0.851238
F44B9.8	-2.20016	Contig46-snapTAU.57	-1.2793
Y110A7A.8	-2.19914	Contig123-snapTAU.7	-1.05435
ubxn-4	-2.19898	Contig2-snapTAU.382	-0.7095
ptr-2	-2.19871	Contig22-snapTAU.281	-1.41979
rpn-9	-2.19855	Contig31-snapTAU.234	-1.21428
K04G7.1	-2.19784	Contig37-snapTAU.112	-0.960098
C01H6.9	-2.1971	Contig41-snapTAU.98	-0.789872
K07A12.2	-2.19706	Contig33-snapTAU.12	-1.17735
R07H5.8	-2.1969	Contig196-snapTAU.7	-2.09269
C44B7.1	-2.19688	Contig19-snapTAU.281	-1.66327
plk-1	-2.19683	Contig105-snapTAU.23	-1.14456
C37C3.2	-2.19659	Contig9-snapTAU.213	-1.78883
eef-1B.1	-2.19648	Contig73-snapTAU.2	-1.67607
mom-2	-2.19582	Contig139-snapTAU.27	-0.923133
gut-2	-2.19395	Contig15-snapTAU.32	-0.69292
eif-6	-2.19377	Contig100-snapTAU.81	-0.803329
phb-2	-2.19362	Contig65-snapTAU.46	-1.33995
npp-7	-2.19317	Contig141-snapTAU.11	-0.889585
K08F4.2	-2.19186	Contig133-snapTAU.31	-1.16781
C24G6.8	-2.19049	Contig30-snapTAU.350	-1.19122
tbc-2	-2.18968	Contig7-snapTAU.394	-0.775289
arx-4	-2.1895	Contig35-snapTAU.139	-1.76269
rpn-5	-2.18887	Contig31-snapTAU.192	-0.940035
cct-4	-2.18864	Contig36-snapTAU.273	-0.967816
T02C12.3	-2.18862	Contig31-snapTAU.155	-0.837873
lpd-9	-2.18785	Contig31-snapTAU.324	-1.29454
D2085.5	-2.18772	Contig31-snapTAU.305	-1.1009
efl-1	-2.18699	Contig121-snapTAU.21	-1.00651
F49E12.1	-2.18671	Contig31-snapTAU.293	-1.02429
npp-11	-2.18655	Contig56-snapTAU.193	-1.42871
C30B5.4	-2.18552	Contig18-snapTAU.7	-0.867851
F15B10.1	-2.18518	Contig105-snapTAU.69	-1.00081
acs-13	-2.18495	Contig109-snapTAU.70	-1.20444
Y66D12A.9	-2.18486	Contig11-snapTAU.387	-0.781211
ubxn-6	-2.18467	Contig109-snapTAU.58	-0.874168
mce-1	-2.18444	Contig120-snapTAU.41	-1.15527
asna-1	-2.18339	Contig13-snapTAU.116	-1.33411
W09C5.8	-2.18337	Contig10-snapTAU.341	-1.9174
F35D11.4	-2.18278	Contig7-snapTAU.204	-0.996604
F20H11.1	-2.18257	Contig314-snapTAU.2	-0.75023
ile-1	-2.18223	Contig95-snapTAU.46	-0.920217
pnk-1	-2.18176	Contig100-snapTAU.83	-1.46583
F53H8.3	-2.18095	Contig198-snapTAU.6	-0.773487
T01E8.6	-2.18079	Contig56-snapTAU.171	-0.774391
tsp-9	-2.18062	Contig4-snapTAU.345	0.865114
cey-2	-2.18015	Contig194-snapTAU.5	-1.71359
cpg-4	-2.1797	Contig30-snapTAU.133	-1.05749
T03F1.1	-2.17947	Contig100-snapTAU.118	-1.04745
tag-170	-2.17941	Contig11-snapTAU.579	-1.07406
ruvb-1	-2.17896	Contig1-snapTAU.365	-1.39825
pat-4	-2.17866	Contig11-snapTAU.8	-0.717249
dlc-1	-2.17803	Contig35-snapTAU.22	-1.04031
tag-165	-2.17703	Contig36-snapTAU.236	-1.31424
R186.3	-2.17664	Contig121-snapTAU.22	-0.936343
D1007.5	-2.17598	Contig253-snapTAU.3	-1.0188
npp-8	-2.17486	Contig133-snapTAU.9	-1.44114
ooc-5	-2.1748	Contig15-snapTAU.281	-1.6025
tba-1	-2.17464	Contig31-snapTAU.268	-2.15462
rsp-6	-2.17321	Contig79-snapTAU.54	-1.87375
F21D5.2	-2.17316	Contig31-snapTAU.206	-1.00835
F25G6.8	-2.17279	Contig0-snapTAU.97	-0.697771
vha-7	-2.17218	Contig125-snapTAU.34	-1.09097
F38A5.2	-2.17024	Contig41-snapTAU.168	-1.06554
eif-1.A	-2.16986	Contig109-snapTAU.56	-1.44406
wapl-1	-2.16974	Contig125-snapTAU.84	-1.07572
coq-5	-2.16887	Contig13-snapTAU.378	-0.91825
mat-3	-2.1674	Contig11-snapTAU.159	-1.30535
cyn-7	-2.16673	Contig7-snapTAU.454	-1.79156
cri-3	-2.16657	Contig142-snapTAU.33	-1.14688
vps-18	-2.16532	Contig31-snapTAU.271	-1.10629
ril-1	-2.16509	Contig146-snapTAU.3	-1.66471
ccdc-47	-2.16481	Contig11-snapTAU.316	-0.868899
41000	-2.16444	Contig120-snapTAU.29	-1.3808
nsy-7	-2.16431	Contig129-snapTAU.39	-0.930157
pfd-4	-2.16425	Contig109-snapTAU.7	-0.995164
lap-1	-2.16257	Contig19-snapTAU.328	-0.933982
C44E4.4	-2.16177	Contig95-snapTAU.14	-1.55464
czw-1	-2.16104	Contig56-snapTAU.70	-1.10287
K04G2.6	-2.16103	Contig118-snapTAU.10	-1.29102
prx-19	-2.15987	Contig35-snapTAU.184	-1.08904
dnj-13	-2.15919	Contig33-snapTAU.230	-0.844185
R05H5.3	-2.15891	Contig48-snapTAU.20	-0.721697
C43E11.9	-2.15806	Contig100-snapTAU.14	-1.68665
dpm-1	-2.15759	Contig17-snapTAU.37	-1.5298
R05D11.7	-2.15703	Contig74-snapTAU.90	-0.937533
rpa-1	-2.157	Contig11-snapTAU.505	-1.01199
Y63D3A.7	-2.15687	Contig39-snapTAU.22	-1.77668
F33A8.4	-2.1551	Contig75-snapTAU.20	-0.722589
F18A11.3	-2.1542	Contig1415-snapTAU.1	-0.736431
pbs-6	-2.1542	Contig19-snapTAU.326	-1.1426
Y57G11C.9	-2.15387	Contig1-snapTAU.23	-1.29089
F01F1.2	-2.15348	Contig44-snapTAU.3	-1.17572
Y17G7B.18	-2.15319	Contig31-snapTAU.149	-0.802392
tag-262	-2.1531	Contig34-snapTAU.160	-1.09585
apc-11	-2.15307	Contig125-snapTAU.89	-0.852672
rpa-2	-2.15243	Contig75-snapTAU.140	-0.733953
F55B11.1	-2.15235	Contig81-snapTAU.30	-2.20799
ccch-3	-2.15209	Contig47-snapTAU.203	-0.778702
Y82E9BR.3	-2.15201	Contig56-snapTAU.89	-1.40313
F27D4.1	-2.15197	Contig10-snapTAU.580	-1.33183
C18E9.2	-2.15137	Contig75-snapTAU.74	-1.40115
C23G10.2	-2.15102	Contig101-snapTAU.40	-1.09552
taf-8	-2.1505	Contig104-snapTAU.68	-1.47448
atad-3	-2.15	Contig31-snapTAU.193	-0.907123
Y62E10A.6	-2.14965	Contig126-snapTAU.74	-0.869528
mdh-2	-2.14736	Contig35-snapTAU.143	-2.16273
rpl-5	-2.14632	Contig15-snapTAU.103	-1.80721
Y44F5A.1	-2.14619	Contig13-snapTAU.8	-1.25607
C32D5.3	-2.14487	Contig31-snapTAU.164	-0.965432
Y37D8A.10	-2.14346	Contig26-snapTAU.223	-1.74808
Y94H6A.8	-2.14337	Contig177-snapTAU.3	-1.11126
rod-1	-2.14329	Contig12-snapTAU.351	-1.3482
T20G5.14	-2.14314	Contig11-snapTAU.172	-1.36824
htz-1	-2.14157	Contig125-snapTAU.83	-1.46035
smc-6	-2.14118	Contig75-snapTAU.125	-1.2266
F23B12.5	-2.14049	Contig0-snapTAU.597	-0.713511
eef-2	-2.14009	Contig261-snapTAU.3	-1.9239
mtm-3	-2.13963	Contig13-snapTAU.391	-0.608983
K07H8.10	-2.13946	Contig53-snapTAU.8	-1.62595
H24K24.3	-2.13933	Contig14-snapTAU.522	-1.55891
Y55F3AM.13	-2.13857	Contig105-snapTAU.61	-1.24732
ced-3	-2.13818	Contig97-snapTAU.143	-1.01892
rpt-3	-2.13751	Contig12-snapTAU.395	-1.27241
sec-5	-2.13717	Contig100-snapTAU.93	-0.67658
C34B2.6	-2.13595	Contig16-snapTAU.131	-1.58549
T14G10.5	-2.13542	Contig125-snapTAU.59	-0.892874
pfd-6	-2.13412	Contig35-snapTAU.259	-0.776978
mbd-2	-2.1329	Contig120-snapTAU.40	-1.13858
cogc-2	-2.13276	Contig87-snapTAU.39	-0.802801
K08E3.4	-2.13249	Contig36-snapTAU.83	-1.79868
syx-5	-2.13041	Contig30-snapTAU.335	-0.860095
air-2	-2.13035	Contig30-snapTAU.43	-1.02422
D1022.4	-2.13018	Contig24-snapTAU.110	-1.00205
F40F8.11	-2.13014	Contig7-snapTAU.300	-1.19264
F32D8.14	-2.12852	Contig30-snapTAU.248	-0.751414
wrt-5	-2.12797	Contig109-snapTAU.62	-1.02189
rbx-1	-2.12704	Contig6-snapTAU.281	-1.70088
cdk-1	-2.1268	Contig41-snapTAU.123	-1.3327
F25H8.1	-2.12618	Contig53-snapTAU.159	0.954394
rps-19	-2.12565	Contig3-snapTAU.336	-1.69322
him-1	-2.12562	Contig81-snapTAU.6	-0.85699
egg-3	-2.12484	Contig42-snapTAU.121	-1.25692
pas-2	-2.12478	Contig11-snapTAU.323	-1.04963
M4.1	-2.12467	Contig177-snapTAU.6	-0.868815
F10B5.8	-2.12428	Contig61-snapTAU.147	-0.850903
cchl-1	-2.12372	Contig36-snapTAU.38	-0.7779
C04F5.9	-2.12353	Contig26-snapTAU.137	-1.31774
F02E9.9	-2.12295	Contig10-snapTAU.573	-1.22716
dnj-27	-2.1223	Contig55-snapTAU.144	-0.626046
F10D7.5	-2.1215	Contig8-snapTAU.441	-0.802114
ran-3	-2.1195	Contig31-snapTAU.104	-0.720827
D2085.3	-2.11905	Contig31-snapTAU.224	-1.33928
let-60	-2.11762	Contig139-snapTAU.52	-1.01463
pisy-1	-2.11666	Contig41-snapTAU.65	-0.812358
ZC395.10	-2.1161	Contig11-snapTAU.567	-1.06861
W01D2.1	-2.11557	Contig24-snapTAU.24	-0.909031
gon-2	-2.11452	Contig37-snapTAU.115	-2.89173
daf-21	-2.11409	Contig0-snapTAU.360	-1.24693
rpl-27	-2.11376	Contig95-snapTAU.9	-1.31938
rps-25	-2.11348	Contig106-snapTAU.58	-1.87207
F43G9.1	-2.11325	Contig95-snapTAU.83	-1.13648
C45G9.5	-2.11189	Contig13-snapTAU.233	-1.33393
Y46G5A.4	-2.11188	Contig15-snapTAU.276	-1.07299
Y54E10BR.5	-2.11135	Contig22-snapTAU.132	-0.978896
F31E3.4	-2.10916	Contig11-snapTAU.319	-1.01552
prp-21	-2.10906	Contig31-snapTAU.183	-1.38976
F52C12.2	-2.1086	Contig208-snapTAU.7	-0.658382
rmo-1	-2.10847	Contig36-snapTAU.9	-1.29932
Y67H2A.2	-2.10844	Contig61-snapTAU.10	-1.15853
ZK1127.3	-2.10838	Contig102-snapTAU.30	-0.865261
mex-1	-2.10818	Contig21-snapTAU.98	-1.5863
par-1	-2.10748	Contig64-snapTAU.14	-0.859378
top-1	-2.10686	Contig95-snapTAU.86	-1.3209
pbs-7	-2.10673	Contig103-snapTAU.26	-0.830383
mvb-12	-2.10668	Contig27-snapTAU.214	-0.829794
R11A8.2	-2.10644	Contig41-snapTAU.18	-0.797832
cyp-31A3	-2.10615	Contig105-snapTAU.4	-1.50828
Y47D9A.1	-2.10606	Contig100-snapTAU.12	-1.77495
T28D6.6	-2.10559	Contig140-snapTAU.56	-1.00781
T20B12.1	-2.10558	Contig2-snapTAU.479	-1.18244
ZK809.5	-2.10457	Contig75-snapTAU.86	-0.746041
tag-210	-2.10422	Contig333-snapTAU.2	-1.283
mig-14	-2.10418	Contig7-snapTAU.419	-1.01748
rps-3	-2.10349	Contig101-snapTAU.39	-1.85914
C05D11.9	-2.10312	Contig46-snapTAU.59	-1.06103
F55G1.9	-2.10306	Contig109-snapTAU.80	-1.0591
F16A11.2	-2.10282	Contig141-snapTAU.13	-0.9855
ZK265.6	-2.10238	Contig14-snapTAU.205	-1.13322
atg-3	-2.102	Contig109-snapTAU.75	-0.893044
spt-5	-2.10189	Contig41-snapTAU.169	-1.32407
Y69A2AR.21	-2.10185	Contig40-snapTAU.69	-1.28477
Y57G11C.43	-2.10158	Contig109-snapTAU.81	-1.75778
fat-4	-2.10103	Contig61-snapTAU.148	-2.0191
E01A2.4	-2.10094	Contig15-snapTAU.213	-1.06007
tin-13	-2.10073	Contig3-snapTAU.100	-0.896618
dnc-6	-2.10004	Contig1-snapTAU.437	-1.10647
M01E5.3	-2.09959	Contig15-snapTAU.332	-2.05318
Y46G5A.19	-2.09932	Contig24-snapTAU.210	-2.83721
F52D10.2	-2.09925	Contig37-snapTAU.147	1.28963
cyn-13	-2.09906	Contig72-snapTAU.97	-1.1049
alh-11	-2.09892	Contig152-snapTAU.7	-2.23771
Y51H1A.3	-2.09879	Contig31-snapTAU.153	-1.28052
T08A11.2	-2.09678	Contig11-snapTAU.165	-1.22563
clic-1	-2.09636	Contig70-snapTAU.118	-1.01459
T24F1.2	-2.09602	Contig97-snapTAU.98	-0.932689
fars-3	-2.09558	Contig31-snapTAU.126	-1.11218
mys-1	-2.09558	Contig41-snapTAU.198	-1.39551
eat-3	-2.09538	Contig79-snapTAU.97	-1.29944
ZK686.2	-2.09524	Contig35-snapTAU.114	-0.975093
ric-8	-2.09512	Contig61-snapTAU.97	-1.09873
H27A22.1	-2.09491	Contig0-snapTAU.305	-2.18515
lem-3	-2.09436	Contig22-snapTAU.139	-1.28549
hars-1	-2.09356	Contig41-snapTAU.142	-1.40447
F44E5.1	-2.09101	Contig31-snapTAU.160	-0.720028
ran-1	-2.09082	Contig112-snapTAU.2	-1.65632
aip-1	-2.0892	Contig0-snapTAU.38	-0.873542
moag-4	-2.08885	Contig10-snapTAU.491	-0.977165
R04F11.2	-2.08806	Contig9-snapTAU.410	-1.75205
F58E10.3	-2.08788	Contig0-snapTAU.39	-1.8915
F58F12.1	-2.08783	Contig31-snapTAU.194	-1.74077
F56H1.6	-2.08777	Contig16-snapTAU.81	-1.2407
B0035.12	-2.08731	Contig87-snapTAU.31	-1.21167
C08B6.8	-2.08697	Contig33-snapTAU.214	-1.03963
nduf-7	-2.08661	Contig68-snapTAU.18	-0.848033
pac-1	-2.08601	Contig140-snapTAU.61	-1.23237
T14B4.1	-2.08589	Contig27-snapTAU.183	-1.41849
prp-17	-2.085	Contig118-snapTAU.46	-0.856791
nol-5	-2.08477	Contig100-snapTAU.86	-1.10663
F02E9.10	-2.08427	Contig10-snapTAU.571	-0.84747
T21B10.1	-2.08409	Contig75-snapTAU.51	-1.18811
Y116A8C.30	-2.08383	Contig27-snapTAU.104	-0.744117
mig-32	-2.08311	Contig126-snapTAU.61	-1.03168
qns-1	-2.08301	Contig139-snapTAU.2	-1.03033
mcm-4	-2.08278	Contig3-snapTAU.140	-1.26365
ZK20.4	-2.08266	Contig75-snapTAU.50	-0.860416
B0361.3	-2.0826	Contig50-snapTAU.122	-1.14491
mog-5	-2.0825	Contig20-snapTAU.214	-0.805332
T12A2.2	-2.08244	Contig35-snapTAU.249	-1.37518
bra-2	-2.08237	Contig11-snapTAU.436	-0.856195
Y38F2AR.12	-2.08231	Contig87-snapTAU.14	-1.61264
rpl-30	-2.08221	Contig44-snapTAU.73	-1.79379
F33D11.10	-2.08119	Contig144-snapTAU.29	-1.29004
C32F10.8	-2.08053	Contig103-snapTAU.132	-1.44923
K09G1.1	-2.08029	Contig14-snapTAU.416	-1.0547
arx-7	-2.08006	Contig147-snapTAU.2	-0.637871
arx-3	-2.08002	Contig11-snapTAU.263	-0.98385
psf-1	-2.0798	Contig11-snapTAU.548	-0.999392
F13G3.10	-2.07954	Contig10-snapTAU.516	-0.96412
F12F6.7	-2.07934	Contig235-snapTAU.4	-0.982184
vps-54	-2.07907	Contig0-snapTAU.364	-1.10395
ost-1	-2.07864	Contig96-snapTAU.4	-1.00305
rpl-41	-2.07835	Contig97-snapTAU.59	-1.69752
mfap-1	-2.07773	Contig204-snapTAU.1	-0.753811
yars-1	-2.07756	Contig67-snapTAU.168	-1.16203
mlc-4	-2.07734	Contig35-snapTAU.126	-0.954919
bir-1	-2.07699	Contig47-snapTAU.137	-0.767054
Y59A8B.6	-2.07638	Contig44-snapTAU.124	-1.18598
rla-1	-2.07593	Contig22-snapTAU.195	-1.81981
T08B2.8	-2.07575	Contig1-snapTAU.194	-1.39247
C04C3.3	-2.0756	Contig110-snapTAU.68	-2.17786
cup-2	-2.07522	Contig120-snapTAU.50	-2.79109
Y71H2AM.20	-2.07496	Contig56-snapTAU.120	-0.861103
tpst-1	-2.07401	Contig11-snapTAU.443	-0.820566
catp-6	-2.07287	Contig90-snapTAU.11	-1.52996
D2085.4	-2.07271	Contig31-snapTAU.225	-1.10923
F13B12.6	-2.07228	Contig53-snapTAU.103	-1.19238
rpl-28	-2.07209	Contig19-snapTAU.129	-1.37605
lars-1	-2.07177	Contig111-snapTAU.26	-2.49815
M01G5.3	-2.07131	Contig11-snapTAU.388	0.590221
ZC376.6	-2.0713	Contig47-snapTAU.136	-1.21103
F57C9.1	-2.07013	Contig10-snapTAU.318	-1.12629
ran-5	-2.06986	Contig65-snapTAU.52	-1.3033
zfp-2	-2.06961	Contig33-snapTAU.79	-1.06682
T26E3.4	-2.06953	Contig147-snapTAU.15	-0.833222
T09B4.9	-2.06743	Contig365-snapTAU.2	-0.865395
hsp-60	-2.06669	Contig11-snapTAU.461	-1.23391
rpn-8	-2.06639	Contig141-snapTAU.6	-1.32477
F35G12.12	-2.06635	Contig35-snapTAU.140	-0.806532
C11D2.4	-2.06631	Contig27-snapTAU.165	-1.18574
K01G5.8	-2.06609	Contig1-snapTAU.501	-0.690364
rpl-4	-2.06595	Contig147-snapTAU.1	-1.71876
tag-72	-2.0658	Contig38-snapTAU.21	-1.23719
F18H3.1	-2.06569	Contig49-snapTAU.61	-0.986093
rpl-20	-2.06546	Contig81-snapTAU.14	-2.29928
F53F4.3	-2.06533	Contig14-snapTAU.288	-1.18183
F25H8.2	-2.06452	Contig109-snapTAU.46	-0.749436
deps-1	-2.06426	Contig102-snapTAU.38	-0.860425
aps-1	-2.06404	Contig9-snapTAU.172	-1.29789
dut-1	-2.06365	Contig42-snapTAU.125	-1.56593
nkcc-1	-2.06322	Contig30-snapTAU.176	-0.90138
M88.7	-2.06309	Contig34-snapTAU.15	-1.1891
Y53F4B.3	-2.06288	Contig31-snapTAU.114	-1.05374
exoc-7	-2.0624	Contig51-snapTAU.83	-0.867803
ech-4	-2.06223	Contig33-snapTAU.50	-1.00255
T26A8.1	-2.06214	Contig96-snapTAU.8	-0.977475
exoc-8	-2.0621	Contig74-snapTAU.105	-0.852467
eak-7	-2.06173	Contig21-snapTAU.342	-1.43201
F13H10.4	-2.06141	Contig27-snapTAU.124	-0.931092
C15C7.7	-2.06103	Contig37-snapTAU.229	-1.12827
smgl-2	-2.06057	Contig72-snapTAU.89	-0.99055
rps-18	-2.06039	Contig41-snapTAU.4	-1.77222
Y56A3A.22	-2.06023	Contig61-snapTAU.89	-0.740968
pri-2	-2.0602	Contig141-snapTAU.14	-1.25482
rpl-33	-2.05965	Contig24-snapTAU.135	-1.70069
Y82E9BR.16	-2.05962	Contig41-snapTAU.199	-1.2334
prp-4	-2.05949	Contig103-snapTAU.35	-0.942114
dnj-17	-2.05947	Contig36-snapTAU.15	-0.966904
rpl-18	-2.05928	Contig41-snapTAU.129	-1.66514
ZK858.7	-2.05892	Contig134-snapTAU.34	-0.826103
ZK809.3	-2.0588	Contig75-snapTAU.85	-1.22145
F37D6.2	-2.05838	Contig22-snapTAU.295	-0.892204
rpl-7A	-2.05809	Contig19-snapTAU.45	-1.78144
Y48E1C.1	-2.05796	Contig31-snapTAU.69	-1.45298
stc-1	-2.05779	Contig36-snapTAU.147	-1.02279
exos-9	-2.0576	Contig11-snapTAU.455	-0.983189
sar-1	-2.0574	Contig57-snapTAU.35	-0.814606
prp-8	-2.05586	Contig11-snapTAU.528	-1.50687
C36B7.6	-2.05528	Contig4-snapTAU.217	-0.918836
nars-1	-2.05344	Contig22-snapTAU.186	-0.908766
acin-1	-2.05325	Contig3-snapTAU.188	-1.68789
F08B6.3	-2.05305	Contig195-snapTAU.3	-0.653031
F54F2.9	-2.05294	Contig35-snapTAU.182	-1.06115
F56D12.6	-2.0529	Contig58-snapTAU.90	-0.784096
tomm-20	-2.05283	Contig41-snapTAU.201	-1.30284
pbs-2	-2.05268	Contig102-snapTAU.18	-1.20034
C05C8.5	-2.0524	Contig14-snapTAU.5	-1.04216
dli-1	-2.05235	Contig144-snapTAU.12	-1.0584
R53.1	-2.05117	Contig31-snapTAU.189	-1.10659
C48B6.2	-2.05091	Contig100-snapTAU.24	-0.701183
mtss-1	-2.05085	Contig99-snapTAU.10	-0.934904
lact-6	-2.05062	Contig87-snapTAU.17	-2.46508
W04C9.2	-2.05026	Contig21-snapTAU.219	-1.1091
ZK829.7	-2.04919	Contig53-snapTAU.137	-0.816789
dnj-22	-2.04892	Contig100-snapTAU.72	-1.09913
ostd-1	-2.04845	Contig44-snapTAU.209	-1.11179
nuo-4	-2.04823	Contig142-snapTAU.21	-1.51839
W02D3.1	-2.048	Contig66-snapTAU.120	-1.20374
rib-2	-2.04782	Contig76-snapTAU.37	-1.24692
W03F8.3	-2.04759	Contig125-snapTAU.74	-1.1323
F21D5.8	-2.04757	Contig41-snapTAU.14	-1.18854
H17B01.1	-2.04672	Contig33-snapTAU.100	-1.09706
acdh-3	-2.04638	Contig37-snapTAU.158	-1.74821
ZK673.2	-2.04609	Contig36-snapTAU.151	1.03661
npp-4	-2.0449	Contig22-snapTAU.37	-0.896637
csn-5	-2.04451	Contig17-snapTAU.187	-1.23454
ZC168.3	-2.04361	Contig109-snapTAU.15	-1.19073
zwl-1	-2.04322	Contig30-snapTAU.44	-0.858778
F48E3.4	-2.04224	Contig102-snapTAU.7	-1.46184
C39E9.11	-2.04209	Contig87-snapTAU.63	-0.708212
F37A4.1	-2.04204	Contig34-snapTAU.86	-0.954524
R11H6.5	-2.04181	Contig0-snapTAU.375	-1.22279
set-23	-2.04172	Contig61-snapTAU.18	-0.924401
csn-3	-2.04161	Contig41-snapTAU.184	-0.86202
C06A8.1	-2.04052	Contig5-snapTAU.194	-1.22299
clpf-1	-2.04031	Contig140-snapTAU.36	-0.903885
spon-1	-2.0402	Contig5-snapTAU.490	-0.942596
rla-2	-2.0402	Contig87-snapTAU.112	-1.78799
unc-78	-2.04007	Contig4-snapTAU.403	-1.03086
T12G3.2	-2.03972	Contig61-snapTAU.64	-1.00869
rpl-19	-2.03904	Contig56-snapTAU.187	-1.31164
pqn-87	-2.03902	Contig201-snapTAU.6	-1.01734
F14B4.2	-2.03862	Contig10-snapTAU.559	-1.35104
M04B2.4	-2.03847	Contig37-snapTAU.234	-1.05684
F33D11.12	-2.03804	Contig144-snapTAU.28	-0.665546
rpl-13	-2.03803	Contig22-snapTAU.271	-1.86779
K11H12.1	-2.03745	Contig17-snapTAU.28	-0.860464
K08E4.6	-2.0374	Contig61-snapTAU.13	-1.38062
pgam-5	-2.0369	Contig33-snapTAU.63	-1.37924
ani-2	-2.03627	Contig379-snapTAU.2	-0.589059
K12H4.3	-2.03575	Contig35-snapTAU.72	-0.824731
drr-1	-2.03479	Contig36-snapTAU.80	-1.02672
abcf-1	-2.03465	Contig1-snapTAU.353	-1.27441
F43G6.11	-2.03444	Contig33-snapTAU.31	-1.82004
tut-1	-2.03425	Contig126-snapTAU.69	-0.851627
lig-4	-2.03378	Contig35-snapTAU.300	-0.871906
paa-1	-2.0337	Contig19-snapTAU.302	-1.30811
Y39A1A.14	-2.03336	Contig69-snapTAU.53	-1.43361
rpb-3	-2.03324	Contig103-snapTAU.36	-1.12069
prom-1	-2.03297	Contig75-snapTAU.181	-1.09699
alh-3	-2.03226	Contig125-snapTAU.44	-0.703978
C34B2.8	-2.03216	Contig10-snapTAU.363	-1.04312
W04B5.4	-2.03166	Contig2-snapTAU.324	-1.4657
mut-7	-2.03149	Contig31-snapTAU.150	-0.912337
soc-1	-2.03111	Contig146-snapTAU.18	-1.0035
rpl-32	-2.03102	Contig72-snapTAU.88	-0.725415
sec-12	-2.03099	Contig1-snapTAU.123	-1.18825
T08G11.4	-2.03072	Contig168-snapTAU.11	-0.797803
Y39G10AR.8	-2.03038	Contig24-snapTAU.231	-0.600492
T10C6.5	-2.0299	Contig30-snapTAU.203	-1.10704
dhfr-1	-2.02925	Contig3-snapTAU.98	-1.25057
R74.7	-2.02865	Contig13-snapTAU.373	-1.08707
rpl-10	-2.02823	Contig1-snapTAU.6	-1.90355
B0511.13	-2.02786	Contig114-snapTAU.25	-0.859903
rpl-38	-2.02773	Contig57-snapTAU.59	-0.916901
T26A5.5	-2.02766	Contig35-snapTAU.31	-0.708287
ptc-1	-2.02574	Contig6-snapTAU.432	-1.418
F23H11.4	-2.02436	Contig11-snapTAU.554	-0.835513
T14B4.2	-2.02422	Contig27-snapTAU.181	-1.05403
sod-2	-2.02366	Contig66-snapTAU.90	-1.53511
cyb-1	-2.02346	Contig21-snapTAU.331	-1.36137
rps-23	-2.02338	Contig125-snapTAU.40	-1.70751
Y71H2AM.11	-2.02219	Contig63-snapTAU.45	-2.36718
F21D5.1	-2.02167	Contig42-snapTAU.94	-1.59115
thk-1	-2.02163	Contig151-snapTAU.16	-1.14052
B0511.7	-2.02149	Contig10-snapTAU.367	-0.798885
D2030.4	-2.02022	Contig55-snapTAU.107	-1.8193
moma-1	-2.01996	Contig56-snapTAU.72	-0.86271
atg-7	-2.01947	Contig125-snapTAU.46	-1.48993
haf-6	-2.0192	Contig109-snapTAU.28	-1.1859
eif-3.H	-2.01862	Contig74-snapTAU.108	-0.898768
ard-1	-2.01762	Contig61-snapTAU.1	-1.61016
F58A4.9	-2.01672	Contig11-snapTAU.448	-0.736334
Y95D11A.1	-2.01586	Contig118-snapTAU.47	-1.14897
Y4C6B.5	-2.01545	Contig41-snapTAU.166	-2.78011
T25G3.1	-2.01537	Contig3-snapTAU.51	-0.980507
R53.4	-2.01516	Contig31-snapTAU.372	-1.90306
Y110A7A.9	-2.01508	Contig120-snapTAU.49	-1.46012
T24B8.2	-2.01418	Contig25-snapTAU.201	-0.718266
ivd-1	-2.01417	Contig17-snapTAU.72	-1.0303
smr-1	-2.01267	Contig13-snapTAU.392	-1.07738
T21C9.1	-2.01217	Contig64-snapTAU.58	-1.12454
ZC262.3	-2.01187	Contig140-snapTAU.10	-0.991189
use-1	-2.01174	Contig144-snapTAU.40	-0.987287
F43G9.12	-2.01121	Contig123-snapTAU.30	-1.11705
ubq-2	-2.01112	Contig35-snapTAU.162	-1.64168
rla-0	-2.01001	Contig15-snapTAU.91	-1.72815
dap-3	-2.00965	Contig75-snapTAU.93	-0.84927
F53H1.3	-2.00923	Contig109-snapTAU.14	-1.17244
snr-6	-2.00814	Contig314-snapTAU.4	-1.08379
sqrd-1	-2.00789	Contig31-snapTAU.366	-1.20781
abcf-3	-2.00736	Contig34-snapTAU.9	-0.958539
Y119C1B.4	-2.00708	Contig21-snapTAU.92	-1.2637
Y110A7A.19	-2.007	Contig10-snapTAU.546	-0.933631
tag-313	-2.00667	Contig17-snapTAU.38	-1.41721
byn-1	-2.0065	Contig35-snapTAU.98	-0.966735
K09H9.2	-2.00626	Contig18-snapTAU.133	-0.90897
T20D3.5	-2.00568	Contig44-snapTAU.11	-0.792421
R11D1.9	-2.00554	Contig14-snapTAU.370	-0.806471
F59E10.3	-2.0038	Contig6-snapTAU.378	-0.795649
F38H4.10	-2.00369	Contig41-snapTAU.76	-0.967528
cogc-5	-2.00234	Contig103-snapTAU.71	-0.874377
C42C1.12	-2.00226	Contig1-snapTAU.119	-0.687251
hrp-2	-2.00155	Contig103-snapTAU.60	-1.09399
rps-8	-2.00105	Contig36-snapTAU.149	-1.6618
F49H12.5	-2.00098	Contig32-snapTAU.142	-1.09987
pqbp-1.1	-2.00093	Contig105-snapTAU.49	-1.28143
rgs-7	-2.00057	Contig102-snapTAU.40	-0.854556
Y39B6A.36	-2.00004	Contig146-snapTAU.8	-0.959983
Y48B6A.13	-1.99968	Contig31-snapTAU.258	-0.984119
Y71F9B.2	-1.99952	Contig92-snapTAU.17	-0.869388
coq-8	-1.99885	Contig71-snapTAU.128	-0.882034
eef-1A.2	-1.9984	Contig22-snapTAU.297	-1.68018
B0495.7	-1.99776	Contig7-snapTAU.223	-1.17754
Y87G2A.11	-1.99749	Contig95-snapTAU.84	-1.26631
Y71G12B.1	-1.99657	Contig13-snapTAU.362	-1.5221
F55A3.3	-1.99627	Contig95-snapTAU.68	-0.972012
rpt-6	-1.99621	Contig35-snapTAU.112	-1.23814
rpl-3	-1.99556	Contig19-snapTAU.266	-1.71456
ppgn-1	-1.99534	Contig13-snapTAU.402	-1.02996
sna-2	-1.99525	Contig87-snapTAU.30	-1.05947
C34E10.11	-1.99509	Contig101-snapTAU.5	-0.982855
rme-8	-1.99469	Contig74-snapTAU.91	-0.909293
dnj-12	-1.99449	Contig16-snapTAU.123	-1.21025
gop-3	-1.99409	Contig11-snapTAU.581	-0.733677
lpd-5	-1.9912	Contig66-snapTAU.119	-1.64504
T23H2.3	-1.9908	Contig37-snapTAU.44	-0.773203
rpb-4	-1.99079	Contig6-snapTAU.131	-0.802956
W02F12.5	-1.99067	Contig179-snapTAU.10	-1.32213
prk-1	-1.98993	Contig82-snapTAU.23	0.603388
sel-13	-1.98989	Contig34-snapTAU.43	-0.963046
F10E7.5	-1.98983	Contig88-snapTAU.31	-1.20142
F38E1.9	-1.98942	Contig88-snapTAU.54	-1.66463
C25A1.5	-1.9894	Contig1-snapTAU.562	1.35368
rer-1	-1.98893	Contig31-snapTAU.360	-0.889274
F21D5.7	-1.98872	Contig41-snapTAU.15	-0.884008
C45B2.6	-1.98869	Contig37-snapTAU.3	-0.871427
rps-12	-1.9874	Contig112-snapTAU.8	-1.9484
C36A4.4	-1.98692	Contig109-snapTAU.36	-1.60342
gcn-1	-1.98683	Contig11-snapTAU.269	-1.14141
C50D2.5	-1.98678	Contig102-snapTAU.29	-0.699455
npp-21	-1.98663	Contig31-snapTAU.336	-1.17046
sqv-4	-1.98629	Contig194-snapTAU.2	-1.0823
ssup-72	-1.98581	Contig31-snapTAU.237	-0.973915
fib-1	-1.98557	Contig20-snapTAU.273	-1.68805
C16A3.5	-1.98556	Contig22-snapTAU.301	-1.77337
swd-2.2	-1.98517	Contig53-snapTAU.148	-1.08133
cul-4	-1.9851	Contig19-snapTAU.270	-0.685856
T23F2.5	-1.98465	Contig5-snapTAU.422	-2.06595
T13F2.2	-1.98452	Contig200-snapTAU.6	-1.13798
spr-5	-1.98435	Contig103-snapTAU.20	-1.16008
ima-2	-1.98428	Contig3-snapTAU.348	-1.49849
smu-1	-1.98412	Contig118-snapTAU.45	-0.691493
F35H10.7	-1.98412	Contig139-snapTAU.58	-0.993918
him-3	-1.98402	Contig35-snapTAU.11	-1.13426
Y71H10B.1	-1.98372	Contig63-snapTAU.133	-1.86896
inf-1	-1.98358	Contig1-snapTAU.262	-1.98526
tufm-1	-1.98345	Contig13-snapTAU.335	-1.87549
F33E11.6	-1.98328	Contig14-snapTAU.497	-1.15025
C03H5.2	-1.98328	Contig75-snapTAU.66	-1.33529
rpb-6	-1.98297	Contig123-snapTAU.50	-0.931839
pir-1	-1.98215	Contig24-snapTAU.265	-1.25107
rnr-1	-1.98203	Contig11-snapTAU.573	-1.63567
vps-20	-1.98159	Contig21-snapTAU.151	-0.874524
sqv-7	-1.98159	Contig31-snapTAU.354	-0.820963
tbp-1	-1.98114	Contig2-snapTAU.480	-0.931619
egg-5	-1.98086	Contig26-snapTAU.41	-1.6534
csn-4	-1.98082	Contig126-snapTAU.40	-0.849159
T09A5.5	-1.98072	Contig7-snapTAU.10	-0.672533
rnp-6	-1.9803	Contig30-snapTAU.112	-0.796067
F59A3.4	-1.97963	Contig141-snapTAU.18	-1.16749
Y65B4A.1	-1.97907	Contig10-snapTAU.403	-0.86413
F35D11.5	-1.97865	Contig95-snapTAU.15	-1.04268
F08D12.1	-1.97832	Contig31-snapTAU.374	-1.40771
Y37H2A.1	-1.97778	Contig126-snapTAU.26	-0.981468
atp-3	-1.97755	Contig204-snapTAU.3	-2.21317
C44B12.5	-1.9774	Contig48-snapTAU.38	-1.99628
mboa-7	-1.97648	Contig17-snapTAU.81	-0.971978
wht-2	-1.97643	Contig109-snapTAU.40	-1.26874
E01B7.1	-1.97384	Contig146-snapTAU.10	-1.09572
rps-30	-1.97376	Contig0-snapTAU.382	-2.05359
gly-8	-1.97338	Contig11-snapTAU.386	-2.59209
Y76B12C.3	-1.9731	Contig87-snapTAU.118	-1.0521
C16C10.3	-1.97263	Contig3-snapTAU.426	-1.01374
Y37E3.8	-1.97244	Contig22-snapTAU.194	-1.67308
dnj-30	-1.97231	Contig92-snapTAU.32	-0.938871
tufm-2	-1.97192	Contig103-snapTAU.70	-0.588699
ppk-3	-1.97096	Contig102-snapTAU.37	-0.910781
Y39B6A.16	-1.97086	Contig1-snapTAU.338	-1.07183
R12E2.1	-1.96985	Contig22-snapTAU.306	-1.25998
rnp-1	-1.96931	Contig14-snapTAU.354	-1.02029
ZK507.6	-1.96801	Contig197-snapTAU.3	-1.76152
Y39B6A.39	-1.96733	Contig9-snapTAU.209	-1.11204
C08B6.7	-1.96712	Contig14-snapTAU.134	-0.762234
rpl-9	-1.96638	Contig34-snapTAU.54	-1.71458
tmbi-4	-1.96551	Contig102-snapTAU.22	-0.722888
K04F10.7	-1.96545	Contig10-snapTAU.469	-0.966163
F45G2.4	-1.9649	Contig44-snapTAU.63	-0.921303
Y32F6A.5	-1.96417	Contig0-snapTAU.402	-1.71333
egl-26	-1.96361	Contig7-snapTAU.368	-0.678134
C27H6.9	-1.96279	Contig14-snapTAU.454	-1.16801
T26C12.1	-1.96213	Contig151-snapTAU.12	-1.45346
rfc-2	-1.96201	Contig71-snapTAU.12	-0.952672
Y63D3A.4	-1.96024	Contig100-snapTAU.21	-1.10146
F44G4.2	-1.9596	Contig15-snapTAU.279	-1.6297
spr-2	-1.9594	Contig151-snapTAU.20	-0.951269
F45H10.3	-1.95868	Contig75-snapTAU.96	-1.86864
T24H10.4	-1.95863	Contig65-snapTAU.66	0.662727
F44G4.1	-1.95799	Contig15-snapTAU.280	-1.05838
gop-2	-1.95797	Contig100-snapTAU.99	-0.680322
Y18H1A.3	-1.95685	Contig123-snapTAU.46	-1.40701
F01D4.5	-1.9568	Contig41-snapTAU.172	-0.77325
ubq-1	-1.95672	Contig35-snapTAU.309	-1.70989
rpl-6	-1.95665	Contig35-snapTAU.314	-1.77743
tomm-40	-1.95644	Contig50-snapTAU.14	-1.2895
eef-1G	-1.95565	Contig14-snapTAU.24	-1.91886
F23H11.5	-1.95547	Contig11-snapTAU.435	0.750896
F53H1.1	-1.95484	Contig57-snapTAU.56	-1.19893
nduf-5	-1.95477	Contig16-snapTAU.41	-1.50635
Y105E8A.10	-1.95378	Contig92-snapTAU.9	-0.683653
mtm-1	-1.95375	Contig35-snapTAU.169	-0.968232
pld-1	-1.95269	Contig364-snapTAU.3	-1.45398
VF13D12L.1	-1.95223	Contig36-snapTAU.59	-2.6961
T09E8.1	-1.95213	Contig14-snapTAU.104	-0.973919
snr-2	-1.95176	Contig333-snapTAU.1	-1.06936
Y54G2A.18	-1.95117	Contig252-snapTAU.6	-1.16349
F54C4.1	-1.94982	Contig11-snapTAU.427	-1.09784
Y47H9C.7	-1.9493	Contig120-snapTAU.42	-0.873994
Y32H12A.7	-1.94929	Contig2-snapTAU.32	-0.942784
dnc-4	-1.94872	Contig109-snapTAU.33	-1.05698
Y74C10AL.2	-1.94826	Contig4-snapTAU.280	-0.840905
let-363	-1.94823	Contig211-snapTAU.1	0.817718
R12C12.9	-1.94774	Contig31-snapTAU.361	-0.753998
nuo-1	-1.94763	Contig19-snapTAU.301	-1.50624
coq-3	-1.94743	Contig53-snapTAU.98	-0.790085
F43H9.3	-1.94695	Contig30-snapTAU.277	-0.740385
R10D12.13	-1.94672	Contig70-snapTAU.84	-1.67654
F36A2.7	-1.94615	Contig16-snapTAU.48	-1.62787
eif-3.G	-1.94557	Contig75-snapTAU.119	-1.43264
rpl-24.1	-1.94534	Contig103-snapTAU.44	-1.81649
mau-2	-1.94395	Contig3-snapTAU.110	-0.866783
rpl-7	-1.94256	Contig22-snapTAU.169	-1.48956
Y57A10A.27	-1.94245	Contig37-snapTAU.199	-0.848618
C55A6.9	-1.94238	Contig30-snapTAU.256	-0.766561
Y80D3A.9	-1.94165	Contig42-snapTAU.154	-0.941548
F13G3.11	-1.94164	Contig21-snapTAU.317	-0.980244
rfl-1	-1.94131	Contig35-snapTAU.73	-0.960266
T10F2.4	-1.94052	Contig13-snapTAU.395	-0.905083
C53C9.2	-1.93926	Contig19-snapTAU.47	-0.76434
kup-1	-1.93892	Contig14-snapTAU.88	-1.11788
png-1	-1.93875	Contig112-snapTAU.24	-0.757366
F02E9.7	-1.93867	Contig233-snapTAU.6	-1.58976
sec-10	-1.93829	Contig170-snapTAU.2	-1.19391
K11B4.1	-1.93822	Contig123-snapTAU.24	-1.2048
mdt-19	-1.93798	Contig35-snapTAU.157	-0.767665
R12C12.6	-1.93795	Contig36-snapTAU.163	-0.764621
rpl-34	-1.93749	Contig41-snapTAU.134	-1.79129
Y67H2A.4	-1.93748	Contig61-snapTAU.7	-0.764872
Y43F4B.7	-1.93663	Contig11-snapTAU.534	-1.75524
rps-6	-1.9361	Contig195-snapTAU.8	-1.68782
ugt-58	-1.9354	Contig187-snapTAU.11	-2.13679
col-19	-1.93496	Contig21-snapTAU.269	-3.73068
Y55F3BR.8	-1.93493	Contig37-snapTAU.121	-1.07758
Y25C1A.8	-1.93422	Contig6-snapTAU.385	-1.32896
yif-1	-1.93407	Contig350-snapTAU.1	-0.790223
acl-2	-1.9334	Contig73-snapTAU.47	-1.26065
F43E2.7	-1.93259	Contig65-snapTAU.77	-1.15515
Y76A2B.5	-1.93232	Contig39-snapTAU.98	-1.69542
R02D3.4	-1.93079	Contig41-snapTAU.85	-0.853452
F27C8.6	-1.93069	Contig18-snapTAU.46	-1.5426
F49C12.12	-1.9297	Contig105-snapTAU.18	-1.37835
Y51A2D.7	-1.92929	Contig14-snapTAU.465	-1.3602
pyp-1	-1.92889	Contig105-snapTAU.66	-1.63172
F59A2.5	-1.92837	Contig2-snapTAU.612	-0.903101
map-1	-1.92775	Contig61-snapTAU.60	-0.764954
dnj-23	-1.92727	Contig7-snapTAU.143	-0.91857
D2063.3	-1.92703	Contig20-snapTAU.91	0.756804
mel-47	-1.92654	Contig0-snapTAU.805	-0.638076
H03A11.2	-1.92619	Contig8-snapTAU.110	-1.03564
F34D10.2	-1.92555	Contig14-snapTAU.35	-1.1631
sel-9	-1.92423	Contig11-snapTAU.56	-0.739266
chs-1	-1.92416	Contig139-snapTAU.62	-1.266
atp-5	-1.92403	Contig119-snapTAU.21	-2.02528
M03C11.7	-1.92359	Contig35-snapTAU.165	-1.04341
B0035.15	-1.92343	Contig105-snapTAU.54	-0.635946
alh-6	-1.92329	Contig7-snapTAU.94	-0.95076
F48E8.3	-1.92311	Contig49-snapTAU.121	-1.22074
ddl-3	-1.92233	Contig75-snapTAU.153	-0.843035
spg-7	-1.92198	Contig100-snapTAU.73	-1.40298
san-1	-1.92023	Contig95-snapTAU.58	-1.3414
cpsf-4	-1.92013	Contig126-snapTAU.62	-0.990961
hsp-6	-1.91948	Contig39-snapTAU.21	-2.18203
arp-11	-1.91867	Contig61-snapTAU.54	-0.936993
T23G11.4	-1.91858	Contig100-snapTAU.117	-0.911434
F37C4.6	-1.91845	Contig96-snapTAU.41	-2.98895
tag-65	-1.91735	Contig31-snapTAU.290	-1.13956
F21D5.5	-1.91715	Contig41-snapTAU.13	-0.980199
rps-22	-1.91669	Contig35-snapTAU.6	-1.34645
C14C10.4	-1.91651	Contig265-snapTAU.3	-1.17086
kin-19	-1.91651	Contig11-snapTAU.434	-1.05231
T22B11.5	-1.91642	Contig133-snapTAU.10	-1.32133
ucr-1	-1.91595	Contig11-snapTAU.546	-1.61407
C29H12.2	-1.91582	Contig187-snapTAU.8	-1.50556
mppa-1	-1.91509	Contig1-snapTAU.419	-1.14416
C06A6.5	-1.91501	Contig139-snapTAU.44	-1.09952
B0228.7	-1.91458	Contig31-snapTAU.120	-1.5664
F57B9.1	-1.91427	Contig13-snapTAU.133	-1.32377
pas-5	-1.9141	Contig181-snapTAU.4	-1.22607
rpt-1	-1.91374	Contig162-snapTAU.18	-1.02178
F27D4.7	-1.91354	Contig10-snapTAU.579	-0.566676
C27A7.6	-1.9132	Contig14-snapTAU.366	-1.37644
T05G5.9	-1.91299	Contig1-snapTAU.67	-0.907113
B0035.3	-1.91224	Contig30-snapTAU.289	-0.88657
cku-70	-1.91142	Contig60-snapTAU.83	-0.703234
C27H6.8	-1.90968	Contig14-snapTAU.82	-1.52791
T24B1.1	-1.90856	Contig100-snapTAU.111	-0.840558
C14A4.14	-1.90805	Contig24-snapTAU.20	-0.984599
F40F4.7	-1.90803	Contig15-snapTAU.108	-1.17218
syx-18	-1.90764	Contig47-snapTAU.141	-0.739441
lbp-2	-1.90618	Contig32-snapTAU.76	-1.66649
F53F4.14	-1.90549	Contig29-snapTAU.189	-1.20053
hst-1	-1.90538	Contig177-snapTAU.2	-0.90927
lec-1	-1.90521	Contig7-snapTAU.450	-0.955014
F09E5.11	-1.90515	Contig32-snapTAU.50	-1.0468
cpb-3	-1.90476	Contig69-snapTAU.108	-1.56261
cdk-5	-1.90474	Contig11-snapTAU.578	-0.717565
F55C12.5	-1.90415	Contig5-snapTAU.496	-1.441
T09E8.3	-1.90297	Contig14-snapTAU.91	-0.768772
rpn-3	-1.90258	Contig62-snapTAU.25	-0.979218
hoe-1	-1.90153	Contig53-snapTAU.155	-0.86802
W09D10.1	-1.90031	Contig4-snapTAU.422	-0.786154
rpl-17	-1.90028	Contig150-snapTAU.1	-1.8966
dcaf-1	-1.90009	Contig17-snapTAU.193	-1.34776
phb-1	-1.89993	Contig22-snapTAU.193	-1.31454
F55F8.2	-1.89949	Contig13-snapTAU.452	-0.746758
F36A2.2	-1.8992	Contig103-snapTAU.25	-0.61079
F30F8.9	-1.89853	Contig144-snapTAU.14	-1.34891
rps-28	-1.89848	Contig11-snapTAU.452	-1.52882
R02D5.8	-1.89838	Contig70-snapTAU.35	-1.09013
F53F4.11	-1.89767	Contig29-snapTAU.188	-0.83927
C05D2.10	-1.89764	Contig325-snapTAU.3	-0.680409
mdt-29	-1.89742	Contig105-snapTAU.59	-0.803371
F59C6.5	-1.89728	Contig100-snapTAU.47	-2.01047
bre-4	-1.89661	Contig156-snapTAU.17	-1.23631
C30H6.7	-1.8963	Contig0-snapTAU.219	-1.33024
C02F5.3	-1.89604	Contig35-snapTAU.131	-1.01183
asfl-1	-1.89566	Contig97-snapTAU.123	-0.878782
rfc-1	-1.89536	Contig14-snapTAU.406	-0.952422
lin-53	-1.89513	Contig95-snapTAU.43	-1.41664
ZK1236.7	-1.89509	Contig88-snapTAU.26	-1.06283
oxy-4	-1.89457	Contig122-snapTAU.39	-0.721753
F46F11.10	-1.89294	Contig56-snapTAU.9	-0.841146
R12E2.13	-1.89242	Contig21-snapTAU.58	-0.773799
T25D3.2	-1.89216	Contig44-snapTAU.210	-1.57715
F35C8.5	-1.89108	Contig85-snapTAU.26	-2.03758
Y48G1A.3	-1.89095	Contig11-snapTAU.254	-0.944853
B0464.9	-1.89081	Contig34-snapTAU.11	-0.986304
F33D4.5	-1.89059	Contig27-snapTAU.140	-1.22768
ZK1320.7	-1.88986	Contig24-snapTAU.220	-0.864089
stl-1	-1.88903	Contig103-snapTAU.32	-1.65391
ced-12	-1.88875	Contig10-snapTAU.395	-0.722773
K01C8.6	-1.88545	Contig24-snapTAU.290	-0.657891
K07B1.6	-1.88538	Contig30-snapTAU.347	-0.892174
Y69A2AR.3	-1.88508	Contig61-snapTAU.94	-1.49812
obr-1	-1.88391	Contig11-snapTAU.550	-1.20651
Y56A3A.18	-1.88324	Contig48-snapTAU.154	-0.750222
Y56A3A.19	-1.88321	Contig48-snapTAU.86	-1.18443
F57B10.14	-1.88264	Contig120-snapTAU.47	-1.78529
unc-27	-1.88233	Contig8-snapTAU.409	-0.883291
T07A9.8	-1.88219	Contig17-snapTAU.346	-0.688537
T16G12.6	-1.88197	Contig35-snapTAU.94	-2.13141
D1069.3	-1.88148	Contig31-snapTAU.173	-0.980463
M03B6.2	-1.88117	Contig12-snapTAU.338	-1.15131
sig-7	-1.88019	Contig123-snapTAU.45	-1.15336
dbr-1	-1.87966	Contig103-snapTAU.134	-0.711722
C25G4.3	-1.87966	Contig35-snapTAU.92	-1.02307
T11F9.12	-1.87964	Contig30-snapTAU.297	-0.833501
K03B4.1	-1.878	Contig146-snapTAU.27	-0.915364
F21C10.7	-1.87739	Contig146-snapTAU.4	-1.05948
coh-3	-1.87716	Contig103-snapTAU.101	-1.20336
cct-5	-1.87629	Contig35-snapTAU.45	-1.13674
pbs-4	-1.87588	Contig103-snapTAU.30	-0.982066
F10G8.6	-1.8755	Contig404-snapTAU.1	-1.15099
R07H5.3	-1.87547	Contig96-snapTAU.64	-1.37707
pro-2	-1.87481	Contig24-snapTAU.270	-0.952076
C08B11.3	-1.87438	Contig31-snapTAU.264	-0.927162
pig-1	-1.87433	Contig151-snapTAU.15	-1.11734
cyc-1	-1.87415	Contig123-snapTAU.40	-1.94803
pgs-1	-1.87277	Contig14-snapTAU.518	-1.05603
Y23H5B.6	-1.87111	Contig10-snapTAU.368	-1.24295
sti-1	-1.87045	Contig121-snapTAU.42	-1.51612
F09B12.3	-1.87035	Contig15-snapTAU.50	-4.14246
atm-1	-1.87015	Contig21-snapTAU.78	-3.5377
R144.11	-1.86913	Contig13-snapTAU.125	-0.908077
C54C6.6	-1.868	Contig75-snapTAU.84	-0.63413
T05E7.3	-1.86766	Contig100-snapTAU.95	-0.924098
rps-24	-1.86745	Contig41-snapTAU.66	-1.69091
evl-14	-1.86708	Contig11-snapTAU.294	-1.06017
C46F11.4	-1.86694	Contig71-snapTAU.51	-1.4234
pcm-1	-1.86686	Contig14-snapTAU.349	-0.876321
W09D10.5	-1.86593	Contig71-snapTAU.122	-0.65105
trx-2	-1.86547	Contig14-snapTAU.243	-0.690668
nuo-2	-1.86367	Contig10-snapTAU.354	-1.16756
F23F1.9	-1.86348	Contig120-snapTAU.66	-0.968137
unc-119	-1.86342	Contig35-snapTAU.320	-0.870555
T06D8.5	-1.8632	Contig36-snapTAU.37	-1.02926
C46F11.5	-1.86291	Contig35-snapTAU.160	-1.01638
T22C1.6	-1.86248	Contig16-snapTAU.137	-0.945873
C41D11.5	-1.86215	Contig22-snapTAU.143	-0.772795
symk-1	-1.86194	Contig14-snapTAU.376	-0.717655
dhs-1	-1.86155	Contig92-snapTAU.16	-1.21265
crn-1	-1.86139	Contig100-snapTAU.71	-0.910016
B0495.9	-1.86132	Contig7-snapTAU.218	-1.34268
R05D7.4	-1.86052	Contig144-snapTAU.4	-0.659172
elt-3	-1.85796	Contig1-snapTAU.226	-1.20956
rpl-43	-1.85793	Contig15-snapTAU.93	-0.712162
dnj-16	-1.8577	Contig13-snapTAU.450	-1.04287
M88.2	-1.85711	Contig46-snapTAU.6	-1.53281
unc-69	-1.85594	Contig35-snapTAU.186	-0.779239
mlh-1	-1.85586	Contig2-snapTAU.517	-1.47152
Y62E10A.13	-1.85521	Contig104-snapTAU.81	-2.91521
bath-42	-1.85417	Contig11-snapTAU.529	-0.858484
Y48C3A.20	-1.85181	Contig24-snapTAU.150	-0.767402
Y17G7B.12	-1.85048	Contig187-snapTAU.1	-1.01732
rpl-23	-1.85046	Contig98-snapTAU.40	-1.79717
nuo-6	-1.85033	Contig95-snapTAU.50	-0.586607
C16A3.4	-1.84989	Contig35-snapTAU.133	-0.825915
T23D8.3	-1.84971	Contig95-snapTAU.75	-0.818259
K02C4.5	-1.8495	Contig24-snapTAU.199	-0.76357
hint-1	-1.84911	Contig30-snapTAU.81	-0.598352
rars-1	-1.84895	Contig35-snapTAU.180	-1.25424
frm-1	-1.84892	Contig147-snapTAU.7	-0.988731
lact-9	-1.84891	Contig181-snapTAU.2	-0.979297
C08B11.8	-1.84867	Contig36-snapTAU.297	-1.03284
unc-94	-1.84768	Contig144-snapTAU.22	-0.810835
K10B2.4	-1.84703	Contig31-snapTAU.133	-1.32885
iff-1	-1.84635	Contig31-snapTAU.147	-1.69409
Y54E10BR.3	-1.84594	Contig3-snapTAU.103	-1.27313
mrps-5	-1.84587	Contig64-snapTAU.89	-1.09088
tag-10	-1.84581	Contig97-snapTAU.77	-3.33519
B0207.6	-1.8453	Contig51-snapTAU.136	-0.833478
F08F8.7	-1.84436	Contig62-snapTAU.47	-0.804692
ekl-1	-1.84406	Contig61-snapTAU.102	-0.885061
B0205.11	-1.84327	Contig74-snapTAU.104	-0.998843
K09H11.1	-1.8413	Contig14-snapTAU.175	-0.996865
F09E5.2	-1.84007	Contig24-snapTAU.328	-1.52918
ccz-1	-1.83964	Contig30-snapTAU.111	-0.707604
acs-14	-1.83963	Contig75-snapTAU.127	-2.73793
Y37D8A.19	-1.83956	Contig30-snapTAU.175	-2.38067
age-1	-1.83898	Contig36-snapTAU.150	-0.890162
dif-1	-1.83714	Contig72-snapTAU.23	-1.39588
M110.3	-1.83621	Contig24-snapTAU.97	-0.689118
H43I07.2	-1.8362	Contig0-snapTAU.801	-0.772056
suf-1	-1.836	Contig7-snapTAU.381	-1.1886
C25H3.9	-1.836	Contig31-snapTAU.138	-0.999566
F56C11.3	-1.83546	Contig44-snapTAU.77	-0.897053
E01A2.7	-1.83498	Contig23-snapTAU.100	-0.777056
bath-43	-1.83473	Contig35-snapTAU.56	-1.33538
F52F12.7	-1.83444	Contig86-snapTAU.128	-2.24745
ZK1236.1	-1.83333	Contig186-snapTAU.4	-0.865355
Y39G10AR.21	-1.83316	Contig36-snapTAU.8	-0.967993
aps-3	-1.83293	Contig10-snapTAU.424	-1.15914
C54E4.2	-1.83156	Contig48-snapTAU.94	-1.2982
dom-3	-1.83108	Contig253-snapTAU.2	-0.994829
F45G2.8	-1.82945	Contig13-snapTAU.386	-1.1617
ero-1	-1.82932	Contig144-snapTAU.39	-1.5369
lbp-1	-1.82805	Contig18-snapTAU.86	0.995481
K07F5.15	-1.82797	Contig13-snapTAU.247	-0.668339
T20B12.7	-1.82731	Contig99-snapTAU.33	-1.46814
lsm-4	-1.82666	Contig6-snapTAU.438	-1.26632
T03G11.4	-1.82645	Contig84-snapTAU.21	-0.981136
Y45F10D.7	-1.82523	Contig104-snapTAU.10	-1.33558
F26F2.7	-1.82351	Contig29-snapTAU.178	-0.884741
iftb-1	-1.82271	Contig123-snapTAU.41	-1.51659
Y6B3B.5	-1.82204	Contig10-snapTAU.531	-0.953061
K07E8.7	-1.82196	Contig24-snapTAU.141	-1.07112
spt-4	-1.82179	Contig11-snapTAU.425	-0.934511
T12G3.5	-1.82115	Contig15-snapTAU.155	-1.26812
lin-7	-1.82089	Contig75-snapTAU.152	-0.876302
rpl-2	-1.82062	Contig47-snapTAU.123	-1.80946
F44B9.5	-1.82054	Contig35-snapTAU.91	-0.980853
haf-2	-1.81936	Contig109-snapTAU.95	-1.3737
ula-1	-1.81933	Contig82-snapTAU.6	-0.973829
tag-231	-1.81911	Contig75-snapTAU.194	-1.63315
F23C8.6	-1.81885	Contig141-snapTAU.17	-0.833131
T02H6.11	-1.81866	Contig1-snapTAU.352	-1.90081
baf-1	-1.81855	Contig56-snapTAU.94	-1.06649
F46B6.4	-1.81848	Contig30-snapTAU.316	-1.2471
C05D11.10	-1.8184	Contig46-snapTAU.58	-1.12067
gob-1	-1.81838	Contig27-snapTAU.215	-1.00073
F55F8.3	-1.81831	Contig13-snapTAU.451	-0.80914
Y55D9A.2	-1.81814	Contig41-snapTAU.58	-1.38926
Y48E1C.2	-1.81798	Contig31-snapTAU.78	-0.730848
F23B12.7	-1.81794	Contig183-snapTAU.2	-1.20043
ugtp-1	-1.81728	Contig13-snapTAU.277	-0.829215
Y48E1B.5	-1.81699	Contig36-snapTAU.272	-0.775231
R08C7.2	-1.81664	Contig139-snapTAU.48	-0.758829
F01F1.1	-1.81623	Contig73-snapTAU.12	-1.33866
nol-6	-1.8143	Contig97-snapTAU.106	-0.787253
nft-1	-1.81304	Contig61-snapTAU.88	-0.856025
F33G12.2	-1.81197	Contig97-snapTAU.145	-0.938564
C50B8.1	-1.8112	Contig14-snapTAU.270	-0.718529
Y48E1B.2	-1.81106	Contig36-snapTAU.269	-0.595035
crls-1	-1.81076	Contig20-snapTAU.241	-0.797517
acdh-11	-1.81073	Contig11-snapTAU.217	-1.08852
C30H7.2	-1.8098	Contig86-snapTAU.50	-0.71173
pcn-1	-1.8096	Contig125-snapTAU.7	-1.31266
smu-2	-1.80945	Contig71-snapTAU.127	-1.38991
pho-5	-1.8094	Contig35-snapTAU.78	-0.998515
T07A9.15	-1.80875	Contig86-snapTAU.49	-0.718393
ZK353.9	-1.80852	Contig34-snapTAU.32	-0.721495
dcn-1	-1.80667	Contig12-snapTAU.180	1.44094
apm-3	-1.8063	Contig30-snapTAU.288	-1.03539
H13N06.4	-1.80532	Contig19-snapTAU.218	-1.5498
djr-1.1	-1.80526	Contig75-snapTAU.19	-1.23669
Y82E9BR.18	-1.8047	Contig102-snapTAU.35	-1.18456
Y75B8A.25	-1.80363	Contig87-snapTAU.111	-1.21073
R186.7	-1.80346	Contig30-snapTAU.324	-0.886303
W06B4.2	-1.80341	Contig6981-snapTAU.1	-1.17767
C50F4.14	-1.80339	Contig109-snapTAU.52	-0.893233
F15E6.6	-1.80187	Contig28-snapTAU.94	-1.13495
rnp-4	-1.8015	Contig140-snapTAU.38	-1.15433
E01A2.5	-1.80097	Contig103-snapTAU.102	-0.667637
cogc-3	-1.80067	Contig144-snapTAU.24	-2.00814
vps-34	-1.80001	Contig103-snapTAU.87	-0.918772
lbp-3	-1.79977	Contig28-snapTAU.179	-1.33279
T26A5.4	-1.79855	Contig35-snapTAU.35	-0.747802
Y50D7A.9	-1.79842	Contig35-snapTAU.66	-1.15257
F55A12.2	-1.79742	Contig44-snapTAU.142	-1.71173
pqn-70	-1.79741	Contig20-snapTAU.199	0.912505
ctn-1	-1.79736	Contig120-snapTAU.72	-1.00982
Y74C9A.4	-1.79649	Contig9-snapTAU.142	-1.49245
Y43F4B.9	-1.79634	Contig35-snapTAU.328	-1.1057
mlc-3	-1.79594	Contig13-snapTAU.411	-1.50084
Y54H5A.1	-1.79575	Contig46-snapTAU.133	-1.39544
ZK688.9	-1.79459	Contig14-snapTAU.234	-0.882914
C23G10.7	-1.794	Contig140-snapTAU.45	-0.830791
T01G9.2	-1.79336	Contig16-snapTAU.28	-0.700864
M03F8.3	-1.79316	Contig14-snapTAU.200	-1.25206
vps-35	-1.79304	Contig187-snapTAU.16	-0.922679
F26F4.12	-1.79238	Contig26-snapTAU.91	-0.837566
tut-2	-1.79223	Contig44-snapTAU.108	-0.575461
C34C12.8	-1.79212	Contig2-snapTAU.595	-1.13613
Y47D7A.14	-1.79062	Contig47-snapTAU.212	-1.36831
sbp-1	-1.78862	Contig34-snapTAU.57	-1.48395
R151.6	-1.78622	Contig13-snapTAU.359	-1.14728
W09D10.3	-1.78542	Contig13-snapTAU.473	-1.05315
T16H12.4	-1.78524	Contig11-snapTAU.469	-1.03702
C17E4.6	-1.78497	Contig123-snapTAU.36	-1.15333
C08F8.2	-1.78441	Contig26-snapTAU.88	-1.27829
hda-3	-1.78428	Contig123-snapTAU.35	-0.871885
hrpf-2	-1.78356	Contig61-snapTAU.32	-0.978868
Y49F6B.2	-1.78163	Contig73-snapTAU.95	-1.07642
T20D3.6	-1.78157	Contig17-snapTAU.40	-1.12748
Y37D8A.2	-1.78073	Contig11-snapTAU.82	-2.82934
ZK484.1	-1.78051	Contig3-snapTAU.92	-1.2801
C17G10.9	-1.78048	Contig65-snapTAU.40	-0.833986
Y75B8A.31	-1.78039	Contig62-snapTAU.33	-0.861287
rps-11	-1.77966	Contig105-snapTAU.35	-1.73278
eif-3.B	-1.77857	Contig31-snapTAU.161	-1.15002
mars-1	-1.77666	Contig105-snapTAU.32	-1.06151
C08B11.6	-1.77595	Contig31-snapTAU.266	-0.740621
smg-1	-1.77544	Contig103-snapTAU.28	-1.05478
C44B7.10	-1.77428	Contig75-snapTAU.176	-1.97275
Y51F10.4	-1.77414	Contig60-snapTAU.82	-1.85119
LLC1.3	-1.77386	Contig133-snapTAU.12	-1.77437
F46B6.6	-1.7731	Contig14-snapTAU.384	-0.868521
dnj-18	-1.77052	Contig11-snapTAU.474	-0.797412
F41H10.4	-1.7694	Contig139-snapTAU.56	-0.911486
Y34D9A.1	-1.76865	Contig21-snapTAU.143	-1.35545
ari-1	-1.76779	Contig123-snapTAU.6	-0.89187
Y71H2AR.1	-1.7675	Contig35-snapTAU.63	-1.17664
F48C1.6	-1.76498	Contig74-snapTAU.98	-0.867744
K07G5.6	-1.76489	Contig144-snapTAU.10	-1.13472
C04E6.11	-1.76488	Contig30-snapTAU.119	-0.952712
clec-160	-1.76454	Contig12-snapTAU.337	-0.982432
B0303.7	-1.76358	Contig46-snapTAU.104	-0.933257
Y61A9LA.11	-1.76344	Contig119-snapTAU.6	-0.908912
vps-33.1	-1.76324	Contig11-snapTAU.429	-1.42012
C55C3.5	-1.76322	Contig43-snapTAU.53	0.769567
ife-1	-1.76287	Contig19-snapTAU.316	-1.39857
B0024.13	-1.76285	Contig0-snapTAU.98	-1.62501
C23H3.2	-1.76281	Contig97-snapTAU.111	-0.770337
T01H3.4	-1.76266	Contig30-snapTAU.124	-1.22201
par-6	-1.76259	Contig14-snapTAU.483	-1.12907
C30F12.2	-1.7624	Contig74-snapTAU.106	-1.04952
C18B2.3	-1.76215	Contig102-snapTAU.16	0.786771
F52C9.3	-1.76163	Contig31-snapTAU.214	-1.1459
K09E2.3	-1.76153	Contig138-snapTAU.8	-0.993143
rps-0	-1.76015	Contig152-snapTAU.19	-1.81821
F29C12.4	-1.75997	Contig1-snapTAU.232	-1.06043
arx-5	-1.75992	Contig11-snapTAU.83	-0.804949
klp-8	-1.75899	Contig56-snapTAU.163	-0.923747
C35D10.5	-1.7583	Contig44-snapTAU.200	-1.0562
ras-2	-1.75679	Contig152-snapTAU.16	-0.827554
abcf-2	-1.75634	Contig11-snapTAU.576	-1.59616
K04C2.2	-1.75628	Contig251-snapTAU.2	-0.920047
trm-1	-1.75538	Contig70-snapTAU.109	-1.16791
coq-4	-1.75209	Contig1-snapTAU.10	-0.761809
Y54G11A.2	-1.75201	Contig75-snapTAU.158	-0.739141
bca-2	-1.75164	Contig27-snapTAU.100	-0.710527
prmt-1	-1.75043	Contig64-snapTAU.59	-0.992398
T22C1.3	-1.74938	Contig144-snapTAU.32	-0.811087
ZK550.3	-1.74721	Contig83-snapTAU.119	-1.60675
Y102E9.2	-1.74681	Contig11-snapTAU.175	-1.73338
Y57G11C.34	-1.7467	Contig109-snapTAU.74	-1.58079
T23B12.3	-1.74655	Contig47-snapTAU.45	-0.917157
rnf-121	-1.74649	Contig35-snapTAU.97	-0.965119
ZK1127.5	-1.74514	Contig15-snapTAU.284	-0.824679
C35D10.10	-1.74482	Contig11-snapTAU.423	-1.22995
C42C1.2	-1.74478	Contig41-snapTAU.133	-0.705765
CD4.3	-1.7447	Contig30-snapTAU.139	-1.69856
unc-61	-1.74365	Contig1-snapTAU.204	-1.18696
hip-1	-1.74204	Contig11-snapTAU.312	-1.22146
T13H5.5	-1.74104	Contig19-snapTAU.232	-1.30919
K07A12.7	-1.74099	Contig22-snapTAU.287	-1.0935
cln-3.2	-1.74071	Contig22-snapTAU.272	-0.685745
JC8.5	-1.7395	Contig41-snapTAU.179	-1.07364
T28F4.1	-1.73943	Contig10-snapTAU.472	1.39279
frg-1	-1.73772	Contig35-snapTAU.163	-1.07842
C25H3.14	-1.73642	Contig526-snapTAU.1	-0.814542
puf-12	-1.73635	Contig75-snapTAU.154	-0.873968
F56A6.4	-1.73586	Contig60-snapTAU.105	-0.919303
scm-1	-1.73582	Contig123-snapTAU.19	-0.892788
acs-11	-1.7353	Contig44-snapTAU.211	-0.959354
dnj-3	-1.73464	Contig19-snapTAU.299	-0.824051
abce-1	-1.73389	Contig35-snapTAU.54	-0.888436
phy-2	-1.73239	Contig61-snapTAU.116	-2.03792
tra-4	-1.73097	Contig75-snapTAU.46	-1.31515
rab-39	-1.7307	Contig40-snapTAU.70	-0.756572
ZK430.7	-1.73069	Contig97-snapTAU.62	-0.761233
Y39A1A.6	-1.72969	Contig98-snapTAU.30	-1.34702
ZK822.5	-1.72933	Contig77-snapTAU.122	-0.678313
rab-1	-1.72808	Contig1-snapTAU.572	-1.25124
rps-20	-1.72666	Contig16-snapTAU.64	-0.989457
tni-3	-1.72665	Contig32-snapTAU.47	-1.15252
rps-9	-1.72642	Contig31-snapTAU.30	-1.81388
K07B1.7	-1.72627	Contig30-snapTAU.85	-1.16368
hyl-1	-1.72622	Contig104-snapTAU.108	-2.16819
C47G2.3	-1.72595	Contig31-snapTAU.246	-1.68964
osm-11	-1.72566	Contig15-snapTAU.105	-1.29931
cyn-11	-1.72412	Contig31-snapTAU.68	-0.659564
F44E2.6	-1.72367	Contig35-snapTAU.189	-1.09048
mus-81	-1.72322	Contig25-snapTAU.36	-0.967672
T23B12.6	-1.72308	Contig30-snapTAU.290	-0.774323
Y48A5A.1	-1.72283	Contig125-snapTAU.80	-1.0483
C16A3.2	-1.72001	Contig142-snapTAU.37	-1.43286
Y71G12B.11	-1.71954	Contig310-snapTAU.2	-0.767975
rps-7	-1.71896	Contig22-snapTAU.119	-2.15891
W02B12.9	-1.71861	Contig79-snapTAU.20	-1.42693
T27A3.6	-1.71758	Contig22-snapTAU.35	-0.679617
rps-1	-1.71731	Contig140-snapTAU.48	-1.90406
cdtl-7	-1.716	Contig11-snapTAU.282	-1.03366
rps-17	-1.71561	Contig22-snapTAU.52	-1.86058
ctg-1	-1.71393	Contig22-snapTAU.121	1.10807
C53D5.5	-1.70775	Contig103-snapTAU.119	-1.35124
cogc-8	-1.70753	Contig57-snapTAU.130	-0.825505
clpp-1	-1.70717	Contig137-snapTAU.27	-1.42144
lsm-7	-1.70578	Contig1-snapTAU.11	-1.14452
D2007.4	-1.70326	Contig11-snapTAU.374	-0.693901
dnj-20	-1.70299	Contig187-snapTAU.2	-0.753086
C29E4.12	-1.70082	Contig139-snapTAU.25	-1.17767
prdx-6	-1.70001	Contig44-snapTAU.115	-0.913703
pqn-85	-1.69882	Contig75-snapTAU.95	-1.05088
rpn-6.1	-1.69659	Contig13-snapTAU.437	-0.893179
C41D11.3	-1.69278	Contig3-snapTAU.451	-1.00181
F53F4.10	-1.69265	Contig1-snapTAU.495	-0.848137
rpl-14	-1.69119	Contig147-snapTAU.18	-1.70184
pdcd-2	-1.69032	Contig101-snapTAU.23	-1.50112
W04D2.5	-1.69004	Contig89-snapTAU.6	-1.38227
cct-2	-1.6893	Contig31-snapTAU.247	-1.455
inx-17	-1.68891	Contig3-snapTAU.28	-3.3227
T10C6.6	-1.68719	Contig30-snapTAU.202	-1.03832
mtm-6	-1.68203	Contig171-snapTAU.9	-1.49857
acl-3	-1.68183	Contig139-snapTAU.51	-0.95673
hse-5	-1.68156	Contig35-snapTAU.322	-0.798537
tag-51	-1.67848	Contig121-snapTAU.28	-0.791949
F58H1.3	-1.67841	Contig9-snapTAU.33	-1.87621
clp-1	-1.6778	Contig11-snapTAU.566	-0.846005
C52B9.4	-1.67762	Contig10-snapTAU.49	-0.693812
mrpl-41	-1.67678	Contig75-snapTAU.18	-1.15449
rpl-24.2	-1.67575	Contig144-snapTAU.18	-0.802721
gstk-1	-1.67427	Contig6-snapTAU.141	-0.997097
ndx-7	-1.67346	Contig18-snapTAU.114	-0.899653
unc-116	-1.67305	Contig11-snapTAU.555	-1.09087
gly-3	-1.67271	Contig140-snapTAU.11	-1.31843
T25F10.6	-1.6716	Contig30-snapTAU.238	-1.36136
F30A10.9	-1.67116	Contig24-snapTAU.230	-0.726177
Y17G7B.4	-1.6697	Contig97-snapTAU.137	-0.94041
Y54G9A.7	-1.66828	Contig75-snapTAU.120	-1.2962
smg-8	-1.66648	Contig31-snapTAU.367	-0.877734
Y110A2AL.13	-1.66615	Contig37-snapTAU.235	-1.01359
glod-4	-1.66588	Contig35-snapTAU.177	-1.26595
T07E3.4	-1.66557	Contig11-snapTAU.574	-0.7363
kel-8	-1.66435	Contig47-snapTAU.100	-0.851277
gpdh-2	-1.66144	Contig35-snapTAU.38	-1.01526
Y74C9A.3	-1.66007	Contig44-snapTAU.138	-1.00857
C50F7.10	-1.66007	Contig244-snapTAU.3	-1.57712
Y37B11A.2	-1.65854	Contig35-snapTAU.75	-1.02506
prdx-3	-1.6572	Contig140-snapTAU.39	-1.40223
Y49A3A.3	-1.6569	Contig14-snapTAU.446	-0.997746
prmt-2	-1.65661	Contig11-snapTAU.253	0.671716
F36A2.3	-1.6533	Contig21-snapTAU.296	-2.20102
C37A2.8	-1.65326	Contig100-snapTAU.29	-1.09537
M106.7	-1.65054	Contig36-snapTAU.125	-0.925792
ath-1	-1.65013	Contig22-snapTAU.163	-1.00983
pst-2	-1.64954	Contig112-snapTAU.7	-1.20505
F35G12.2	-1.64891	Contig105-snapTAU.70	-0.995337
sph-1	-1.64888	Contig12-snapTAU.327	-0.582736
Y116A8C.13	-1.64775	Contig17-snapTAU.78	-0.738867
C56A3.6	-1.6475	Contig34-snapTAU.26	-1.05564
Y48G10A.3	-1.64619	Contig3-snapTAU.109	-1.06424
B0361.8	-1.64557	Contig35-snapTAU.81	-0.920167
T25G3.3	-1.64338	Contig204-snapTAU.4	-0.80682
T20F5.3	-1.64168	Contig103-snapTAU.46	-0.674771
C34C6.4	-1.63995	Contig75-snapTAU.97	-1.04611
C25A8.4	-1.63946	Contig96-snapTAU.11	-1.60875
T20F7.1	-1.63909	Contig44-snapTAU.143	-1.22114
ndx-9	-1.63821	Contig27-snapTAU.129	-1.26935
C02F5.6	-1.63535	Contig11-snapTAU.351	-0.827772
alh-7	-1.6324	Contig36-snapTAU.293	-1.04503
prx-3	-1.63234	Contig19-snapTAU.315	-1.40561
Y47D3A.22	-1.62665	Contig35-snapTAU.168	1.40208
Y54H5A.2	-1.62194	Contig34-snapTAU.158	-1.37702
sbds-1	-1.62114	Contig11-snapTAU.301	-0.724189
F25H9.6	-1.62102	Contig29-snapTAU.114	-0.816263
M05D6.5	-1.61957	Contig7-snapTAU.78	-1.60877
Y37E3.17	-1.61875	Contig3-snapTAU.145	-1.05516
F09E8.2	-1.61763	Contig139-snapTAU.4	-1.33192
ddb-1	-1.61735	Contig125-snapTAU.20	-0.881818
scpl-4	-1.6168	Contig0-snapTAU.304	-1.39028
chk-1	-1.61572	Contig56-snapTAU.30	-0.961245
paqr-1	-1.61494	Contig48-snapTAU.163	-0.841804
Y53F4B.39	-1.61389	Contig1-snapTAU.58	-1.01693
cle-1	-1.61062	Contig103-snapTAU.39	-0.910809
cpg-3	-1.61022	Contig0-snapTAU.391	-1.90157
C18D11.3	-1.60115	Contig11-snapTAU.6	-1.78463
T01G1.4	-1.59845	Contig18-snapTAU.129	-0.858398
D2023.5	-1.59546	Contig14-snapTAU.287	-1.14573
F42C5.9	-1.59498	Contig133-snapTAU.23	-0.663579
aco-2	-1.59418	Contig11-snapTAU.575	-1.48899
wah-1	-1.5932	Contig11-snapTAU.488	-1.7968
rcq-5	-1.59243	Contig13-snapTAU.265	-0.982653
ncx-3	-1.59231	Contig12-snapTAU.495	0.821817
F54A3.5	-1.59015	Contig93-snapTAU.18	-1.2931
Y25C1A.13	-1.59001	Contig31-snapTAU.112	-1.05535
pcp-5	-1.58998	Contig11-snapTAU.557	-0.727755
cdd-2	-1.58966	Contig96-snapTAU.46	-1.10701
C56A3.4	-1.58762	Contig30-snapTAU.118	-0.983182
C06G3.8	-1.58597	Contig48-snapTAU.145	-0.860387
F10B5.2	-1.58483	Contig31-snapTAU.344	-0.983344
T08B2.7	-1.58374	Contig100-snapTAU.18	-1.4755
let-2	-1.58271	Contig18-snapTAU.10	-1.307
dhs-6	-1.58154	Contig31-snapTAU.113	-1.62046
cas-1	-1.57368	Contig26-snapTAU.78	-0.9711
cps-6	-1.57173	Contig136-snapTAU.19	-0.68941
W09C5.1	-1.57148	Contig3-snapTAU.173	-0.655821
ZK856.11	-1.56883	Contig14-snapTAU.34	-0.925133
taf-1	-1.56805	Contig11-snapTAU.518	-1.05901
bre-3	-1.56604	Contig42-snapTAU.215	-0.909985
gst-6	-1.56158	Contig3-snapTAU.213	-0.858667
ZK1248.19	-1.56101	Contig97-snapTAU.104	-1.11645
Y57A10A.16	-1.55897	Contig201-snapTAU.7	-0.889628
R53.5	-1.55874	Contig31-snapTAU.27	-0.734742
Y40B1B.8	-1.5585	Contig103-snapTAU.21	-0.949386
rom-1	-1.5562	Contig171-snapTAU.7	-1.16296
Y39B6A.43	-1.55244	Contig6-snapTAU.390	-0.882948
ife-3	-1.55176	Contig0-snapTAU.794	-0.912499
apd-3	-1.54963	Contig36-snapTAU.84	-0.609966
F31D4.9	-1.54429	Contig121-snapTAU.39	-1.16823
rps-27	-1.54258	Contig204-snapTAU.2	-1.82456
K01G5.5	-1.53722	Contig112-snapTAU.1	-1.20409
H17B01.4	-1.53621	Contig31-snapTAU.106	-1.04435
aha-1	-1.53571	Contig95-snapTAU.57	-0.955606
F26A3.1	-1.53399	Contig26-snapTAU.219	-1.41793
tag-343	-1.53291	Contig1-snapTAU.455	-1.0015
pat-10	-1.53064	Contig100-snapTAU.105	-0.832106
ZC373.1	-1.5284	Contig192-snapTAU.7	-1.82859
F48E8.2	-1.52812	Contig34-snapTAU.3	-0.763554
emb-4	-1.52558	Contig14-snapTAU.50	-1.46035
ogt-1	-1.52367	Contig142-snapTAU.22	-0.968981
ncbp-2	-1.52126	Contig15-snapTAU.334	-0.780196
F43G9.3	-1.51967	Contig95-snapTAU.25	-1.15931
ZK1098.11	-1.51576	Contig71-snapTAU.137	-1.12246
F40F8.5	-1.5148	Contig36-snapTAU.65	-2.67271
Y47G6A.21	-1.50874	Contig22-snapTAU.197	-1.34083
T13H5.8	-1.50771	Contig6-snapTAU.361	-0.919514
F10E7.6	-1.5042	Contig88-snapTAU.32	-0.954257
K02B7.3	-1.50236	Contig75-snapTAU.169	0.812577
F35G2.2	-1.49975	Contig61-snapTAU.72	-0.832739
spp-10	-1.49913	Contig41-snapTAU.84	-3.68458
gly-7	-1.49805	Contig14-snapTAU.206	-0.81967
ash-2	-1.49791	Contig97-snapTAU.135	-1.39953
M01E5.2	-1.49515	Contig144-snapTAU.3	-1.30727
K10H10.1	-1.49511	Contig35-snapTAU.269	0.671012
vps-52	-1.49403	Contig37-snapTAU.28	-1.36606
H20J04.9	-1.49326	Contig15-snapTAU.300	-0.878294
rom-5	-1.49088	Contig44-snapTAU.105	-1.11394
tag-151	-1.48995	Contig31-snapTAU.51	-1.0153
Y54E10BR.4	-1.48912	Contig3-snapTAU.102	-0.995872
tbc-20	-1.48575	Contig31-snapTAU.373	-0.793043
H28G03.1	-1.48518	Contig44-snapTAU.161	-0.739558
capg-1	-1.48365	Contig47-snapTAU.39	-1.00797
acdh-10	-1.47747	Contig19-snapTAU.251	-1.08625
C24H12.4	-1.47646	Contig102-snapTAU.14	-1.36716
W05H9.1	-1.47238	Contig37-snapTAU.82	-3.1728
F17C8.9	-1.46935	Contig11-snapTAU.240	-0.731226
M03C11.2	-1.46455	Contig35-snapTAU.110	-0.914789
mig-6	-1.4609	Contig121-snapTAU.27	0.680518
T07A9.9	-1.45578	Contig170-snapTAU.11	-1.02243
T23G5.6	-1.45494	Contig73-snapTAU.20	0.701499
K07C5.2	-1.45287	Contig1-snapTAU.339	-1.31126
F26E4.3	-1.45035	Contig100-snapTAU.22	-0.86526
C39H7.4	-1.44661	Contig126-snapTAU.76	-0.90985
C33A12.3	-1.44511	Contig48-snapTAU.80	-0.790049
syx-6	-1.44475	Contig37-snapTAU.230	-1.04791
Y71H10A.2	-1.43997	Contig8-snapTAU.496	-1.68488
Y56A3A.2	-1.43894	Contig76-snapTAU.32	-0.596228
C27B7.2	-1.4375	Contig49-snapTAU.109	-1.03148
clec-41	-1.43721	Contig47-snapTAU.14	-3.12983
D1046.3	-1.43533	Contig35-snapTAU.51	-0.698995
F13B12.2	-1.43241	Contig12-snapTAU.501	-0.787639
ZK418.8	-1.42181	Contig84-snapTAU.47	-0.910829
F42F12.4	-1.42011	Contig32-snapTAU.99	-1.66615
F59C6.12	-1.41534	Contig100-snapTAU.46	-0.730281
eif-3.I	-1.41493	Contig246-snapTAU.2	-1.34422
F55F8.9	-1.40828	Contig216-snapTAU.6	-0.814386
K01C8.7	-1.40687	Contig19-snapTAU.154	-0.898686
lec-4	-1.40213	Contig11-snapTAU.341	-0.598656
ubc-13	-1.40125	Contig252-snapTAU.5	-1.14363
F33H2.6	-1.39969	Contig100-snapTAU.100	-1.0202
brf-1	-1.39964	Contig31-snapTAU.134	-0.960968
cra-1	-1.39261	Contig62-snapTAU.8	-1.78694
lact-3	-1.39145	Contig97-snapTAU.132	-1.26774
Y39A3CR.9	-1.38454	Contig13-snapTAU.188	-1.29121
Y54E5A.6	-1.38373	Contig100-snapTAU.104	-0.879158
ZK1058.9	-1.38202	Contig35-snapTAU.273	-0.640196
ears-2	-1.38083	Contig44-snapTAU.64	-0.970758
Y57G11C.22	-1.38034	Contig126-snapTAU.34	-1.02621
xrn-1	-1.37954	Contig33-snapTAU.132	-0.950739
ugt-60	-1.37749	Contig34-snapTAU.18	-0.911885
C56E6.2	-1.37601	Contig31-snapTAU.277	-1.66819
C18E9.10	-1.37425	Contig97-snapTAU.68	-0.944196
Y116F11A.6	-1.37163	Contig39-snapTAU.149	-1.03645
F56B3.11	-1.3678	Contig43-snapTAU.11	-0.886028
Y73E7A.3	-1.36242	Contig10-snapTAU.540	-1.98014
F41D9.2	-1.36228	Contig4-snapTAU.211	-0.866884
F14E5.1	-1.36074	Contig36-snapTAU.230	-1.25239
lec-5	-1.35811	Contig7-snapTAU.455	1.07527
R08E3.3	-1.35587	Contig43-snapTAU.166	-1.50428
R07B7.10	-1.35574	Contig146-snapTAU.35	-0.874226
K02D7.1	-1.35304	Contig61-snapTAU.47	-2.03411
R05H10.2	-1.35158	Contig97-snapTAU.9	-0.930531
F20D1.1	-1.34796	Contig56-snapTAU.73	-1.02552
Y53F4B.4	-1.3457	Contig97-snapTAU.3	-1.06566
T03G6.3	-1.33864	Contig77-snapTAU.125	-1.015
pmt-1	-1.33804	Contig31-snapTAU.296	-2.5928
F53E10.1	-1.33702	Contig12-snapTAU.257	-1.34125
C29F7.2	-1.33502	Contig11-snapTAU.414	-4.95639
W09G3.7	-1.33437	Contig3-snapTAU.346	-1.50861
dpm-3	-1.33362	Contig125-snapTAU.39	-0.865149
maoc-1	-1.3245	Contig7-snapTAU.286	-2.64629
Y51H4A.7	-1.32375	Contig61-snapTAU.135	-1.12383
C50B8.3	-1.31762	Contig304-snapTAU.1	-0.882872
gbh-1	-1.3158	Contig97-snapTAU.90	-1.03277
F02A9.4	-1.3139	Contig197-snapTAU.5	-1.13828
F29B9.10	-1.31121	Contig61-snapTAU.79	-1.25016
atgp-1	-1.2975	Contig42-snapTAU.65	-1.04768
F59E12.9	-1.29342	Contig1-snapTAU.535	-1.4578
his-71	-1.29338	Contig32-snapTAU.151	-1.16557
T01G9.3	-1.29267	Contig16-snapTAU.84	-1.75381
nhr-80	-1.29109	Contig13-snapTAU.315	-1.10233
dlk-1	-1.28712	Contig55-snapTAU.32	-1.08376
dcap-1	-1.28381	Contig12-snapTAU.475	-0.906739
sax-7	-1.2805	Contig61-snapTAU.139	-0.772321
nhr-8	-1.27874	Contig41-snapTAU.214	-0.969063
Y48G8AL.1	-1.27552	Contig60-snapTAU.107	-1.18872
src-1	-1.2752	Contig156-snapTAU.19	-0.994817
C16A3.6	-1.2739	Contig35-snapTAU.132	-0.983664
dpy-19	-1.27212	Contig35-snapTAU.290	-0.63359
F43D2.6	-1.2688	Contig20-snapTAU.159	0.620562
F22D3.6	-1.26775	Contig5-snapTAU.345	-1.14312
F46H5.4	-1.26775	Contig31-snapTAU.202	-1.10324
pnk-4	-1.25575	Contig32-snapTAU.97	-1.6693
ssl-1	-1.25315	Contig11-snapTAU.276	-1.13324
C29G2.6	-1.23593	Contig30-snapTAU.68	-0.962233
F23B12.4	-1.23533	Contig0-snapTAU.596	-1.34553
T12A2.1	-1.22917	Contig35-snapTAU.250	-0.947398
K07C11.4	-1.22561	Contig19-snapTAU.188	-2.81128
R07B7.5	-1.22527	Contig113-snapTAU.3	-1.50581
lpd-7	-1.22354	Contig34-snapTAU.53	-0.768743
Y113G7B.24	-1.22238	Contig0-snapTAU.32	-1.15135
F35C5.12	-1.21685	Contig114-snapTAU.7	-0.793877
exc-9	-1.21547	Contig125-snapTAU.27	1.27349
acp-5	-1.21492	Contig37-snapTAU.40	-4.48399
rha-2	-1.21125	Contig11-snapTAU.375	-0.939648
C33A12.7	-1.20952	Contig126-snapTAU.21	-1.30392
F26E4.12	-1.19019	Contig97-snapTAU.8	-1.26659
ctl-2	-1.18958	Contig36-snapTAU.232	-2.25908
F56D1.2	-1.18738	Contig24-snapTAU.163	-0.974878
daf-22	-1.1855	Contig5-snapTAU.445	-1.74011
B0395.3	-1.18163	Contig1-snapTAU.172	-1.05254
T19B10.3	-1.17713	Contig70-snapTAU.49	-1.89825
lec-11	-1.16712	Contig125-snapTAU.36	-1.75167
rop-1	-1.15648	Contig139-snapTAU.45	-1.69774
W06E11.1	-1.15297	Contig35-snapTAU.228	-0.737873
eif-3.E	-1.15244	Contig156-snapTAU.16	-1.28217
T18D3.9	-1.14956	Contig85-snapTAU.81	-1.09196
dpy-31	-1.14903	Contig46-snapTAU.88	1.01791
lmp-2	-1.1417	Contig56-snapTAU.17	-0.900157
F09G2.1	-1.13689	Contig14-snapTAU.99	-1.0666
F58H1.5	-1.13588	Contig47-snapTAU.187	-0.813894
cct-3	-1.12934	Contig31-snapTAU.115	-1.1557
ras-1	-1.12595	Contig97-snapTAU.52	-0.836856
rab-7	-1.12553	Contig6-snapTAU.436	-1.66063
Y45G12B.3	-1.11961	Contig47-snapTAU.121	-1.40539
wars-2	-1.11948	Contig2-snapTAU.34	-1.02851
nrf-5	-1.11504	Contig14-snapTAU.116	-0.715894
cpt-6	-1.10679	Contig30-snapTAU.116	-3.08476
clp-4	-1.10661	Contig48-snapTAU.173	-0.740448
acs-12	-1.10486	Contig30-snapTAU.10	0.901724
cdk-9	-1.10279	Contig194-snapTAU.6	0.835097
R144.13	-1.09825	Contig11-snapTAU.517	-0.854851
F31D5.4	-1.09536	Contig61-snapTAU.23	-2.66844
tat-1	-1.09513	Contig21-snapTAU.99	0.713038
F45F2.9	-1.0948	Contig30-snapTAU.45	-0.695172
mak-2	-1.08301	Contig174-snapTAU.12	-1.29449
B0361.9	-1.08284	Contig11-snapTAU.233	1.42651
nit-1	-1.08145	Contig35-snapTAU.272	-1.81598
C24A3.4	-1.07606	Contig49-snapTAU.52	-0.982903
tag-242	-1.06991	Contig75-snapTAU.94	-0.856072
W07G4.4	-1.06605	Contig14-snapTAU.474	-2.16653
csb-1	-1.06101	Contig104-snapTAU.62	-0.928183
ech-8	-1.03347	Contig0-snapTAU.485	-2.20838
Y119D3B.14	-1.03123	Contig23-snapTAU.195	-1.20499
oig-2	-1.03118	Contig75-snapTAU.173	1.21515
ppfr-1	-1.02524	Contig95-snapTAU.72	-1.46552
maa-1	-1.02409	Contig116-snapTAU.35	-1.03687
F31D4.2	-1.0223	Contig30-snapTAU.169	-0.873405
F33H1.4	-1.01977	Contig37-snapTAU.122	-0.820726
gyg-1	-1.0125	Contig56-snapTAU.158	-1.20497
dog-1	-1.00887	Contig2-snapTAU.598	-1.14431
Y44A6D.3	-1.00295	Contig20-snapTAU.209	-1.03325
cdh-5	-0.993412	Contig125-snapTAU.8	-0.761109
C39E9.8	-0.983478	Contig12-snapTAU.358	0.90152
F49E12.9	-0.983291	Contig41-snapTAU.101	-1.36727
T22E7.1	-0.982632	Contig22-snapTAU.290	-1.25475
klp-3	-0.974964	Contig31-snapTAU.307	-1.21248
Y59C2A.1	-0.967693	Contig65-snapTAU.21	-0.826993
K11H3.3	-0.967329	Contig11-snapTAU.533	-2.131
pad-2	-0.967048	Contig11-snapTAU.123	-0.884951
rsr-2	-0.96493	Contig5-snapTAU.66	-0.981153
M79.2	-0.959071	Contig61-snapTAU.69	-1.2488
dpy-21	-0.949288	Contig151-snapTAU.19	0.661473
Y45F10B.13	-0.94685	Contig222-snapTAU.2	-0.914643
F20D6.11	-0.941828	Contig8-snapTAU.420	0.70358
T04B8.5	-0.941603	Contig31-snapTAU.318	-1.00645
H35B03.1	-0.930901	Contig105-snapTAU.27	-0.767406
F18F11.1	-0.930328	Contig87-snapTAU.64	-2.09057
lact-2	-0.927612	Contig6-snapTAU.147	-2.07887
F39G3.2	-0.926041	Contig87-snapTAU.83	-0.839559
Y54G9A.4	-0.912078	Contig7-snapTAU.279	-1.92591
F33A8.6	-0.904316	Contig31-snapTAU.223	-0.728469
D2089.3	-0.904023	Contig61-snapTAU.22	-0.952202
Y15E3A.4	-0.902192	Contig4-snapTAU.271	-0.782407
H18N23.2	-0.899416	Contig50-snapTAU.18	-0.776592
ttr-51	-0.895844	Contig47-snapTAU.152	1.18542
ndx-6	-0.892557	Contig31-snapTAU.364	-1.14773
cln-3.3	-0.88467	Contig86-snapTAU.126	-2.09526
Y71D11A.3	-0.882798	Contig11-snapTAU.77	-1.79863
C12D12.1	-0.876908	Contig1-snapTAU.83	-1.85771
tax-6	-0.876244	Contig27-snapTAU.19	-0.855287
Y92H12A.2	-0.869289	Contig195-snapTAU.4	-1.01781
C01B10.4	-0.869014	Contig37-snapTAU.240	-2.79872
ZC247.1	-0.867856	Contig21-snapTAU.65	-1.06083
W02G9.4	-0.860985	Contig30-snapTAU.9	-1.58593
K12B6.9	-0.857178	Contig29-snapTAU.187	-0.800892
M153.1	-0.853112	Contig15-snapTAU.337	-1.57278
F42H10.6	-0.848455	Contig46-snapTAU.127	-0.959862
Y59A8B.21	-0.844533	Contig14-snapTAU.533	-0.846291
tmem-135	-0.833705	Contig63-snapTAU.29	-1.80952
F35D11.3	-0.832323	Contig5-snapTAU.128	-1.25099
Y40B10A.6	-0.824375	Contig12-snapTAU.510	-1.3515
unc-64	-0.818985	Contig11-snapTAU.446	-1.73992
hyl-2	-0.81154	Contig19-snapTAU.258	-1.23217
Y54E10BR.2	-0.805386	Contig22-snapTAU.134	-0.990924
dhs-24	-0.805363	Contig0-snapTAU.766	-1.41294
coq-2	-0.783866	Contig98-snapTAU.34	-0.852428
C31B8.8	-0.783103	Contig0-snapTAU.762	0.736905
F59F4.1	-0.7807	Contig1-snapTAU.359	-0.928802
C15F1.5	-0.779156	Contig139-snapTAU.61	0.694231
Y49E10.23	-0.777682	Contig50-snapTAU.230	-0.801459
Y57G11C.31	-0.772687	Contig24-snapTAU.180	-1.27621
vab-8	-0.767095	Contig14-snapTAU.357	-1.36968
T10B10.4	-0.760464	Contig67-snapTAU.160	-2.61434
fnci-1	-0.759115	Contig21-snapTAU.109	-0.763273
otpl-3	-0.758997	Contig50-snapTAU.25	-1.76439
W05E10.1	-0.754484	Contig30-snapTAU.251	-1.77917
K12C11.7	-0.745319	Contig104-snapTAU.129	-3.62975
F11C1.1	-0.743247	Contig18-snapTAU.3	-0.795402
pvf-1	-0.742361	Contig13-snapTAU.375	1.87372
oat-1	-0.731572	Contig90-snapTAU.56	-1.29572
nhr-121	-0.727118	Contig13-snapTAU.243	-1.29254
ugt-19	-0.726661	Contig45-snapTAU.227	-4.15811
C01F1.3	-0.724518	Contig33-snapTAU.49	-1.41063
pgp-11	-0.71677	Contig12-snapTAU.140	-0.632221
ZC116.3	-0.709865	Contig30-snapTAU.304	-0.998949
F35D2.3	-0.707667	Contig36-snapTAU.114	-0.895145
nex-2	-0.707062	Contig186-snapTAU.1	1.00141
acl-8	-0.706469	Contig14-snapTAU.17	-0.891858
C14H10.3	-0.703052	Contig8-snapTAU.86	-0.763871
F02C12.1	-0.696291	Contig11-snapTAU.108	-1.25788
hmit-1.3	-0.695747	Contig26-snapTAU.159	-2.41396
Y39F10B.1	-0.693141	Contig75-snapTAU.178	-0.955742
cri-2	-0.692305	Contig9-snapTAU.368	1.20962
C24B5.4	-0.678108	Contig47-snapTAU.109	-1.08026
K02G10.1	-0.673706	Contig26-snapTAU.92	-0.974281
chk-2	-0.67229	Contig25-snapTAU.192	-0.896172
C05D11.5	-0.666357	Contig31-snapTAU.52	-0.859651
wars-1	-0.665324	Contig62-snapTAU.2	-1.63783
tcer-1	-0.661953	Contig75-snapTAU.132	-0.793554
sma-9	-0.645692	Contig56-snapTAU.5	-1.04053
Y53H1B.2	-0.644768	Contig30-snapTAU.104	1.28644
Y58A7A.1	-0.64278	Contig40-snapTAU.164	-1.31449
crn-2	-0.627744	Contig30-snapTAU.140	-1.80061
F42G8.8	-0.620129	Contig9-snapTAU.275	-0.974201
Y54E5A.1	-0.617301	Contig5-snapTAU.537	-1.76998
F58A6.1	-0.616992	Contig65-snapTAU.92	-1.22197
F52C9.1	-0.610004	Contig13-snapTAU.330	-1.09581
Y39C12A.1	-0.609051	Contig17-snapTAU.70	1.18881
Y37D8A.3	-0.609003	Contig35-snapTAU.277	-1.1912
kgb-1	-0.607957	Contig105-snapTAU.72	-0.9138
ZK550.6	-0.607109	Contig12-snapTAU.276	-1.71071
F23F1.5	-0.606214	Contig97-snapTAU.107	-0.904789
egl-9	-0.602846	Contig0-snapTAU.355	-2.08997
F11D5.1	-0.600042	Contig88-snapTAU.60	-1.20537
taf-2	-0.600037	Contig48-snapTAU.85	-0.914257
pes-4	-0.594899	Contig11-snapTAU.46	-1.27626
glo-1	-0.576333	Contig49-snapTAU.115	-1.01933
F16F9.4	-0.574169	Contig85-snapTAU.74	-0.723324
Y38F1A.2	-0.563062	Contig7-snapTAU.113	-0.809866
ndx-8	-0.561266	Contig21-snapTAU.84	-0.649301
M106.4	-0.556966	Contig36-snapTAU.124	-1.23743
cyn-16	-0.552373	Contig31-snapTAU.273	-0.839337
elo-3	-0.552193	Contig61-snapTAU.80	-1.25612
T16G1.4	-0.550158	Contig12-snapTAU.389	-0.801539
unc-101	-0.525393	Contig10-snapTAU.482	-1.57862
CC8.2	-0.523098	Contig61-snapTAU.85	-0.84505
Y39A3CL.7	-0.522614	Contig35-snapTAU.308	-1.63205
H20J04.4	-0.517398	Contig31-snapTAU.335	-0.868925
C24G6.6	-0.516852	Contig4-snapTAU.202	-1.6244
C24A3.2	-0.515075	Contig11-snapTAU.5	-2.66112
F33C8.4	-0.51239	Contig127-snapTAU.3	-0.591823
elc-1	-0.510617	Contig44-snapTAU.66	-1.56778
daao-1	-0.510412	Contig97-snapTAU.139	-0.902044
ceeh-2	-0.507636	Contig23-snapTAU.306	-1.34551
T25D3.4	-0.507615	Contig97-snapTAU.105	-1.54492
glo-3	-0.504563	Contig38-snapTAU.140	0.922421
egl-30	-0.501195	Contig123-snapTAU.15	-1.40425
F25D1.5	0.502131	Contig13-snapTAU.5	1.94463
cyp-13B1	0.504581	Contig199-snapTAU.2	3.76359
nfm-1	0.510743	Contig11-snapTAU.280	-0.955702
kin-26	0.519758	Contig35-snapTAU.20	0.653148
T05C12.3	0.51976	Contig31-snapTAU.108	-1.46388
F44A2.3	0.524533	Contig14-snapTAU.148	0.787343
M05D6.1	0.525255	Contig21-snapTAU.184	0.911925
F26A3.4	0.529651	Contig100-snapTAU.110	-1.06959
M60.4	0.571499	Contig19-snapTAU.73	2.81703
mfb-1	0.57729	Contig95-snapTAU.34	2.00353
col-104	0.58846	Contig90-snapTAU.52	-2.42365
F59A6.4	0.608078	Contig36-snapTAU.35	0.719126
T05C12.1	0.619878	Contig95-snapTAU.59	0.622532
nnt-1	0.624354	Contig56-snapTAU.157	0.639523
T27D12.1	0.651452	Contig36-snapTAU.179	0.855488
oac-57	0.672565	Contig30-snapTAU.86	-1.45015
C16C8.18	0.678279	Contig44-snapTAU.65	-1.71706
T21D12.14	0.680801	Contig41-snapTAU.223	1.2628
R11A8.8	0.685821	Contig14-snapTAU.187	0.714849
zip-2	0.697005	Contig34-snapTAU.193	0.871618
C08F8.6	0.723506	Contig87-snapTAU.123	0.901356
C17H12.3	0.738476	Contig126-snapTAU.64	1.06389
R10D12.1	0.789137	Contig42-snapTAU.38	1.09286
K09H9.8	0.810037	Contig125-snapTAU.54	1.22756
pqm-1	0.816653	Contig2586-snapTAU.1	-1.60516
T20B3.1	0.859182	Contig14-snapTAU.249	0.959933
bus-19	0.886774	Contig14-snapTAU.505	-0.764387
C18H7.1	0.922929	Contig61-snapTAU.150	0.799527
T19E7.6	1.01829	Contig27-snapTAU.92	-0.690534
F22B7.9	1.45462	Contig35-snapTAU.167	1.37777
T16G1.5	1.48943	Contig12-snapTAU.391	-3.30338
glt-5	1.56324	Contig79-snapTAU.18	0.868325
cex-1	1.60292	Contig97-snapTAU.127	1.08902
cyp-25A3	1.61722	Contig25-snapTAU.122	-1.1041
C18A11.1	1.65689	Contig2-snapTAU.537	-2.06415
ptr-22	1.81296	Contig30-snapTAU.100	1.37956
cyp-37B1	2.08146	Contig36-snapTAU.284	-4.33959
T21D12.7	2.21631	Contig13-snapTAU.352	-3.12959

## Sheet: Table S7(C)
Table S7 (C) : Differentially expressed genes common to both C. elegans and P. pacificus profiles upon exposure to gram-negative bacteria S. marcescens as well as X. nematophila (i.e. common across all four expression profiles) Only genes with FDR corrected p-value less than 0.05 and log2FC greater than 0.5 or less than -0.5 are called signifcantly differentially expressed and are listed here.
C. elegans gene	C. elegans log2FC_Smar	C. elegans log2FC_Xnem	P. pacificus homolog	P. pacificus log2FC_Smar	P. pacificus log2FC_Xnem
cyp-37B1	3.69722	2.08146	Contig36-snapTAU.284	-1.19918	-4.33959
clec-41	2.45156	-1.43721	Contig47-snapTAU.14	1.66868	-3.12983
C18A11.1	2.43238	1.65689	Contig2-snapTAU.537	1.44091	-2.06415
pqm-1	1.8847	0.816653	Contig2586-snapTAU.1	2.15041	-1.60516
lys-7	1.84699	-2.41024	Contig31-snapTAU.359	1.10661	-3.94039
cex-1	1.78225	1.60292	Contig97-snapTAU.127	1.66277	1.08902
ZK550.6	1.76	-0.607109	Contig12-snapTAU.276	-1.28315	-1.71071
M60.4	1.56616	0.571499	Contig19-snapTAU.73	2.23502	2.81703
pmt-1	1.27547	-1.33804	Contig31-snapTAU.296	-1.25076	-2.5928
fat-3	1.19573	-2.80918	Contig331-snapTAU.2	-1.28808	-3.37312
Y40B10A.6	1.09949	-0.824375	Contig12-snapTAU.510	-1.83593	-1.3515
inx-15	1.03602	-2.67464	Contig3-snapTAU.25	1.21146	-4.4107
pes-4	1.00331	-0.594899	Contig11-snapTAU.46	-1.26333	-1.27626
ech-8	0.849921	-1.03347	Contig0-snapTAU.485	-1.56869	-2.20838
ctl-2	0.814774	-1.18958	Contig36-snapTAU.232	-1.845	-2.25908
acs-14	0.741837	-1.83963	Contig75-snapTAU.127	-2.19286	-2.73793
K12C11.7	0.68721	-0.745319	Contig104-snapTAU.129	2.2095	-3.62975
F35D11.3	0.638461	-0.832323	Contig5-snapTAU.128	-1.38829	-1.25099
pvf-1	0.573838	-0.742361	Contig13-snapTAU.375	2.18103	1.87372
W07G4.4	-0.509342	-1.06605	Contig14-snapTAU.474	-1.26925	-2.16653
Y40B1B.8	-0.513401	-1.5585	Contig103-snapTAU.21	-1.31509	-0.949386
W02B12.9	-0.514924	-1.71861	Contig79-snapTAU.20	-1.07288	-1.42693
vps-52	-0.529731	-1.49403	Contig37-snapTAU.28	-1.06958	-1.36606
pqn-85	-0.554652	-1.69882	Contig75-snapTAU.95	-1.18641	-1.05088
pdcd-2	-0.558875	-1.69032	Contig101-snapTAU.23	-1.81722	-1.50112
W09G3.7	-0.563972	-1.33437	Contig3-snapTAU.346	-1.23601	-1.50861
ZC373.1	-0.565908	-1.5284	Contig192-snapTAU.7	-1.29183	-1.82859
M4.1	-0.582207	-2.12467	Contig177-snapTAU.6	-1.11545	-0.868815
elc-1	-0.590422	-0.510617	Contig44-snapTAU.66	-1.30972	-1.56778
C25A8.4	-0.599678	-1.63946	Contig96-snapTAU.11	-1.33316	-1.60875
Y18H1A.3	-0.617533	-1.95685	Contig123-snapTAU.46	-1.51788	-1.40701
C27A7.6	-0.624741	-1.9132	Contig14-snapTAU.366	-1.10418	-1.37644
Y54E10BR.3	-0.631696	-1.84594	Contig3-snapTAU.103	-1.33356	-1.27313
Y48G8AL.1	-0.649129	-1.27552	Contig60-snapTAU.107	-1.02947	-1.18872
Y54E10BR.4	-0.655104	-1.48912	Contig3-snapTAU.102	-1.31175	-0.995872
T23F2.5	-0.673006	-1.98465	Contig5-snapTAU.422	1.39451	-2.06595
Y37E3.17	-0.676492	-1.61875	Contig3-snapTAU.145	-1.1801	-1.05516
ftt-2	-0.679196	-2.64662	Contig44-snapTAU.107	-1.50747	-1.42508
aco-2	-0.682017	-1.59418	Contig11-snapTAU.575	-1.69114	-1.48899
nrf-6	-0.685359	-3.37533	Contig31-snapTAU.265	-1.31395	-2.61985
R08E3.3	-0.697579	-1.35587	Contig43-snapTAU.166	-1.31753	-1.50428
Y102E9.2	-0.698642	-1.74681	Contig11-snapTAU.175	-1.35014	-1.73338
E01A2.7	-0.700672	-1.83498	Contig23-snapTAU.100	-1.40568	-0.777056
Y46G5A.4	-0.707202	-2.11188	Contig15-snapTAU.276	-1.33346	-1.07299
R07H5.3	-0.707375	-1.87547	Contig96-snapTAU.64	-1.21786	-1.37707
T08B2.7	-0.713508	-1.58374	Contig100-snapTAU.18	-1.12461	-1.4755
phy-2	-0.717382	-1.73239	Contig61-snapTAU.116	-1.60068	-2.03792
T13H5.5	-0.717603	-1.74104	Contig19-snapTAU.232	-1.11015	-1.30919
Y54G9A.4	-0.724387	-0.912078	Contig7-snapTAU.279	-1.14255	-1.92591
tra-4	-0.727	-1.73097	Contig75-snapTAU.46	-1.45806	-1.31515
Y76A2B.5	-0.744646	-1.93232	Contig39-snapTAU.98	-1.44076	-1.69542
F44G4.1	-0.745017	-1.95799	Contig15-snapTAU.280	-1.20558	-1.05838
gpd-3	-0.748541	-2.37205	Contig5-snapTAU.221	-2.40253	-2.74357
ero-1	-0.751291	-1.82932	Contig144-snapTAU.39	-1.09665	-1.5369
cah-4	-0.752536	-2.8299	Contig44-snapTAU.155	-1.33853	-1.72695
Y39B6A.39	-0.757482	-1.96733	Contig9-snapTAU.209	-1.07329	-1.11204
atm-1	-0.758257	-1.87015	Contig21-snapTAU.78	-1.45188	-3.5377
T25F10.6	-0.760432	-1.6716	Contig30-snapTAU.238	-2.04609	-1.36136
C18E9.2	-0.761097	-2.15137	Contig75-snapTAU.74	-1.25668	-1.40115
C44B12.5	-0.761253	-1.9774	Contig48-snapTAU.38	-1.98701	-1.99628
D2030.4	-0.775071	-2.02022	Contig55-snapTAU.107	-1.0359	-1.8193
M88.2	-0.777909	-1.85711	Contig46-snapTAU.6	-1.32515	-1.53281
C05D2.8	-0.780971	-3.90939	Contig11-snapTAU.142	-1.70322	-3.51857
asb-2	-0.794711	-2.60733	Contig1-snapTAU.207	-1.58846	-1.89994
lbp-3	-0.798376	-1.79977	Contig28-snapTAU.179	-1.31809	-1.33279
Y60A3A.7	-0.806015	-2.25573	Contig26-snapTAU.207	-1.30475	-1.23562
W04D2.5	-0.811106	-1.69004	Contig89-snapTAU.6	-1.14638	-1.38227
K04C2.2	-0.821994	-1.75628	Contig251-snapTAU.2	-1.14267	-0.920047
Y110A7A.9	-0.827707	-2.01508	Contig120-snapTAU.49	-1.3089	-1.46012
mtm-6	-0.83184	-1.68203	Contig171-snapTAU.9	-1.43904	-1.49857
cyc-1	-0.840665	-1.87415	Contig123-snapTAU.40	-1.06993	-1.94803
B0024.13	-0.845012	-1.76285	Contig0-snapTAU.98	-1.22	-1.62501
Y82E9BR.18	-0.846823	-1.8047	Contig102-snapTAU.35	-1.34235	-1.18456
Y71G12B.1	-0.846943	-1.99657	Contig13-snapTAU.362	-1.52767	-1.5221
dif-1	-0.851457	-1.83714	Contig72-snapTAU.23	-1.45833	-1.39588
C37A2.8	-0.854901	-1.65326	Contig100-snapTAU.29	-1.10198	-1.09537
hsp-6	-0.857629	-1.91948	Contig39-snapTAU.21	-2.72457	-2.18203
F30F8.9	-0.865935	-1.89853	Contig144-snapTAU.14	-1.27922	-1.34891
lars-1	-0.86928	-2.07177	Contig111-snapTAU.26	-2.08236	-2.49815
tag-313	-0.876703	-2.00667	Contig17-snapTAU.38	-1.14825	-1.41721
alh-11	-0.877484	-2.09892	Contig152-snapTAU.7	-1.77648	-2.23771
arx-4	-0.879859	-2.1895	Contig35-snapTAU.139	-1.05524	-1.76269
Y74C9A.4	-0.880449	-1.79649	Contig9-snapTAU.142	-1.40497	-1.49245
asp-1	-0.881164	-4.28804	Contig146-snapTAU.33	-1.26354	-3.71694
H27A22.1	-0.882923	-2.09491	Contig0-snapTAU.305	-1.69803	-2.18515
F56A6.4	-0.886255	-1.73586	Contig60-snapTAU.105	-1.14699	-0.919303
cup-2	-0.886425	-2.07522	Contig120-snapTAU.50	-2.63145	-2.79109
atg-7	-0.895934	-2.01947	Contig125-snapTAU.46	-1.51274	-1.48993
C27H6.9	-0.896735	-1.96279	Contig14-snapTAU.454	-1.02613	-1.16801
R07H5.8	-0.897841	-2.1969	Contig196-snapTAU.7	-1.40126	-2.09269
Y51F10.4	-0.900922	-1.77414	Contig60-snapTAU.82	-1.14317	-1.85119
cra-1	-0.907264	-1.39261	Contig62-snapTAU.8	-1.1645	-1.78694
unc-61	-0.907805	-1.74365	Contig1-snapTAU.204	-1.0932	-1.18696
qdpr-1	-0.913894	-2.31991	Contig97-snapTAU.10	-1.98209	-2.61383
F52A8.5	-0.917036	-2.25968	Contig256-snapTAU.2	-1.45626	-2.54408
smu-2	-0.919688	-1.80945	Contig71-snapTAU.127	-1.53796	-1.38991
aip-1	-0.920542	-2.0892	Contig0-snapTAU.38	-1.2301	-0.873542
F48E3.4	-0.921163	-2.04224	Contig102-snapTAU.7	-2.03738	-1.46184
Y94H6A.8	-0.92746	-2.14337	Contig177-snapTAU.3	-1.07851	-1.11126
cogc-3	-0.928567	-1.80067	Contig144-snapTAU.24	-1.81047	-2.00814
zip-3	-0.928889	-2.5037	Contig41-snapTAU.107	-1.41451	-2.78944
M03F8.3	-0.929217	-1.79316	Contig14-snapTAU.200	-1.30956	-1.25206
sti-1	-0.929655	-1.87045	Contig121-snapTAU.42	-1.6945	-1.51612
T20B12.1	-0.930397	-2.10558	Contig2-snapTAU.479	-1.69924	-1.18244
Y63D3A.7	-0.933477	-2.15687	Contig39-snapTAU.22	-1.06992	-1.77668
tbp-1	-0.937007	-1.98114	Contig2-snapTAU.480	-1.39801	-0.931619
yars-1	-0.938128	-2.07756	Contig67-snapTAU.168	-1.46372	-1.16203
F01F1.9	-0.93817	-2.30142	Contig2-snapTAU.383	-1.47983	-1.45596
C44B7.10	-0.938278	-1.77428	Contig75-snapTAU.176	-1.08503	-1.97275
dhs-1	-0.943544	-1.86155	Contig92-snapTAU.16	-1.68448	-1.21265
pld-1	-0.944749	-1.95269	Contig364-snapTAU.3	-1.16764	-1.45398
F36A2.7	-0.945312	-1.94615	Contig16-snapTAU.48	-1.69371	-1.62787
C08F8.2	-0.945752	-1.78441	Contig26-snapTAU.88	-1.14075	-1.27829
Y45F10D.7	-0.946898	-1.82523	Contig104-snapTAU.10	-1.28662	-1.33558
rps-1	-0.951355	-1.71731	Contig140-snapTAU.48	-1.3979	-1.90406
ZK550.3	-0.959426	-1.74721	Contig83-snapTAU.119	-1.57882	-1.60675
cku-70	-0.962682	-1.91142	Contig60-snapTAU.83	-1.08084	-0.703234
T14B4.2	-0.964164	-2.02422	Contig27-snapTAU.181	-1.18434	-1.05403
Y37D8A.19	-0.966108	-1.83956	Contig30-snapTAU.175	-1.82244	-2.38067
sptl-3	-0.968619	-3.20009	Contig62-snapTAU.6	-1.62781	-2.21533
Y67H2A.5	-0.970901	-2.40386	Contig14-snapTAU.466	-1.46848	-2.08995
F43E2.7	-0.976117	-1.93259	Contig65-snapTAU.77	-1.46314	-1.15515
Y46G5A.19	-0.976301	-2.09932	Contig24-snapTAU.210	-1.15332	-2.83721
trm-1	-0.981488	-1.75538	Contig70-snapTAU.109	-1.49374	-1.16791
K08E3.4	-0.981624	-2.13249	Contig36-snapTAU.83	-1.66992	-1.79868
pir-1	-0.983538	-1.98215	Contig24-snapTAU.265	-1.15625	-1.25107
K07H8.10	-0.984066	-2.13946	Contig53-snapTAU.8	-1.50695	-1.62595
Y51A2D.7	-0.9876	-1.92929	Contig14-snapTAU.465	-1.1007	-1.3602
F55A12.2	-0.989525	-1.79742	Contig44-snapTAU.142	-1.11545	-1.71173
cct-5	-0.990454	-1.87629	Contig35-snapTAU.45	-1.2465	-1.13674
Y23H5B.6	-0.990548	-1.87111	Contig10-snapTAU.368	-1.35831	-1.24295
nuo-4	-0.995929	-2.04823	Contig142-snapTAU.21	-1.12814	-1.51839
C44B7.1	-1.00049	-2.19688	Contig19-snapTAU.281	-1.56366	-1.66327
npp-21	-1.00266	-1.98663	Contig31-snapTAU.336	-1.39133	-1.17046
Y25C1A.8	-1.0033	-1.93422	Contig6-snapTAU.385	-1.74754	-1.32896
Y62E10A.13	-1.00614	-1.85521	Contig104-snapTAU.81	-1.42432	-2.91521
W09C5.8	-1.00811	-2.18337	Contig10-snapTAU.341	-1.39115	-1.9174
pro-2	-1.01018	-1.87481	Contig24-snapTAU.270	-1.28073	-0.952076
atp-3	-1.01087	-1.97755	Contig204-snapTAU.3	-1.68972	-2.21317
C08B6.8	-1.0121	-2.08697	Contig33-snapTAU.214	-1.10988	-1.03963
cyn-5	-1.01367	-2.57147	Contig36-snapTAU.127	-1.69498	-2.00431
R74.7	-1.01414	-2.02865	Contig13-snapTAU.373	-1.45153	-1.08707
dnj-30	-1.01561	-1.97231	Contig92-snapTAU.32	-1.22112	-0.938871
mex-1	-1.01684	-2.10818	Contig21-snapTAU.98	-1.7855	-1.5863
paa-1	-1.0179	-2.0337	Contig19-snapTAU.302	-1.20866	-1.30811
sig-7	-1.01887	-1.88019	Contig123-snapTAU.45	-1.15608	-1.15336
prx-19	-1.01911	-2.15987	Contig35-snapTAU.184	-1.21525	-1.08904
T20B12.7	-1.02356	-1.82731	Contig99-snapTAU.33	-1.25604	-1.46814
Y69A2AR.21	-1.02424	-2.10185	Contig40-snapTAU.69	-1.31832	-1.28477
rpt-6	-1.03327	-1.99621	Contig35-snapTAU.112	-1.12026	-1.23814
F38E1.9	-1.03461	-1.98942	Contig88-snapTAU.54	-1.32479	-1.66463
T12G3.5	-1.03562	-1.82115	Contig15-snapTAU.155	-1.18146	-1.26812
rpl-6	-1.0372	-1.95665	Contig35-snapTAU.314	-1.60197	-1.77743
pbs-6	-1.0411	-2.1542	Contig19-snapTAU.326	-1.13413	-1.1426
rla-0	-1.04225	-2.01001	Contig15-snapTAU.91	-1.68315	-1.72815
F56D1.2	-1.04528	-1.18738	Contig24-snapTAU.163	-1.1566	-0.974878
R10D12.13	-1.04565	-1.94672	Contig70-snapTAU.84	-1.79621	-1.67654
Y47D9A.1	-1.0463	-2.10606	Contig100-snapTAU.12	-1.37919	-1.77495
K10H10.2	-1.04735	-3.40203	Contig31-snapTAU.82	-1.22668	-3.37654
F59C6.5	-1.04791	-1.89728	Contig100-snapTAU.47	-1.24186	-2.01047
Y37D8A.10	-1.05175	-2.14346	Contig26-snapTAU.223	-1.3987	-1.74808
elo-1	-1.0518	-2.75926	Contig126-snapTAU.38	-3.72818	-6.03304
lem-3	-1.05417	-2.09436	Contig22-snapTAU.139	-1.36715	-1.28549
coh-3	-1.05744	-1.87716	Contig103-snapTAU.101	-1.43184	-1.20336
rpl-7	-1.05803	-1.94256	Contig22-snapTAU.169	-1.32827	-1.48956
csn-5	-1.05829	-2.04451	Contig17-snapTAU.187	-1.52717	-1.23454
ptc-1	-1.05842	-2.02574	Contig6-snapTAU.432	-1.17165	-1.418
pgam-5	-1.06131	-2.0369	Contig33-snapTAU.63	-1.16265	-1.37924
F45H10.3	-1.06147	-1.95868	Contig75-snapTAU.96	-1.04053	-1.86864
abcf-2	-1.06156	-1.75634	Contig11-snapTAU.576	-1.25194	-1.59616
W04B5.4	-1.06589	-2.03166	Contig2-snapTAU.324	-1.12859	-1.4657
T06D10.2	-1.06668	-2.20121	Contig68-snapTAU.25	-1.73918	-1.03221
tsr-1	-1.07293	-3.04261	Contig6-snapTAU.373	-1.45336	-1.16023
ran-5	-1.07517	-2.06986	Contig65-snapTAU.52	-1.20504	-1.3033
rps-7	-1.07806	-1.71896	Contig22-snapTAU.119	-1.35868	-2.15891
prp-8	-1.0783	-2.05586	Contig11-snapTAU.528	-1.60112	-1.50687
M01E5.3	-1.08324	-2.09959	Contig15-snapTAU.332	-1.80711	-2.05318
C16C10.3	-1.08402	-1.97263	Contig3-snapTAU.426	-1.14278	-1.01374
dnj-19	-1.08747	-2.22048	Contig30-snapTAU.280	-1.52023	-1.57714
T10F2.4	-1.09231	-1.94052	Contig13-snapTAU.395	-1.12081	-0.905083
fars-3	-1.09414	-2.09558	Contig31-snapTAU.126	-1.30061	-1.11218
tag-65	-1.09579	-1.91735	Contig31-snapTAU.290	-1.19473	-1.13956
B0035.12	-1.09874	-2.08731	Contig87-snapTAU.31	-1.28626	-1.21167
ZK265.6	-1.10021	-2.10238	Contig14-snapTAU.205	-1.08928	-1.13322
Y116A8C.13	-1.10022	-1.64775	Contig17-snapTAU.78	-1.06545	-0.738867
2012-04-01	-1.1035	-2.16444	Contig120-snapTAU.29	-1.13137	-1.3808
Y108G3AL.2	-1.1048	-2.27096	Contig44-snapTAU.137	-1.26885	-1.26453
F55C5.8	-1.10853	-2.32844	Contig70-snapTAU.96	-1.41842	-2.04115
F21D5.1	-1.10863	-2.02167	Contig42-snapTAU.94	-1.29005	-1.59115
B0272.3	-1.11049	-2.27784	Contig56-snapTAU.69	-1.10197	-1.36805
rpl-2	-1.11246	-1.82062	Contig47-snapTAU.123	-1.55348	-1.80946
ril-1	-1.11376	-2.16509	Contig146-snapTAU.3	-1.05187	-1.66471
pri-2	-1.11493	-2.0602	Contig141-snapTAU.14	-1.06838	-1.25482
cpb-3	-1.11593	-1.90476	Contig69-snapTAU.108	-1.15628	-1.56261
K04G7.1	-1.11776	-2.19784	Contig37-snapTAU.112	-1.13202	-0.960098
dcap-2	-1.11811	-2.29663	Contig125-snapTAU.24	-1.19462	-1.83803
capg-1	-1.11908	-1.48365	Contig47-snapTAU.39	-1.47417	-1.00797
sod-2	-1.12068	-2.02366	Contig66-snapTAU.90	-1.34893	-1.53511
eat-6	-1.12142	-2.22299	Contig14-snapTAU.55	-1.32778	-2.11914
VF13D12L.1	-1.12264	-1.95223	Contig36-snapTAU.59	-1.58392	-2.6961
F26H9.5	-1.12316	-2.20764	Contig25-snapTAU.158	-2.57253	-3.28651
Y69A2AR.18	-1.12824	-2.22265	Contig81-snapTAU.36	-1.33181	-1.74337
Y39A3CL.4	-1.13358	-2.34766	Contig62-snapTAU.38	-1.31445	-1.30171
rpl-13	-1.13557	-2.03803	Contig22-snapTAU.271	-1.61329	-1.86779
nol-5	-1.13658	-2.08477	Contig100-snapTAU.86	-1.33159	-1.10663
clec-1	-1.13686	-3.74263	Contig64-snapTAU.70	-2.67178	-2.70773
cco-1	-1.13805	-2.3658	Contig68-snapTAU.12	-1.2789	-1.96068
mat-3	-1.14227	-2.1674	Contig11-snapTAU.159	-1.46063	-1.30535
memb-1	-1.14277	-2.54335	Contig15-snapTAU.217	-1.22459	-1.20143
ooc-5	-1.16	-2.1748	Contig15-snapTAU.281	-1.24912	-1.6025
phb-1	-1.16115	-1.89993	Contig22-snapTAU.193	-1.08297	-1.31454
mys-1	-1.16409	-2.09558	Contig41-snapTAU.198	-1.26361	-1.39551
C37C3.2	-1.16545	-2.19659	Contig9-snapTAU.213	-1.63801	-1.78883
C32D5.11	-1.16886	-2.36831	Contig97-snapTAU.122	-1.1048	-1.03309
mppa-1	-1.16916	-1.91509	Contig1-snapTAU.419	-1.32929	-1.14416
Y59A8B.6	-1.17164	-2.07638	Contig44-snapTAU.124	-1.21403	-1.18598
F25H2.4	-1.17192	-2.27584	Contig22-snapTAU.23	-1.76664	-1.60717
K07H8.1	-1.17203	-2.43735	Contig57-snapTAU.58	-1.11138	-1.378
hcp-6	-1.17792	-2.24769	Contig104-snapTAU.124	2.07108	-2.48513
dnj-17	-1.18062	-2.05947	Contig36-snapTAU.15	-1.02759	-0.966904
eef-1G	-1.1827	-1.95565	Contig14-snapTAU.24	-2.58442	-1.91886
abcf-1	-1.18369	-2.03465	Contig1-snapTAU.353	-1.31079	-1.27441
acin-1	-1.18584	-2.05325	Contig3-snapTAU.188	-1.47585	-1.68789
Y54H5A.1	-1.18933	-1.79575	Contig46-snapTAU.133	-1.6556	-1.39544
ruvb-1	-1.19385	-2.17896	Contig1-snapTAU.365	-1.08554	-1.39825
him-3	-1.19604	-1.98402	Contig35-snapTAU.11	-1.16803	-1.13426
F01F1.1	-1.19739	-1.81623	Contig73-snapTAU.12	-1.22294	-1.33866
pms-2	-1.19747	-2.23328	Contig21-snapTAU.67	-1.5171	-1.45662
eat-3	-1.19833	-2.09538	Contig79-snapTAU.97	-1.46802	-1.29944
C43E11.9	-1.20091	-2.15806	Contig100-snapTAU.14	-1.31471	-1.68665
K08D12.3	-1.20262	-2.49299	Contig42-snapTAU.124	-1.36028	-1.69897
eif-3.B	-1.21385	-1.77857	Contig31-snapTAU.161	-1.22005	-1.15002
rpn-12	-1.21785	-2.26424	Contig79-snapTAU.85	-1.14472	-1.29151
F49E12.1	-1.23068	-2.18671	Contig31-snapTAU.293	-1.39689	-1.02429
rps-0	-1.23239	-1.76015	Contig152-snapTAU.19	-1.17588	-1.81821
Y39A1A.14	-1.23243	-2.03336	Contig69-snapTAU.53	-1.39342	-1.43361
F44B9.8	-1.23649	-2.20016	Contig46-snapTAU.57	-1.4908	-1.2793
atp-5	-1.23825	-1.92403	Contig119-snapTAU.21	-1.32254	-2.02528
eif-3.K	-1.24029	-2.61368	Contig0-snapTAU.437	-1.11828	-1.30557
fars-1	-1.2421	-2.23147	Contig44-snapTAU.121	-1.19827	-1.52603
D2045.2	-1.24219	-2.39252	Contig2-snapTAU.6	-1.47725	-1.87783
rsp-6	-1.24678	-2.17321	Contig79-snapTAU.54	-1.60563	-1.87375
pbs-2	-1.24869	-2.05268	Contig102-snapTAU.18	-1.13176	-1.20034
cct-2	-1.25464	-1.6893	Contig31-snapTAU.247	-1.09065	-1.455
kup-1	-1.25548	-1.93892	Contig14-snapTAU.88	-1.10101	-1.11788
spt-5	-1.25917	-2.10189	Contig41-snapTAU.169	-1.25642	-1.32407
F35F11.1	-1.2601	-2.51733	Contig14-snapTAU.285	-1.47756	-1.09999
rpt-3	-1.26053	-2.13751	Contig12-snapTAU.395	-1.30102	-1.27241
C04C3.3	-1.26058	-2.0756	Contig110-snapTAU.68	-1.92046	-2.17786
atp-2	-1.26658	-2.22854	Contig101-snapTAU.10	-1.60209	-1.8992
K01G5.5	-1.26742	-1.53722	Contig112-snapTAU.1	-1.50877	-1.20409
rbx-1	-1.26958	-2.12704	Contig6-snapTAU.281	-1.36165	-1.70088
T02H6.11	-1.27491	-1.81866	Contig1-snapTAU.352	-1.07103	-1.90081
vha-19	-1.2799	-2.78686	Contig75-snapTAU.39	-1.07973	-2.01665
rsp-1	-1.28303	-2.31686	Contig0-snapTAU.306	-1.791	-1.2475
npp-22	-1.28409	-2.21986	Contig9-snapTAU.52	-1.1935	-1.19437
tct-1	-1.28418	-2.26892	Contig15-snapTAU.92	-1.1839	-1.55591
F01G4.6	-1.28848	-2.36142	Contig109-snapTAU.39	-1.66029	-1.59491
cpr-6	-1.28876	-4.34099	Contig49-snapTAU.60	-2.77418	-5.38431
zen-4	-1.29241	-2.22492	Contig105-snapTAU.17	-1.37169	-1.11468
icl-1	-1.29632	-2.43707	Contig19-snapTAU.135	-1.80536	-1.24397
hip-1	-1.29662	-1.74204	Contig11-snapTAU.312	-1.09931	-1.22146
rps-2	-1.29694	-2.21629	Contig41-snapTAU.90	-1.37207	-1.94274
drsh-1	-1.2986	-2.20468	Contig21-snapTAU.165	-1.59824	-1.50278
C16A3.5	-1.30414	-1.98556	Contig22-snapTAU.301	-1.15574	-1.77337
rpl-27	-1.30644	-2.11376	Contig95-snapTAU.9	-1.28116	-1.31938
rps-8	-1.30649	-2.00105	Contig36-snapTAU.149	-1.32344	-1.6618
K11G12.5	-1.30921	-2.98447	Contig77-snapTAU.34	-1.66485	-2.26586
fbp-1	-1.31321	-2.44013	Contig37-snapTAU.162	-1.5207	-2.24132
rpl-19	-1.31407	-2.03904	Contig56-snapTAU.187	-1.19432	-1.31164
Y57G11C.9	-1.31615	-2.15387	Contig1-snapTAU.23	-1.68076	-1.29089
aars-2	-1.32003	-2.30376	Contig141-snapTAU.33	-1.25839	-1.24476
tag-298	-1.32043	-2.5695	Contig123-snapTAU.29	-1.36631	-1.54052
rpl-3	-1.32288	-1.99556	Contig19-snapTAU.266	-1.33934	-1.71456
yop-1	-1.32553	-2.21811	Contig95-snapTAU.56	-1.32442	-1.33156
cogc-4	-1.32601	-2.536	Contig7-snapTAU.41	-1.21023	-1.16432
dnj-22	-1.32974	-2.04892	Contig100-snapTAU.72	-1.06216	-1.09913
rpl-33	-1.33012	-2.05965	Contig24-snapTAU.135	-1.08519	-1.70069
F25B4.1	-1.33633	-2.44995	Contig70-snapTAU.112	-1.37933	-2.29787
czw-1	-1.33774	-2.16104	Contig56-snapTAU.70	-1.18854	-1.10287
cyp-31A3	-1.33918	-2.10615	Contig105-snapTAU.4	-1.11874	-1.50828
Y44F5A.1	-1.34177	-2.14619	Contig13-snapTAU.8	-1.23478	-1.25607
F14B4.2	-1.35448	-2.03862	Contig10-snapTAU.559	-1.58978	-1.35104
Y71H2AM.5	-1.35539	-2.26664	Contig35-snapTAU.301	-1.36017	-2.01135
cpl-1	-1.35829	-4.13495	Contig120-snapTAU.59	-1.82388	-2.38552
prdx-2	-1.36001	-2.32758	Contig24-snapTAU.327	-1.5949	-2.31292
rsp-3	-1.36043	-2.26667	Contig11-snapTAU.540	-1.43765	-1.50217
rpl-24.1	-1.36163	-1.94534	Contig103-snapTAU.44	-1.18826	-1.81649
C32F10.8	-1.36376	-2.08053	Contig103-snapTAU.132	-1.08257	-1.44923
C56G2.7	-1.36806	-2.21253	Contig11-snapTAU.416	-1.29598	-1.27807
rpl-4	-1.37086	-2.06595	Contig147-snapTAU.1	-1.66629	-1.71876
ucr-1	-1.37557	-1.91595	Contig11-snapTAU.546	-1.49008	-1.61407
gad-1	-1.38098	-2.32665	Contig26-snapTAU.100	-1.41774	-1.28645
uba-1	-1.38463	-2.33411	Contig48-snapTAU.90	-1.64207	-1.39119
hel-1	-1.38684	-2.28924	Contig15-snapTAU.88	-1.50274	-1.31257
rps-12	-1.38839	-1.9874	Contig112-snapTAU.8	-1.11398	-1.9484
pps-1	-1.38989	-2.44571	Contig125-snapTAU.57	-1.40843	-1.63893
C15H9.9	-1.39019	-3.13962	Contig90-snapTAU.40	-1.32973	-2.70375
tag-320	-1.39196	-3.27144	Contig18-snapTAU.98	-1.82012	-2.27177
snr-2	-1.39387	-1.95176	Contig333-snapTAU.1	-1.23773	-1.06936
sec-24.1	-1.39565	-2.48112	Contig174-snapTAU.13	-1.36431	-1.63413
fib-1	-1.39721	-1.98557	Contig20-snapTAU.273	-2.03613	-1.68805
rpl-5	-1.39789	-2.14632	Contig15-snapTAU.103	-1.95165	-1.80721
asp-4	-1.39891	-3.41176	Contig63-snapTAU.111	-1.91922	-6.74775
mcm-4	-1.40575	-2.08278	Contig3-snapTAU.140	-1.86	-1.26365
rps-3	-1.41052	-2.10349	Contig101-snapTAU.39	-1.43095	-1.85914
R04F11.2	-1.41395	-2.08806	Contig9-snapTAU.410	-1.34475	-1.75205
C44E4.4	-1.41551	-2.16177	Contig95-snapTAU.14	-1.34312	-1.55464
rsp-8	-1.41771	-2.27532	Contig11-snapTAU.7	-1.17763	-0.960717
C01H6.9	-1.4215	-2.1971	Contig41-snapTAU.98	-1.17211	-0.789872
rpl-7A	-1.42235	-2.05809	Contig19-snapTAU.45	-1.33487	-1.78144
rpn-5	-1.42864	-2.18887	Contig31-snapTAU.192	-1.10906	-0.940035
rack-1	-1.42904	-2.37028	Contig61-snapTAU.75	-1.98153	-1.70242
rpl-12	-1.43688	-2.21326	Contig41-snapTAU.178	-1.13891	-1.23713
eef-2	-1.44353	-2.14009	Contig261-snapTAU.3	-2.02843	-1.9239
chp-1	-1.44357	-2.36286	Contig100-snapTAU.8	-1.30812	-1.01472
R53.4	-1.44511	-2.01516	Contig31-snapTAU.372	-1.33379	-1.90306
nars-2	-1.44843	-2.31956	Contig112-snapTAU.45	-1.20089	-1.569
cir-1	-1.44931	-2.42819	Contig10-snapTAU.508	-1.14289	-1.02655
pdi-3	-1.46151	-2.39782	Contig120-snapTAU.19	-1.8876	-2.35825
eif-1.A	-1.46206	-2.16986	Contig109-snapTAU.56	-1.38826	-1.44406
F44E7.4	-1.4644	-2.21734	Contig0-snapTAU.792	-1.09684	-1.17827
eef-1A.2	-1.46964	-1.9984	Contig22-snapTAU.297	-1.58463	-1.68018
eef-1B.1	-1.47081	-2.19648	Contig73-snapTAU.2	-1.75865	-1.67607
sptl-1	-1.47335	-2.84279	Contig15-snapTAU.269	-2.11607	-2.28707
pyc-1	-1.47447	-2.53864	Contig30-snapTAU.339	-1.40516	-1.92437
egg-5	-1.4816	-1.98086	Contig26-snapTAU.41	-1.91734	-1.6534
B0365.1	-1.48457	-2.28446	Contig19-snapTAU.311	-1.99703	-2.80453
cpg-4	-1.48858	-2.1797	Contig30-snapTAU.133	-1.14676	-1.05749
ZK616.4	-1.48874	-2.35466	Contig109-snapTAU.47	-1.1677	-1.19254
ima-2	-1.49163	-1.98428	Contig3-snapTAU.348	-1.44039	-1.49849
tag-173	-1.4923	-2.69977	Contig3-snapTAU.176	-1.36979	-1.86374
rpl-20	-1.49279	-2.06546	Contig81-snapTAU.14	-1.18098	-2.29928
H28O16.1	-1.49348	-2.32683	Contig95-snapTAU.21	-1.8824	-1.90102
R11A5.4	-1.49491	-2.53727	Contig2-snapTAU.251	-2.40162	-1.90466
Y39E4A.3	-1.49673	-2.78458	Contig46-snapTAU.61	-1.55218	-1.65328
egg-3	-1.49797	-2.12484	Contig42-snapTAU.121	-1.20823	-1.25692
hmg-4	-1.50817	-2.30254	Contig11-snapTAU.2	-1.09979	-1.21284
Y82E9BR.3	-1.50864	-2.15201	Contig56-snapTAU.89	-1.43634	-1.40313
smc-6	-1.50996	-2.14118	Contig75-snapTAU.125	-1.33056	-1.2266
egg-1	-1.5123	-2.54764	Contig7-snapTAU.34	-2.01952	-1.88622
F58F12.1	-1.51631	-2.08783	Contig31-snapTAU.194	-1.16568	-1.74077
LLC1.3	-1.51729	-1.77386	Contig133-snapTAU.12	-1.4669	-1.77437
F27C8.6	-1.5194	-1.93069	Contig18-snapTAU.46	-1.68149	-1.5426
cey-2	-1.52301	-2.18015	Contig194-snapTAU.5	-1.56676	-1.71359
daf-21	-1.53016	-2.11409	Contig0-snapTAU.360	-1.72186	-1.24693
D2096.8	-1.53295	-2.41612	Contig27-snapTAU.141	-1.3476	-1.12636
W02F12.5	-1.53469	-1.99067	Contig179-snapTAU.10	-1.39416	-1.32213
cts-1	-1.53564	-2.27243	Contig0-snapTAU.384	-1.41326	-1.62207
F53A2.7	-1.53781	-2.4882	Contig11-snapTAU.354	-1.27211	-1.44435
plk-1	-1.55859	-2.19683	Contig105-snapTAU.23	-1.27897	-1.14456
glh-1	-1.56569	-2.23879	Contig123-snapTAU.4	-2.32176	-1.18934
rsp-7	-1.57501	-2.30248	Contig97-snapTAU.130	-1.33117	-1.13365
gpi-1	-1.58559	-2.46357	Contig74-snapTAU.8	-1.03243	-1.80171
R12C12.1	-1.58585	-4.35222	Contig33-snapTAU.231	-1.68352	-3.36655
trap-4	-1.58733	-2.87033	Contig331-snapTAU.1	-1.53865	-2.48408
mdf-1	-1.5909	-2.51018	Contig31-snapTAU.210	-1.16252	-1.10768
F22F7.1	-1.59706	-2.8521	Contig14-snapTAU.291	-3.20689	-4.77579
F18E2.1	-1.59746	-6.22974	Contig20-snapTAU.267	-1.25605	-4.21233
cdk-1	-1.60342	-2.1268	Contig41-snapTAU.123	-1.20926	-1.3327
ubq-1	-1.60904	-1.95672	Contig35-snapTAU.309	-2.11241	-1.70989
npp-11	-1.61568	-2.18655	Contig56-snapTAU.193	-1.48702	-1.42871
pho-1	-1.63126	-5.18079	Contig5-snapTAU.279	-1.2563	-1.50246
rme-2	-1.63318	-2.26807	Contig35-snapTAU.172	-1.59935	-1.77879
mdh-2	-1.63623	-2.14736	Contig35-snapTAU.143	-1.99245	-2.16273
Y43F8C.13	-1.64148	-5.12495	Contig137-snapTAU.17	-1.23045	-4.22398
eef-1B.2	-1.64313	-2.34228	Contig49-snapTAU.111	-1.58909	-1.82256
F58E10.3	-1.65756	-2.08788	Contig0-snapTAU.39	-2.74491	-1.8915
Y24D9A.8	-1.66159	-2.69329	Contig44-snapTAU.208	-1.21134	-2.65573
Y43F4B.5	-1.66703	-2.52546	Contig314-snapTAU.1	-1.01913	-2.33921
enol-1	-1.66986	-2.46587	Contig7-snapTAU.150	-2.17763	-2.22093
inf-1	-1.67226	-1.98358	Contig1-snapTAU.262	-1.12483	-1.98526
ran-1	-1.67587	-2.09082	Contig112-snapTAU.2	-1.21084	-1.65632
alh-9	-1.67847	-2.74135	Contig69-snapTAU.71	-1.59127	-1.97179
chs-1	-1.67891	-1.92416	Contig139-snapTAU.62	-1.28033	-1.266
Y22D7AL.10	-1.68062	-2.46269	Contig11-snapTAU.460	-1.14385	-1.50954
R05G6.7	-1.68741	-2.44461	Contig17-snapTAU.71	-1.9488	-1.95082
lbp-6	-1.69121	-3.51267	Contig120-snapTAU.9	-1.76234	-2.92873
tba-1	-1.69129	-2.17464	Contig31-snapTAU.268	-2.31968	-2.15462
rnr-1	-1.70632	-1.98203	Contig11-snapTAU.573	-1.27284	-1.63567
cpz-1	-1.70659	-3.7521	Contig30-snapTAU.82	-2.10498	-6.50626
dut-1	-1.70696	-2.06365	Contig42-snapTAU.125	-1.12659	-1.56593
vig-1	-1.71468	-2.28925	Contig6-snapTAU.359	-1.97347	-1.5711
F07A11.2	-1.71795	-2.55633	Contig43-snapTAU.188	-1.9284	-1.88848
ZC395.10	-1.7266	-2.1161	Contig11-snapTAU.567	-1.24341	-1.06861
mdh-1	-1.72904	-2.66793	Contig30-snapTAU.245	-2.12883	-2.06033
fkb-2	-1.74979	-2.62527	Contig86-snapTAU.45	-1.13751	-1.29124
prg-1	-1.75187	-2.44335	Contig141-snapTAU.32	-1.38149	-0.816944
ZK829.4	-1.75495	-2.3292	Contig53-snapTAU.147	-2.44751	-2.5364
ahcy-1	-1.76802	-2.53406	Contig118-snapTAU.27	-2.52821	-2.51241
imb-3	-1.81374	-2.43391	Contig56-snapTAU.165	-1.26178	-1.24688
cyb-3	-1.83062	-2.38959	Contig37-snapTAU.102	-2.05846	-1.63877
F09F7.4	-1.83552	-2.76947	Contig99-snapTAU.36	-2.33873	-3.26427
tkt-1	-1.83954	-2.54832	Contig125-snapTAU.43	-1.68522	-2.43811
hsp-1	-1.85182	-2.40371	Contig81-snapTAU.16	-1.94467	-1.1802
T25B9.9	-1.87982	-2.84408	Contig104-snapTAU.105	-1.38763	-2.22858
T22F3.3	-1.92299	-2.65144	Contig14-snapTAU.346	-1.33513	-1.26949
trap-3	-1.95525	-3.27165	Contig61-snapTAU.101	-1.81038	-2.50595
pam-1	-1.96548	-2.48488	Contig44-snapTAU.197	-1.78206	-1.53837
F42A8.1	-1.97692	-3.60209	Contig31-snapTAU.198	-3.97151	-3.39424
T02G5.7	-1.98946	-2.87894	Contig6-snapTAU.318	-1.04501	-2.111
cpg-3	-2.01826	-1.61022	Contig0-snapTAU.391	-1.90338	-1.90157
pmt-2	-2.04487	-3.9967	Contig53-snapTAU.140	-2.39221	-3.99303
idh-1	-2.13925	-2.69372	Contig104-snapTAU.84	-3.25543	-3.98422
smd-1	-2.14142	-3.16811	Contig51-snapTAU.172	-1.43595	-3.16552
trap-2	-2.21426	-3.94309	Contig77-snapTAU.45	-1.29031	-2.87711
car-1	-2.3575	-2.42209	Contig100-snapTAU.65	-1.50895	-1.13705
ech-6	-2.37045	-2.94437	Contig12-snapTAU.304	-1.26809	-3.3567
Y38F1A.6	-3.19734	-4.73339	Contig12-snapTAU.305	-4.52248	-4.80452
pmp-5	-3.52223	-4.3	Contig87-snapTAU.151	-2.72742	-6.14623
