# Supplementary material for: System Wide Analysis of the Evolution of Innate Immunity in the Nematode Model Species Caenorhabditis elegans and Pristionchus pacificus
Source: PLoS One. 2012 Sep 28;7(9):e44255. doi: 10.1371/journal.pone.0044255 (PMC3461006; doi:10.1371/journal.pone.0044255)
Supplement: Table S9 — Features of pioneer genes differentially expressed on any of the four pathogens in P. pacificus . (XLSX) [file pone.0044255.s014.xlsx]

## Sheet: Table S9
Table S9 :Features of the 832 pioneer genes differentially expressed on any of the four pathogens in P. pacificus. Upregulated genes are marked in green, down-regulated genes are marked in orange. AMP predictions are done only for genes encoding for products less than 100 amino acids. (na = not applicable)
Pioneer Gene ID	logFC_Bthu	logFC_Saur	logFC_Smar	logFC_Xnem	nCommon = Number of profiles across which this gene is common	PeptideLength	signalP	AMP
Contig36-snapTAU.126	1.94622	1.73536	1.4541	0.680921	4	124	Y	na
Contig33-snapTAU.202	1.67474	3.56332	2.77847	1.75383	4	138	N	na
Contig67-snapTAU.81	1.2666	1.62242	2.18734	2.55991	4	228	Y	na
Contig25-snapTAU.95	1.55993	1.70641	1.48605	2.16888	4	237	N	na
Contig67-snapTAU.135	0	-2.86939	-5.17504	-3.27415	3	93	N	AMP
Contig81-snapTAU.64	0	1.57981	1.34331	0.695244	3	124	N	na
Contig17-snapTAU.148	0	1.50585	1.37876	0.755578	3	140	Y	na
Contig39-snapTAU.40	0	-1.60785	-2.10039	0.738702	3	147	Y	na
Contig42-snapTAU.227	0	2.42471	2.44147	-1.40999	3	154	Y	na
Contig145-snapTAU.32	0	-3.49899	-2.8295	-3.29158	3	164	Y	na
Contig41-snapTAU.195	-2.10848	-2.5906	0	-3.68051	3	193	Y	na
Contig47-snapTAU.84	-0.733137	-1.73171	0	-2.11518	3	196	N	na
Contig1-snapTAU.156	0	2.62794	3.02327	3.56077	3	203	N	na
Contig44-snapTAU.44	0	1.78027	1.58307	-3.29731	3	217	Y	na
Contig25-snapTAU.94	0	-2.2791	-2.08084	-3.38833	3	265	N	na
Contig8-snapTAU.500	0	-1.59969	-1.65734	-3.09371	3	347	Y	na
Contig76-snapTAU.74	0	-1.49974	-1.81923	-2.33505	3	371	Y	na
Contig22-snapTAU.81	-0.941355	-1.41671	0	-1.44252	3	401	N	na
Contig38-snapTAU.102	-2.19952	-2.53086	0	-1.87802	3	67	N	Non-AMP
Contig0-snapTAU.344	0	1.83055	3.10249	-2.49182	3	82	N	Non-AMP
Contig1-snapTAU.443	0	1.6803	1.82159	1.89035	3	83	N	Non-AMP
Contig81-snapTAU.93	1.14275	3.06011	3.7219	0	3	85	Y	Non-AMP
Contig62-snapTAU.15	1.98653	4.27725	4.65095	0	3	86	N	Non-AMP
Contig145-snapTAU.27	1.4668	0	-1.38595	-2.10443	3	88	Y	Non-AMP
Contig42-snapTAU.228	0	2.31603	2.33198	-1.01243	3	89	N	Non-AMP
Contig4390-snapTAU.1	0	0	-1.64457	-1.26121	2	68	N	AMP
Contig46-snapTAU.95	0	0	1.21219	-1.4605	2	75	N	AMP
Contig93-snapTAU.64	0	0	-1.37083	-1.49147	2	94	Y	AMP
Contig8-snapTAU.158	0	0	-1.32336	-1.43044	2	97	Y	AMP
Contig19-snapTAU.197	0	-1.39848	0	-2.40059	2	100	Y	AMP
Contig10-snapTAU.207	0	0	-2.62339	-4.01331	2	101	Y	na
Contig11-snapTAU.400	0	0	1.99502	1.39129	2	101	N	na
Contig30-snapTAU.1	0	0	-1.63	-1.68056	2	103	N	na
Contig99-snapTAU.67	0	0	-1.42052	-1.64068	2	103	N	na
Contig8-snapTAU.59	1.1618	3.03617	0	0	2	105	N	na
Contig56-snapTAU.151	0	1.76419	0	-3.42556	2	106	Y	na
Contig0-snapTAU.588	0	0	1.53397	-1.53781	2	107	Y	na
Contig21-snapTAU.182	0	-3.46233	0	-4.59608	2	109	Y	na
Contig17-snapTAU.264	0	2.27669	3.03639	0	2	109	N	na
Contig2-snapTAU.384	0	0	-1.19466	-1.29818	2	110	N	na
Contig77-snapTAU.148	0	0	-1.93058	-1.63227	2	112	Y	na
Contig66-snapTAU.71	0	0	-1.2565	-1.19394	2	112	Y	na
Contig112-snapTAU.12	0	0	-1.12023	-0.918546	2	112	N	na
Contig18-snapTAU.249	0	0	1.69072	-1.50906	2	113	N	na
Contig7-snapTAU.220	0	0	-1.4442	-1.31673	2	113	N	na
Contig21-snapTAU.155	0	0	-1.21693	-1.11139	2	113	N	na
Contig16-snapTAU.252	0	0	-1.64126	-5.80865	2	117	N	na
Contig27-snapTAU.150	0	0	-1.842	-1.34277	2	117	N	na
Contig75-snapTAU.59	-0.892567	0	0	-1.47142	2	119	Y	na
Contig1-snapTAU.351	0	0	-1.0364	-0.970859	2	121	N	na
Contig22-snapTAU.225	0	0	1.26632	-1.04949	2	125	N	na
Contig2-snapTAU.31	0	0	-1.13449	-0.925597	2	126	N	na
Contig6-snapTAU.6	1.12724	0	0	0.989482	2	130	N	na
Contig3-snapTAU.441	0	0	-1.18871	-1.30754	2	138	N	na
Contig2-snapTAU.291	0	0	-1.03365	-1.15438	2	139	N	na
Contig11-snapTAU.501	1.11954	0	0	-0.554951	2	140	N	na
Contig7-snapTAU.7	0	0	1.99503	-1.47637	2	141	Y	na
Contig30-snapTAU.325	0	0	-1.25941	-1.7171	2	143	Y	na
Contig0-snapTAU.528	0	1.9143	0	1.15673	2	145	N	na
Contig28-snapTAU.247	0	-1.63894	0	-2.77085	2	147	N	na
Contig20-snapTAU.133	0	0	1.9344	-1.50361	2	150	N	na
Contig145-snapTAU.33	0	0	-3.10046	-2.5099	2	156	Y	na
Contig22-snapTAU.114	0	0	2.0069	-2.47042	2	156	N	na
Contig145-snapTAU.30	0	0	-4.70061	-6.48045	2	158	Y	na
Contig53-snapTAU.25	0	0	-1.1131	-0.953566	2	158	N	na
Contig81-snapTAU.71	0	-1.59479	0	-4.86784	2	161	N	na
Contig132-snapTAU.2	0	1.97153	0	1.98689	2	161	N	na
Contig28-snapTAU.243	0	-2.08429	0	-2.41153	2	162	N	na
Contig104-snapTAU.70	0	0	1.14984	0.784877	2	163	N	na
Contig145-snapTAU.35	0	0	-3.0855	-4.69635	2	166	Y	na
Contig39-snapTAU.106	0	0	-1.22367	-1.63103	2	168	N	na
Contig73-snapTAU.105	0	0	-2.2961	-4.70975	2	173	N	na
Contig78-snapTAU.77	-0.841444	0	0	-2.72361	2	173	Y	na
Contig88-snapTAU.75	0	0	2.09713	-2.26918	2	175	N	na
Contig28-snapTAU.238	0	0	-1.83563	-1.11564	2	175	N	na
Contig1-snapTAU.154	0	0	2.42828	2.45708	2	176	N	na
Contig0-snapTAU.508	0	0	-1.17429	-1.3747	2	177	N	na
Contig158-snapTAU.9	0	0	-1.37291	-1.44271	2	179	N	na
Contig7-snapTAU.93	0	0	-1.21318	-1.43317	2	180	N	na
Contig19-snapTAU.17	0	0	-2.72001	-6.69664	2	183	N	na
Contig19-snapTAU.20	0	0	-3.94568	-5.38356	2	184	N	na
Contig143-snapTAU.31	1.29216	0	0	-1.24181	2	186	N	na
Contig5-snapTAU.74	0	0	-1.36304	-1.97982	2	188	Y	na
Contig35-snapTAU.267	0	0	-1.27315	-2.8247	2	190	N	na
Contig108-snapTAU.34	0	0	-1.22889	-1.10456	2	191	N	na
Contig122-snapTAU.54	0	0	1.16795	0.894933	2	192	Y	na
Contig115-snapTAU.1	0	0	-1.55496	-2.90994	2	195	Y	na
Contig67-snapTAU.164	0	1.35244	0	1.11504	2	195	Y	na
Contig5-snapTAU.329	0.819895	0	0	-2.47223	2	197	Y	na
Contig1-snapTAU.538	0	0	1.43781	1.30533	2	198	Y	na
Contig94-snapTAU.82	0	0	-1.33735	-1.6501	2	199	N	na
Contig8-snapTAU.23	0	0	-1.22206	-2.48235	2	201	Y	na
Contig42-snapTAU.229	0	1.87441	0	2.70004	2	202	N	na
Contig39-snapTAU.55	0	0	-1.61515	1.03538	2	203	Y	na
Contig12-snapTAU.532	0.954895	0	0	-1.16241	2	204	Y	na
Contig63-snapTAU.52	0	0	1.94821	-2.21595	2	206	N	na
Contig125-snapTAU.31	0	0	-1.92977	-1.58191	2	208	Y	na
Contig26-snapTAU.19	0	0	-1.36474	-1.75038	2	210	N	na
Contig11-snapTAU.153	0	0	-1.14568	-2.45543	2	215	Y	na
Contig39-snapTAU.36	0	0	-2.93144	-1.02372	2	219	Y	na
Contig2-snapTAU.398	0	0	-1.27221	-1.65589	2	220	Y	na
Contig35-snapTAU.152	0	0	-1.15969	-1.29313	2	221	N	na
Contig23-snapTAU.134	0.983365	0	3.22199	0	2	227	N	na
Contig218-snapTAU.3	0	0	-1.37479	-1.17457	2	234	Y	na
Contig13-snapTAU.42	0	0	-1.28255	-1.08392	2	235	N	na
Contig24-snapTAU.188	0	0	1.46571	-0.95907	2	243	Y	na
Contig93-snapTAU.74	0	0	1.18838	0.698506	2	250	Y	na
Contig7-snapTAU.307	0	0	-1.53978	-0.67618	2	260	N	na
Contig54-snapTAU.82	0	0	-1.41271	-2.15802	2	263	Y	na
Contig28-snapTAU.61	0	2.14041	0	1.35182	2	263	N	na
Contig52-snapTAU.99	0	1.9934	0	1.24753	2	270	N	na
Contig48-snapTAU.11	0	0	1.36679	-2.60821	2	271	N	na
Contig22-snapTAU.222	0	0	-1.12398	-1.10981	2	272	N	na
Contig0-snapTAU.414	0	0	-1.26345	-1.14838	2	273	N	na
Contig2-snapTAU.353	0	0	-1.14386	-1.29966	2	274	Y	na
Contig12-snapTAU.522	0	0	-1.14201	-1.59395	2	280	N	na
Contig38-snapTAU.177	0	0	-1.1554	-1.82062	2	284	N	na
Contig48-snapTAU.59	0	1.36074	0	0.829717	2	287	N	na
Contig14-snapTAU.333	1.47531	0	0	0.726176	2	290	N	na
Contig16-snapTAU.56	0	0	-1.33383	-1.39719	2	292	N	na
Contig7-snapTAU.181	0	0	-1.49099	-1.5609	2	302	N	na
Contig27-snapTAU.69	0	0	-1.40597	-1.30442	2	304	N	na
Contig6-snapTAU.329	0	0	-1.15955	-1.19474	2	305	Y	na
Contig24-snapTAU.294	0	0	-1.62908	-1.61622	2	313	N	na
Contig141-snapTAU.35	0	0	-1.12243	-1.16049	2	313	N	na
Contig25-snapTAU.84	0	0	1.59306	-1.8169	2	320	N	na
Contig19-snapTAU.207	1.73353	0	0	-2.05531	2	333	Y	na
Contig81-snapTAU.120	0	0	-1.14491	-1.65718	2	341	N	na
Contig61-snapTAU.122	0	0	-1.46733	-1.87851	2	357	N	na
Contig1-snapTAU.421	0	0	-1.41224	-1.28278	2	360	N	na
Contig10-snapTAU.110	0	0	-1.53513	-1.18855	2	361	N	na
Contig25-snapTAU.96	-0.940037	0	0	-0.895953	2	364	N	na
Contig19-snapTAU.206	0	0	1.56451	-1.00887	2	366	Y	na
Contig56-snapTAU.2	0	0	-1.06904	-1.35653	2	368	N	na
Contig35-snapTAU.253	0	0	-1.21471	-1.33162	2	371	N	na
Contig7-snapTAU.481	0	0	-1.58992	-1.90206	2	391	N	na
Contig68-snapTAU.121	1.84816	0	1.1158	0	2	398	N	na
Contig36-snapTAU.217	0	1.84238	0	-2.02189	2	421	N	na
Contig3-snapTAU.450	0	0	-1.11571	-1.15378	2	459	N	na
Contig99-snapTAU.35	0	0	-2.19033	-1.94981	2	461	N	na
Contig128-snapTAU.24	0	-1.32311	0	-1.27289	2	496	N	na
Contig111-snapTAU.38	0	0	-1.30494	-0.866715	2	580	N	na
Contig18-snapTAU.158	0	0	-1.21282	-1.2419	2	597	N	na
Contig3-snapTAU.227	0	0	-1.58234	-1.76813	2	903	N	na
Contig4229-snapTAU.1	0	0	-1.5921	-1.26852	2	59	N	Non-AMP
Contig18-snapTAU.152	0	0	-1.37387	-1.12771	2	60	N	Non-AMP
Contig15-snapTAU.317	0	0	-1.57089	-1.28543	2	65	N	Non-AMP
Contig89-snapTAU.36	0	0	1.56147	-0.87275	2	65	Y	Non-AMP
Contig87-snapTAU.29	0	0	-1.13823	-1.08952	2	67	N	Non-AMP
Contig24-snapTAU.14	0	0	-1.51744	-0.773616	2	67	N	Non-AMP
Contig48-snapTAU.127	0	-2.60207	0	-3.80494	2	68	N	Non-AMP
Contig0-snapTAU.467	0	2.20683	3.10924	0	2	69	N	Non-AMP
Contig98-snapTAU.29	0	0	-1.03809	-1.29152	2	74	Y	Non-AMP
Contig118-snapTAU.48	0	0	-1.56785	-0.827194	2	75	Y	Non-AMP
Contig0-snapTAU.135	0	0	-1.81192	-2.23715	2	76	N	Non-AMP
Contig43-snapTAU.220	0	2.35684	0	2.6715	2	78	N	Non-AMP
Contig52-snapTAU.56	1.21567	0	0	0.897197	2	81	N	Non-AMP
Contig42-snapTAU.74	0	1.76747	0	-0.739157	2	92	N	Non-AMP
Contig14-snapTAU.126	0	0	1.39121	1.71632	2	93	Y	Non-AMP
Contig36-snapTAU.81	0	0	1.36771	-1.95321	2	94	N	Non-AMP
Contig88-snapTAU.83	0	0	0	-0.989093	1	64	N	AMP
Contig71-snapTAU.108	0	0	0	0.904324	1	75	N	AMP
Contig159-snapTAU.14	0	0	0	1.38409	1	79	N	AMP
Contig0-snapTAU.727	0	0	0	-0.993414	1	81	Y	AMP
Contig148-snapTAU.5	0	0	0	-0.710476	1	82	N	AMP
Contig6-snapTAU.239	0	0	-2.26374	0	1	85	N	AMP
Contig43-snapTAU.196	0	0	0	-6.01389	1	89	N	AMP
Contig124-snapTAU.30	0	0	1.09461	0	1	89	N	AMP
Contig32-snapTAU.212	0	0	0	0.649171	1	89	N	AMP
Contig53-snapTAU.37	0	0	0	-1.81824	1	92	N	AMP
Contig67-snapTAU.129	0	0	0	1.47274	1	92	N	AMP
Contig73-snapTAU.99	0	0	0	-1.17202	1	94	N	AMP
Contig109-snapTAU.9	0	0	0	-1.00814	1	95	N	AMP
Contig140-snapTAU.23	0	0	0	-0.71327	1	95	N	AMP
Contig214-snapTAU.4	0	0	0	0.740594	1	96	N	AMP
Contig67-snapTAU.130	0	0	0	1.1779	1	96	N	AMP
Contig14-snapTAU.481	0	0	0	-1.65075	1	98	N	AMP
Contig69-snapTAU.85	0	0	0	-1.09693	1	99	N	AMP
Contig77-snapTAU.146	0	0	0	-1.03384	1	99	N	AMP
Contig28-snapTAU.138	0	0	0	1.1896	1	99	N	AMP
Contig57-snapTAU.38	0	0	0	-2.63643	1	100	N	AMP
Contig64-snapTAU.49	0	0	0	-0.669405	1	101	Y	na
Contig22-snapTAU.113	0	0	1.36483	0	1	102	N	na
Contig129-snapTAU.47	0	0	0	-1.38813	1	103	Y	na
Contig32-snapTAU.192	0	0	0	-0.748433	1	103	Y	na
Contig21-snapTAU.181	0	1.50576	0	0	1	103	Y	na
Contig20-snapTAU.259	0	0	0	1.25925	1	103	Y	na
Contig27-snapTAU.8	0	0	0	1.78125	1	103	Y	na
Contig1-snapTAU.337	0	0	0	-1.93433	1	104	N	na
Contig6-snapTAU.130	0	0	0	-1.68024	1	104	N	na
Contig5-snapTAU.140	0	0	0	-1.23893	1	104	Y	na
Contig2132-snapTAU.1	0	0	0	-0.970671	1	104	N	na
Contig4-snapTAU.44	0	0	0	-0.700241	1	104	Y	na
Contig4-snapTAU.144	0	0	-1.8236	0	1	104	N	na
Contig113-snapTAU.60	0	2.40513	0	0	1	104	N	na
Contig120-snapTAU.25	0	0	0	-1.75238	1	105	N	na
Contig25-snapTAU.104	0	0	0	-1.05858	1	105	Y	na
Contig106-snapTAU.34	0	0	0	-0.652221	1	105	N	na
Contig80-snapTAU.49	0	0	0	-1.79885	1	106	Y	na
Contig3-snapTAU.245	0	0	0	-1.56396	1	106	Y	na
Contig38-snapTAU.71	0	0	0	-1.54954	1	106	N	na
Contig7-snapTAU.295	0.814834	0	0	0	1	106	N	na
Contig7-snapTAU.20	0	0	0	1.16272	1	106	N	na
Contig15-snapTAU.146	0	0	0	1.46494	1	106	Y	na
Contig28-snapTAU.188	0	0	0	-1.14372	1	107	N	na
Contig0-snapTAU.447	0	0	0	1.11571	1	107	Y	na
Contig28-snapTAU.236	0	0	0	0.670537	1	108	N	na
Contig25-snapTAU.105	0	0	0	-1.35586	1	109	Y	na
Contig83-snapTAU.94	0	0	0	0.628066	1	109	N	na
Contig16-snapTAU.258	0	0	0	0.855607	1	109	N	na
Contig84-snapTAU.68	0	0	0	1.80295	1	109	N	na
Contig13-snapTAU.405	0	0	0	-1.40266	1	110	Y	na
Contig70-snapTAU.62	0	0	0	-1.18618	1	110	N	na
Contig24-snapTAU.35	0	0	0	-0.651208	1	110	N	na
Contig29-snapTAU.91	0	0	0	0.619041	1	110	N	na
Contig57-snapTAU.33	0	0	0	0.818894	1	110	N	na
Contig10-snapTAU.500	0	2.5217	0	0	1	111	N	na
Contig49-snapTAU.101	0	0	0	-0.753997	1	112	N	na
Contig2-snapTAU.196	0	0	0	0.703018	1	112	N	na
Contig56-snapTAU.96	0	0	0	0.80169	1	112	N	na
Contig40-snapTAU.9	0	0	0	-1.05702	1	113	N	na
Contig71-snapTAU.92	0	0	0	-1.00055	1	113	N	na
Contig21-snapTAU.74	0	0	0	-0.923809	1	113	N	na
Contig131-snapTAU.46	0	0	0	-1.17295	1	114	N	na
Contig17-snapTAU.266	0	1.46065	0	0	1	114	Y	na
Contig32-snapTAU.276	0	0	1.60006	0	1	114	N	na
Contig94-snapTAU.111	0	0	0	2.41077	1	114	N	na
Contig2-snapTAU.360	0	0	0	-0.809908	1	115	N	na
Contig28-snapTAU.209	0	0	0	-0.611571	1	116	N	na
Contig49-snapTAU.90	0	0	0	0.773189	1	116	Y	na
Contig25-snapTAU.12	0	0	0	0.95832	1	116	N	na
Contig21-snapTAU.10	0	0	0	-1.81892	1	117	N	na
Contig16-snapTAU.52	0	0	0	-1.10244	1	117	N	na
Contig36-snapTAU.13	0	0	0	-0.975921	1	117	N	na
Contig22-snapTAU.53	0	0	0	-0.807093	1	117	N	na
Contig12-snapTAU.410	0	0	0	-0.943581	1	118	N	na
Contig11-snapTAU.105	0	0	0	0.859258	1	118	N	na
Contig9-snapTAU.400	0	0	0	0.897731	1	118	N	na
Contig20-snapTAU.125	0	0	0	1.56945	1	118	N	na
Contig145-snapTAU.22	0	0	0	-4.42837	1	119	Y	na
Contig13-snapTAU.348	0	0	0	-0.620342	1	119	Y	na
Contig115-snapTAU.45	0	0	0	-1.57183	1	120	N	na
Contig28-snapTAU.281	0	0	0	-1.11482	1	120	N	na
Contig69-snapTAU.93	0	0	0	-0.961437	1	120	N	na
Contig132-snapTAU.53	0	0	0	-0.933944	1	120	Y	na
Contig23-snapTAU.341	0	0	0	-0.637567	1	120	N	na
Contig145-snapTAU.26	4.38956	0	0	0	1	120	Y	na
Contig103-snapTAU.31	0	0	0	-1.32451	1	121	N	na
Contig34-snapTAU.67	0	0	0	-0.897675	1	121	N	na
Contig17-snapTAU.140	0	2.41735	0	0	1	122	Y	na
Contig32-snapTAU.155	0	0	0	0.734717	1	122	N	na
Contig32-snapTAU.197	0	0	0	-1.57887	1	123	N	na
Contig7-snapTAU.141	0	0	0	-1.16706	1	123	N	na
Contig32-snapTAU.82	0	0	0	-1.05595	1	123	N	na
Contig54-snapTAU.152	0	0	0	-0.686196	1	123	N	na
Contig24-snapTAU.111	1.13294	0	0	0	1	123	N	na
Contig14-snapTAU.371	0	0	0	0.819601	1	123	N	na
Contig0-snapTAU.710	0	0	0	-0.862909	1	124	N	na
Contig41-snapTAU.37	0	0	0	-0.619593	1	124	N	na
Contig20-snapTAU.55	0	0	0	0.744357	1	124	N	na
Contig136-snapTAU.13	0	0	0	-3.08922	1	125	N	na
Contig130-snapTAU.16	0	0	0	-1.14872	1	125	N	na
Contig49-snapTAU.3	0	0	0	-1.05383	1	125	Y	na
Contig7-snapTAU.35	0	0	0	-0.945478	1	125	N	na
Contig53-snapTAU.96	0	0	0	-0.944513	1	125	Y	na
Contig133-snapTAU.11	0	0	0	-0.923804	1	125	N	na
Contig8-snapTAU.371	0	0	0	-0.838951	1	125	N	na
Contig130-snapTAU.37	0	0	1.23876	0	1	125	Y	na
Contig17-snapTAU.118	0	0	0	0.757113	1	125	N	na
Contig130-snapTAU.31	0	2.10851	0	0	1	126	N	na
Contig201-snapTAU.1	0	0	0	0.829249	1	126	N	na
Contig98-snapTAU.36	0	0	0	-1.62883	1	127	N	na
Contig0-snapTAU.349	0	0	0	-1.3199	1	127	N	na
Contig10-snapTAU.378	0	0	0	0.693201	1	127	N	na
Contig7-snapTAU.48	0	0	0	2.10604	1	127	N	na
Contig85-snapTAU.86	0	0	0	2.64505	1	127	N	na
Contig93-snapTAU.78	0	0	0	-1.07172	1	128	Y	na
Contig5-snapTAU.59	0	0	0	-0.890667	1	128	N	na
Contig45-snapTAU.224	0	0	0	-0.610863	1	128	N	na
Contig10-snapTAU.45	0	0	0	0.770297	1	128	N	na
Contig2074-snapTAU.1	0	0	0	-2.92287	1	130	N	na
Contig192-snapTAU.2	0	0	0	-0.730831	1	130	N	na
Contig71-snapTAU.129	0	0	0	0.637695	1	130	N	na
Contig5-snapTAU.230	0	0	0	-0.924123	1	131	N	na
Contig46-snapTAU.137	0	0	0	-0.808728	1	131	N	na
Contig381-snapTAU.2	0	0	0	-0.754095	1	131	N	na
Contig98-snapTAU.4	0	0	0	-3.80146	1	132	N	na
Contig66-snapTAU.12	0	0	0	-1.67282	1	132	N	na
Contig13-snapTAU.447	0	0	0	-1.26609	1	132	N	na
Contig17-snapTAU.343	0	0	0	-0.932887	1	133	Y	na
Contig2-snapTAU.363	0	0	0	-0.768182	1	133	N	na
Contig5-snapTAU.29	0	0	0	0.735966	1	133	Y	na
Contig28-snapTAU.239	0	0	0	0.81072	1	133	N	na
Contig31-snapTAU.60	0	0	0	0.867629	1	133	Y	na
Contig16-snapTAU.162	0	0	0	1.15751	1	133	Y	na
Contig46-snapTAU.80	0	0	0	-1.45484	1	134	N	na
Contig7-snapTAU.173	0	0	0	1.18696	1	135	N	na
Contig41-snapTAU.43	0	0	0	-2.00594	1	136	Y	na
Contig48-snapTAU.95	0	0	0	-0.923405	1	136	Y	na
Contig14-snapTAU.241	0	0	0	-0.849488	1	136	N	na
Contig113-snapTAU.45	0	0	0	2.88988	1	136	N	na
Contig174-snapTAU.16	0	0	0	-3.79545	1	137	Y	na
Contig121-snapTAU.52	0	0	0	-1.04062	1	137	Y	na
Contig36-snapTAU.211	0	0	0	-0.685086	1	137	N	na
Contig82-snapTAU.89	0	0	1.08597	0	1	137	Y	na
Contig84-snapTAU.71	0	0	0	0.974743	1	137	Y	na
Contig25-snapTAU.106	0	0	0	-2.31173	1	138	Y	na
Contig20-snapTAU.164	0	0	0	-1.2553	1	138	Y	na
Contig1-snapTAU.283	3.60193	0	0	0	1	138	Y	na
Contig2-snapTAU.400	0	0	1.3682	0	1	138	N	na
Contig7-snapTAU.345	0	0	0	0.58418	1	138	N	na
Contig38-snapTAU.186	0	0	0	-1.19332	1	139	N	na
Contig132-snapTAU.5	0	0	0	1.1269	1	139	N	na
Contig104-snapTAU.121	0	0	1.3705	0	1	140	N	na
Contig54-snapTAU.95	0	0	0	0.680716	1	140	Y	na
Contig106-snapTAU.72	0	0	0	-1.3024	1	141	N	na
Contig46-snapTAU.15	0	0	0	-1.00416	1	141	N	na
Contig97-snapTAU.70	0	0	0	1.12491	1	141	N	na
Contig5-snapTAU.223	0	0	0	0.721493	1	142	N	na
Contig67-snapTAU.110	0	0	0	1.20361	1	142	Y	na
Contig4-snapTAU.380	0	0	0	-0.815754	1	143	N	na
Contig8-snapTAU.118	0	0	0	-0.792472	1	143	N	na
Contig11-snapTAU.151	0	0	0	-1.48427	1	144	Y	na
Contig4-snapTAU.389	0	0	0	-0.644003	1	144	Y	na
Contig43-snapTAU.116	0	0	0	-1.03469	1	145	N	na
Contig84-snapTAU.61	0	0	0	2.47527	1	145	N	na
Contig33-snapTAU.94	0	0	0	1.04426	1	146	Y	na
Contig255-snapTAU.2	0	0	0	-1.16954	1	147	N	na
Contig44-snapTAU.97	0	0	0	-0.829739	1	147	Y	na
Contig118-snapTAU.9	0	0	0	-0.701546	1	147	N	na
Contig38-snapTAU.10	0	0	0	0.652084	1	147	N	na
Contig114-snapTAU.55	0	0	0	0.828834	1	147	N	na
Contig55-snapTAU.121	0	0	0	-0.872522	1	148	N	na
Contig39-snapTAU.39	0	0	-3.10644	0	1	148	Y	na
Contig39-snapTAU.143	0	0	0	0.741012	1	148	N	na
Contig14-snapTAU.40	0	0	0	-0.91607	1	149	N	na
Contig57-snapTAU.119	0	0	0	0.726211	1	149	N	na
Contig74-snapTAU.58	0	0	0	-0.867081	1	150	Y	na
Contig458-snapTAU.1	0	0	0	-0.688967	1	150	N	na
Contig30-snapTAU.178	0	0	0	-1.51258	1	151	N	na
Contig43-snapTAU.89	0	0	0	-1.25168	1	152	N	na
Contig0-snapTAU.448	0	0	0	-0.742561	1	152	Y	na
Contig45-snapTAU.86	0	0	0	0.811782	1	152	Y	na
Contig165-snapTAU.21	0	0	0	0.76494	1	153	N	na
Contig24-snapTAU.238	0	0	0	0.792056	1	153	N	na
Contig72-snapTAU.18	0	0	0	1.95106	1	154	N	na
Contig24-snapTAU.248	0	0	0	-0.801607	1	155	N	na
Contig29-snapTAU.160	0	0	-1.4193	0	1	155	N	na
Contig69-snapTAU.3	0	0	0	-1.67267	1	156	N	na
Contig8-snapTAU.380	0	0	0	-0.866815	1	156	N	na
Contig43-snapTAU.20	0	0	1.28332	0	1	156	N	na
Contig22-snapTAU.104	0	0	0	-2.6739	1	157	N	na
Contig108-snapTAU.32	0	0	0	1.92819	1	157	N	na
Contig38-snapTAU.108	-1.12439	0	0	0	1	158	Y	na
Contig48-snapTAU.92	0	0	0	-0.757562	1	160	N	na
Contig103-snapTAU.76	0	0	0	-0.713904	1	160	Y	na
Contig52-snapTAU.41	0	0	0	-0.639617	1	160	Y	na
Contig28-snapTAU.314	0	0	0	-1.8322	1	161	N	na
Contig84-snapTAU.53	0	0	0	-1.47375	1	161	N	na
Contig74-snapTAU.6	0	0	0	-0.988288	1	161	Y	na
Contig3-snapTAU.298	0	0	0	-0.987101	1	162	N	na
Contig10-snapTAU.192	0	0	0	-1.39598	1	163	N	na
Contig38-snapTAU.136	0	0	0	-1.26701	1	163	N	na
Contig37-snapTAU.215	0	0	0	-1.19378	1	163	N	na
Contig28-snapTAU.97	0	0	0	-0.827263	1	163	N	na
Contig8-snapTAU.85	0	0	0	-0.921035	1	164	N	na
Contig121-snapTAU.37	0	0	0	0.813846	1	164	N	na
Contig84-snapTAU.67	0	0	0	2.47903	1	164	N	na
Contig9-snapTAU.106	0	0	0	0.654688	1	165	N	na
Contig11-snapTAU.499	0	0	0	-0.673213	1	166	N	na
Contig75-snapTAU.129	0	0	0	0.849373	1	166	N	na
Contig176-snapTAU.21	0	0	0	-5.58554	1	167	N	na
Contig28-snapTAU.242	0	0	0	-1.03849	1	167	N	na
Contig12-snapTAU.153	0	0	0	-0.905532	1	167	N	na
Contig71-snapTAU.91	1.55212	0	0	0	1	167	N	na
Contig128-snapTAU.5	0	0	0	0.65158	1	167	Y	na
Contig0-snapTAU.194	0	0	0	0.797915	1	167	N	na
Contig145-snapTAU.29	0	0	0	-3.83635	1	168	Y	na
Contig12-snapTAU.137	1.06023	0	0	0	1	168	N	na
Contig109-snapTAU.17	0	0	0	-0.737579	1	169	N	na
Contig78-snapTAU.100	-1.40225	0	0	0	1	169	Y	na
Contig13-snapTAU.209	0	0	0	-1.09594	1	170	N	na
Contig93-snapTAU.43	0	0	0	-0.958095	1	170	Y	na
Contig1-snapTAU.157	0	0	0	1.02507	1	170	N	na
Contig124-snapTAU.29	0	0	0	-3.01503	1	171	Y	na
Contig48-snapTAU.74	0	0	0	0.860837	1	171	N	na
Contig31-snapTAU.172	0	0	0	0.959378	1	171	N	na
Contig33-snapTAU.179	0	0	0	-1.45528	1	172	Y	na
Contig51-snapTAU.141	0	0	0	-1.41164	1	172	N	na
Contig74-snapTAU.109	0	0	0	-0.753904	1	172	N	na
Contig62-snapTAU.117	0	0	0	0.851658	1	172	N	na
Contig2-snapTAU.549	0	0	0	-1.46569	1	173	N	na
Contig41-snapTAU.221	0	0	0	-1.18141	1	173	N	na
Contig67-snapTAU.166	0	0	0	0.699725	1	173	N	na
Contig25-snapTAU.70	0	0	0	-5.21738	1	175	Y	na
Contig51-snapTAU.128	0	0	0	-1.36806	1	176	N	na
Contig44-snapTAU.145	0	0	0	-1.04243	1	176	Y	na
Contig7-snapTAU.464	0	0	0	-0.826678	1	176	N	na
Contig21-snapTAU.55	0	0	0	1.09183	1	176	N	na
Contig63-snapTAU.33	0	0	0	-1.59202	1	177	N	na
Contig31-snapTAU.44	0	0	0	-1.21399	1	177	N	na
Contig2-snapTAU.354	0	0	0	-0.671035	1	177	N	na
Contig213-snapTAU.1	0	0	0	-0.660947	1	178	N	na
Contig119-snapTAU.24	0	0	0	-0.711901	1	179	N	na
Contig12-snapTAU.430	0	0	0	0.643032	1	179	N	na
Contig143-snapTAU.32	0	0	0	-2.62312	1	180	N	na
Contig23-snapTAU.76	0	0	0	-0.613338	1	180	N	na
Contig22-snapTAU.165	0	0	0	-1.10441	1	181	N	na
Contig23-snapTAU.35	0	0	0	-0.752492	1	181	Y	na
Contig2-snapTAU.132	0	0	0	0.67831	1	181	Y	na
Contig33-snapTAU.156	0	0	0	-1.29351	1	183	Y	na
Contig12-snapTAU.241	0	0	0	-0.816274	1	183	Y	na
Contig75-snapTAU.72	0	0	0	0.978514	1	183	N	na
Contig68-snapTAU.64	0	0	0	3.48528	1	183	Y	na
Contig40-snapTAU.10	0	0	0	-0.999738	1	184	N	na
Contig6-snapTAU.52	0	0	0	-0.995695	1	184	N	na
Contig91-snapTAU.78	0	0	0	-0.856575	1	184	N	na
Contig77-snapTAU.76	0	0	0	-1.02938	1	185	N	na
Contig2-snapTAU.127	0	0	0	0.613954	1	185	N	na
Contig70-snapTAU.29	0	0	0	1.12977	1	185	N	na
Contig27-snapTAU.68	0	0	0	-1.68638	1	186	N	na
Contig4-snapTAU.432	0	0	0	-1.1377	1	186	Y	na
Contig26-snapTAU.69	0	0	0	0.772047	1	186	N	na
Contig2-snapTAU.87	0	0	0	-1.57429	1	188	N	na
Contig184-snapTAU.2	0	0	0	0.884244	1	188	Y	na
Contig55-snapTAU.79	0	0	0	1.65663	1	188	N	na
Contig78-snapTAU.36	0	0	0	-0.843325	1	189	N	na
Contig14-snapTAU.122	0	0	0	0.977031	1	189	Y	na
Contig55-snapTAU.30	0	0	0	-2.20474	1	190	N	na
Contig60-snapTAU.94	0	0	0	-1.42366	1	190	Y	na
Contig51-snapTAU.147	0	0	0	-1.2619	1	190	N	na
Contig1-snapTAU.552	0	0	0	-0.760668	1	190	N	na
Contig111-snapTAU.47	0	0	0	-0.7013	1	190	N	na
Contig25-snapTAU.275	0	0	0	0.564786	1	190	N	na
Contig49-snapTAU.4	0	0	1.09436	0	1	191	N	na
Contig1-snapTAU.28	0	0	0	-1.13746	1	192	N	na
Contig35-snapTAU.216	0	0	0	-0.979353	1	192	N	na
Contig17-snapTAU.54	0	0	0	1.17302	1	193	N	na
Contig17-snapTAU.273	0	0	0	2.1383	1	194	Y	na
Contig12-snapTAU.244	0	0	0	-1.50351	1	196	Y	na
Contig81-snapTAU.61	0	0	0	-0.819594	1	196	N	na
Contig9-snapTAU.195	0	2.24135	0	0	1	196	N	na
Contig17-snapTAU.272	0	0	0	1.52714	1	196	Y	na
Contig57-snapTAU.1	0	0	0	-3.40684	1	197	N	na
Contig67-snapTAU.29	0	0	0	1.22526	1	197	Y	na
Contig17-snapTAU.137	0	0	0	1.70921	1	197	N	na
Contig14-snapTAU.472	0	0	0	-2.20879	1	198	N	na
Contig94-snapTAU.86	0	0	0	-2.20651	1	198	Y	na
Contig55-snapTAU.26	0	0	0	-1.80857	1	198	Y	na
Contig57-snapTAU.8	0	0	0	-2.3907	1	200	N	na
Contig80-snapTAU.102	0	0	0	1.5503	1	200	N	na
Contig12-snapTAU.12	0	0	0	2.01483	1	201	N	na
Contig55-snapTAU.27	0	0	0	-4.991	1	203	N	na
Contig38-snapTAU.20	0	0	0	-1.21524	1	203	N	na
Contig97-snapTAU.128	0	0	0	-0.652314	1	203	N	na
Contig56-snapTAU.46	0	0	0	0.82107	1	203	N	na
Contig45-snapTAU.158	0	0	0	1.2448	1	203	N	na
Contig12-snapTAU.449	0	0	0	-1.52378	1	204	N	na
Contig23-snapTAU.255	0	0	0	-1.2724	1	204	N	na
Contig62-snapTAU.70	0	0	0	0.727663	1	204	N	na
Contig11-snapTAU.112	0	0	0	0.905288	1	204	N	na
Contig0-snapTAU.12	0	0	0	-0.628735	1	205	N	na
Contig108-snapTAU.31	0	0	0	1.29661	1	205	N	na
Contig28-snapTAU.193	0	0	0	-1.38777	1	206	Y	na
Contig17-snapTAU.15	0	0	0	-1.2715	1	206	N	na
Contig83-snapTAU.97	0	0	0	3.20886	1	207	Y	na
Contig12-snapTAU.245	0	0	0	-1.4156	1	208	Y	na
Contig4-snapTAU.193	0	0	0	-0.838519	1	208	N	na
Contig108-snapTAU.50	0	0	0	-0.691467	1	208	N	na
Contig5-snapTAU.183	0	0	0	-0.648476	1	208	N	na
Contig19-snapTAU.16	0	0	0	-3.35683	1	209	N	na
Contig86-snapTAU.97	0	0	0	0.886857	1	209	N	na
Contig1-snapTAU.266	0	0	0	0.616544	1	210	N	na
Contig4-snapTAU.229	0	0	0	-2.34562	1	211	N	na
Contig30-snapTAU.233	0	0	0	-0.682456	1	211	Y	na
Contig106-snapTAU.80	0	0	0	0.993962	1	211	N	na
Contig12-snapTAU.411	0	0	0	-0.673609	1	212	N	na
Contig44-snapTAU.100	0	0	0	0.795024	1	212	N	na
Contig48-snapTAU.131	0	0	0	1.00125	1	212	N	na
Contig45-snapTAU.77	0	0	0	-1.32846	1	213	N	na
Contig29-snapTAU.202	0	0	0	-0.9154	1	213	N	na
Contig14-snapTAU.319	0	0	0	1.75317	1	213	N	na
Contig50-snapTAU.67	0	0	0	-4.22184	1	214	Y	na
Contig25-snapTAU.219	0	0	0	-1.171	1	214	N	na
Contig2-snapTAU.386	0	0	0	-0.880711	1	214	N	na
Contig37-snapTAU.50	0	0	0	-0.827049	1	214	N	na
Contig1-snapTAU.432	0	0	0	-0.705515	1	215	Y	na
Contig61-snapTAU.58	0	0	0	-0.643442	1	215	N	na
Contig44-snapTAU.203	0	0	0	-2.12804	1	217	N	na
Contig197-snapTAU.10	0	0	0	-0.959214	1	217	N	na
Contig9-snapTAU.300	0	0	0	-0.883646	1	217	N	na
Contig17-snapTAU.333	0	0	0	-1.38625	1	218	N	na
Contig100-snapTAU.5	0	0	0	-1.15441	1	218	Y	na
Contig16-snapTAU.61	0	0	0	-0.933426	1	218	N	na
Contig10-snapTAU.291	0	0	0	-1.21936	1	219	N	na
Contig124-snapTAU.12	0	0	0	-1.10804	1	219	N	na
Contig81-snapTAU.116	0	0	0	0.706144	1	219	N	na
Contig31-snapTAU.235	0	0	0	-1.35208	1	220	N	na
Contig13-snapTAU.6	0	0	0	-1.1251	1	220	Y	na
Contig242-snapTAU.1	0	0	0	-0.653147	1	220	N	na
Contig17-snapTAU.206	0	0	0	-1.63221	1	221	Y	na
Contig63-snapTAU.51	0	0	0	-0.943014	1	222	N	na
Contig12-snapTAU.41	0	0	0	-0.792737	1	222	N	na
Contig172-snapTAU.11	0	0	0	0.836935	1	222	Y	na
Contig51-snapTAU.144	0	0	0	-0.665405	1	223	N	na
Contig151-snapTAU.22	0	0	0	1.48319	1	223	N	na
Contig0-snapTAU.697	0	0	0	-0.979763	1	224	N	na
Contig7-snapTAU.317	0	0	0	0.789187	1	224	N	na
Contig103-snapTAU.56	0	0	0	-1.17056	1	226	N	na
Contig2-snapTAU.9	0	0	0	-1.09806	1	226	N	na
Contig31-snapTAU.362	0	0	0	-1.06667	1	226	N	na
Contig10-snapTAU.536	0	0	0	-1.74087	1	227	Y	na
Contig17-snapTAU.108	0	0	0	0.982656	1	227	N	na
Contig48-snapTAU.111	0	0	0	-2.71408	1	228	Y	na
Contig57-snapTAU.23	0	0	0	-1.21164	1	228	N	na
Contig35-snapTAU.151	0	0	0	-0.918879	1	228	N	na
Contig33-snapTAU.44	0	0	0	-1.77259	1	229	Y	na
Contig50-snapTAU.4	0	0	0	-0.714358	1	230	Y	na
Contig7-snapTAU.375	0	0	0	0.758301	1	230	N	na
Contig57-snapTAU.9	0	0	0	-5.01496	1	231	N	na
Contig24-snapTAU.88	0	0	0	0.733756	1	231	N	na
Contig137-snapTAU.23	0	0	0	-0.866108	1	232	N	na
Contig86-snapTAU.19	0	0	0	-0.719696	1	232	N	na
Contig6-snapTAU.298	0	0	0	0.939296	1	235	N	na
Contig122-snapTAU.18	0	0	0	0.96074	1	235	N	na
Contig16-snapTAU.156	0	0	0	-0.945799	1	236	N	na
Contig45-snapTAU.220	0	0	0	-0.718688	1	236	Y	na
Contig78-snapTAU.107	0	0	0	1.80976	1	236	N	na
Contig10-snapTAU.538	0	0	0	-1.22816	1	239	N	na
Contig8-snapTAU.226	0	0	0	-1.18369	1	239	Y	na
Contig70-snapTAU.4	0	0	0	-1.14929	1	240	N	na
Contig8-snapTAU.264	0	0	0	0.880657	1	241	Y	na
Contig51-snapTAU.142	0	0	0	-0.756259	1	242	Y	na
Contig0-snapTAU.63	0	0	0	-0.672529	1	243	N	na
Contig25-snapTAU.69	0	0	0	-3.45109	1	244	N	na
Contig60-snapTAU.32	0	0	0	-2.61903	1	244	N	na
Contig84-snapTAU.89	0	0	0	-2.31436	1	244	Y	na
Contig20-snapTAU.201	0	0	0	-1.00725	1	244	N	na
Contig78-snapTAU.124	0	0	0	-2.06133	1	245	N	na
Contig62-snapTAU.111	0	0	0	-1.12308	1	247	N	na
Contig9-snapTAU.363	0	0	0	-0.692955	1	248	N	na
Contig37-snapTAU.150	0	0	0	-0.631115	1	248	N	na
Contig6-snapTAU.413	0	0	1.59076	0	1	249	N	na
Contig8-snapTAU.461	0	0	0	1.21175	1	249	N	na
Contig87-snapTAU.62	0	0	0	-0.878779	1	250	N	na
Contig48-snapTAU.172	0	0	0	1.12114	1	250	N	na
Contig10-snapTAU.539	0	0	0	-1.20288	1	251	N	na
Contig81-snapTAU.76	0	0	0	-0.993867	1	251	N	na
Contig6-snapTAU.28	0	0	0	-0.802198	1	251	N	na
Contig5-snapTAU.120	0	0	1.42957	0	1	252	N	na
Contig67-snapTAU.22	0	0	0	-1.99466	1	253	N	na
Contig7-snapTAU.530	0	0	0	1.88151	1	255	N	na
Contig11-snapTAU.93	0	0	0	-1.0628	1	259	N	na
Contig94-snapTAU.24	0	0	0	-1.02265	1	259	Y	na
Contig52-snapTAU.131	0	0	1.27621	0	1	260	N	na
Contig25-snapTAU.233	0	0	0	0.918246	1	260	N	na
Contig271-snapTAU.5	0	0	0	-0.634403	1	261	N	na
Contig78-snapTAU.34	0	0	0	-1.66473	1	262	N	na
Contig27-snapTAU.10	0	0	0	-1.05146	1	262	Y	na
Contig21-snapTAU.39	0	0	0	1.11503	1	262	N	na
Contig12-snapTAU.555	0	0	0	2.10274	1	262	N	na
Contig85-snapTAU.14	0	0	0	-1.43314	1	263	N	na
Contig2-snapTAU.269	0	0	0	0.917935	1	263	N	na
Contig41-snapTAU.68	0	0	0	-1.10667	1	265	N	na
Contig44-snapTAU.82	0	0	0	0.865728	1	265	Y	na
Contig139-snapTAU.38	0	0	0	-1.43786	1	266	N	na
Contig9-snapTAU.35	0	0	0	-1.35251	1	266	Y	na
Contig6-snapTAU.297	0	0	0	0.685033	1	266	N	na
Contig38-snapTAU.171	0	0	0	0.883135	1	266	N	na
Contig45-snapTAU.19	0	0	0	1.55855	1	267	N	na
Contig113-snapTAU.42	0	0	0	-0.821413	1	268	N	na
Contig20-snapTAU.122	0	0	0	2.29312	1	268	N	na
Contig210-snapTAU.5	0	0	0	-1.03292	1	271	N	na
Contig60-snapTAU.120	0	0	0	0.831589	1	272	N	na
Contig68-snapTAU.46	0	0	0	-1.05772	1	273	N	na
Contig73-snapTAU.94	0	0	0	-0.841301	1	274	N	na
Contig7-snapTAU.359	0	0	0	-0.57197	1	274	N	na
Contig11-snapTAU.117	0	0	0	-2.61364	1	275	N	na
Contig13-snapTAU.372	0	0	0	0.758939	1	276	N	na
Contig61-snapTAU.131	0	0	0	0.764154	1	276	Y	na
Contig12-snapTAU.336	0	0	0	-0.850385	1	277	N	na
Contig21-snapTAU.207	0	0	0	0.865693	1	278	Y	na
Contig6-snapTAU.343	0	0	0	-0.60369	1	279	Y	na
Contig2-snapTAU.343	0	0	0	-2.30924	1	281	N	na
Contig1-snapTAU.196	0	0	0	-0.954229	1	282	N	na
Contig22-snapTAU.101	0	0	0	-3.99349	1	284	N	na
Contig27-snapTAU.50	0	0	0	0.641458	1	286	N	na
Contig25-snapTAU.150	0	0	0	-1.47446	1	287	N	na
Contig41-snapTAU.137	0	0	0	-1.21868	1	287	N	na
Contig51-snapTAU.146	0	0	0	-1.05439	1	288	N	na
Contig24-snapTAU.191	0	0	0	0.776663	1	288	Y	na
Contig174-snapTAU.8	0	0	0	1.02744	1	288	N	na
Contig31-snapTAU.85	0	0	0	-1.55752	1	289	N	na
Contig0-snapTAU.650	0	0	0	-1.41474	1	290	Y	na
Contig45-snapTAU.151	0	0	0	0.906256	1	290	N	na
Contig115-snapTAU.35	0	0	0	-0.93095	1	291	N	na
Contig51-snapTAU.166	0	0	0	-1.45343	1	293	N	na
Contig51-snapTAU.159	0	0	0	1.53299	1	293	N	na
Contig67-snapTAU.192	0	0	0	0.608482	1	294	N	na
Contig14-snapTAU.334	0	0	0	0.800951	1	294	N	na
Contig104-snapTAU.35	0	0	0	-1.3035	1	297	N	na
Contig65-snapTAU.23	0	0	0	-0.899545	1	298	Y	na
Contig16-snapTAU.170	0	0	0	0.732293	1	299	Y	na
Contig1-snapTAU.166	0	0	0	-0.788082	1	300	N	na
Contig87-snapTAU.94	0	0	0	-1.12382	1	301	N	na
Contig25-snapTAU.169	0	0	0	-1.34033	1	303	N	na
Contig0-snapTAU.501	0	0	0	-1.17138	1	304	N	na
Contig20-snapTAU.191	0	0	1.67837	0	1	304	N	na
Contig17-snapTAU.267	0	0	0	0.643251	1	306	Y	na
Contig80-snapTAU.15	0	0	0	0.888985	1	307	N	na
Contig51-snapTAU.158	0	0	0	1.14953	1	307	N	na
Contig0-snapTAU.511	0	0	0	0.871746	1	309	N	na
Contig87-snapTAU.144	0	0	0	-1.46088	1	310	N	na
Contig1-snapTAU.96	0	0	0	0.841628	1	311	N	na
Contig61-snapTAU.40	0	0	0	-1.34151	1	313	N	na
Contig122-snapTAU.30	0	0	0	-0.612953	1	315	N	na
Contig130-snapTAU.35	0	0	0	0.778662	1	317	N	na
Contig91-snapTAU.80	0	0	0	-1.85242	1	320	N	na
Contig9-snapTAU.11	0	0	0	-0.996614	1	320	N	na
Contig38-snapTAU.53	0	0	0	-0.845176	1	321	N	na
Contig0-snapTAU.521	0	1.45355	0	0	1	322	N	na
Contig23-snapTAU.3	0	1.64102	0	0	1	327	N	na
Contig12-snapTAU.516	0	0	0	-1.00186	1	330	N	na
Contig15-snapTAU.313	0	0	0	0.760488	1	330	N	na
Contig19-snapTAU.240	0	0	0	-0.903002	1	331	N	na
Contig89-snapTAU.80	0	0	1.60991	0	1	333	N	na
Contig85-snapTAU.8	0	0	0	1.24558	1	333	N	na
Contig44-snapTAU.15	0	0	0	-0.815287	1	340	Y	na
Contig200-snapTAU.3	0	0	0	-1.54023	1	344	N	na
Contig5-snapTAU.20	0	0	0	-2.45537	1	345	N	na
Contig22-snapTAU.73	0	0	0	0.685003	1	347	Y	na
Contig21-snapTAU.175	0	0	0	1.27661	1	348	N	na
Contig13-snapTAU.77	0	0	0	-0.76088	1	349	N	na
Contig130-snapTAU.20	0	0	0	-1.71274	1	350	N	na
Contig78-snapTAU.66	0	0	0	-0.994177	1	351	Y	na
Contig0-snapTAU.187	0	0	0	-0.669413	1	351	N	na
Contig18-snapTAU.261	0	0	0	-2.76408	1	352	Y	na
Contig18-snapTAU.246	0	0	0	-0.969057	1	352	N	na
Contig271-snapTAU.7	0	0	0	-0.854843	1	353	N	na
Contig57-snapTAU.103	0	0	0	0.681525	1	353	Y	na
Contig10-snapTAU.382	0	0	0	0.939149	1	355	Y	na
Contig18-snapTAU.250	0	0	0	-2.4245	1	356	Y	na
Contig9-snapTAU.145	0	0	0	-1.12928	1	357	N	na
Contig45-snapTAU.170	0	0	0	-1.76995	1	358	N	na
Contig103-snapTAU.135	0	0	0	-0.894309	1	360	N	na
Contig5-snapTAU.139	0	0	0	-0.809764	1	360	Y	na
Contig17-snapTAU.233	0	0	0	-3.19845	1	361	Y	na
Contig18-snapTAU.248	0	0	0	-0.877847	1	363	Y	na
Contig18-snapTAU.247	0	0	0	2.0209	1	364	Y	na
Contig181-snapTAU.21	0	0	0	-1.26558	1	365	N	na
Contig19-snapTAU.208	1.49556	0	0	0	1	365	Y	na
Contig0-snapTAU.4	0	0	0	-1.96374	1	366	Y	na
Contig15-snapTAU.83	0	0	0	-1.3474	1	366	N	na
Contig89-snapTAU.15	0	0	0	-1.23251	1	367	N	na
Contig2-snapTAU.304	0	0	0	-0.794051	1	368	N	na
Contig42-snapTAU.39	0	0	2.05839	0	1	370	N	na
Contig42-snapTAU.41	0	0	0	-1.99526	1	371	N	na
Contig62-snapTAU.118	0	0	0	0.6656	1	372	N	na
Contig43-snapTAU.36	0	0	0	1.72972	1	374	N	na
Contig10-snapTAU.537	0	0	0	-1.27751	1	380	N	na
Contig63-snapTAU.77	0	1.31678	0	0	1	382	N	na
Contig22-snapTAU.201	0	0	0	-1.17826	1	383	Y	na
Contig65-snapTAU.32	0	0	0	-2.25823	1	385	N	na
Contig30-snapTAU.200	0	0	0	0.693084	1	387	N	na
Contig136-snapTAU.14	0	0	0	-0.563068	1	389	Y	na
Contig3-snapTAU.252	0	0	0	-0.957454	1	391	N	na
Contig194-snapTAU.1	0	0	0	-0.834283	1	391	N	na
Contig2-snapTAU.176	0	0	0	-1.10452	1	393	N	na
Contig83-snapTAU.5	0	0	0	-0.780535	1	393	N	na
Contig12-snapTAU.363	0	0	0	-0.624941	1	393	N	na
Contig13-snapTAU.110	0	0	0	-1.08409	1	394	N	na
Contig3-snapTAU.477	0	0	0	-1.07831	1	396	N	na
Contig103-snapTAU.64	0	0	0	0.614862	1	396	Y	na
Contig86-snapTAU.115	0	0	0	-1.17248	1	401	N	na
Contig49-snapTAU.42	0	0	0	0.671392	1	402	N	na
Contig22-snapTAU.82	0	0	0	-1.9031	1	405	Y	na
Contig10-snapTAU.419	0	0	0	-1.07263	1	408	N	na
Contig8-snapTAU.116	0	0	0	-0.744379	1	410	N	na
Contig3-snapTAU.414	0	0	0	-1.2208	1	411	N	na
Contig68-snapTAU.120	0	0	0	-1.07479	1	411	Y	na
Contig38-snapTAU.98	0	0	0	1.16303	1	412	Y	na
Contig18-snapTAU.14	0	0	0	-0.900092	1	413	N	na
Contig34-snapTAU.122	0	0	0	0.829235	1	417	N	na
Contig22-snapTAU.110	0	0	0	-2.12628	1	419	N	na
Contig48-snapTAU.108	0	0	0	1.49197	1	421	N	na
Contig34-snapTAU.141	0	0	0	0.737559	1	427	N	na
Contig72-snapTAU.93	0	0	0	0.754353	1	428	N	na
Contig14-snapTAU.131	0	0	0	-1.63711	1	431	Y	na
Contig26-snapTAU.144	0	0	0	-0.849344	1	432	Y	na
Contig108-snapTAU.75	0	0	0	0.621309	1	433	N	na
Contig21-snapTAU.48	0	0	0	-0.563629	1	436	N	na
Contig115-snapTAU.36	0	1.49284	0	0	1	438	N	na
Contig18-snapTAU.251	0	0	0	2.05649	1	442	N	na
Contig45-snapTAU.125	0	0	0	-1.3303	1	444	N	na
Contig24-snapTAU.54	0	0	0	0.935095	1	451	Y	na
Contig56-snapTAU.137	0	0	0	-1.06382	1	458	N	na
Contig19-snapTAU.5	0	0	0	-0.799218	1	464	N	na
Contig14-snapTAU.443	0	0	0	-0.771823	1	464	N	na
Contig11-snapTAU.475	0	0	0	-0.876459	1	465	N	na
Contig74-snapTAU.101	0	0	0	0.640714	1	466	N	na
Contig98-snapTAU.46	0	0	0	-1.16963	1	468	N	na
Contig48-snapTAU.13	0	0	0	1.09188	1	481	N	na
Contig98-snapTAU.35	0	0	0	-1.11908	1	490	N	na
Contig40-snapTAU.110	0	0	0	-1.13316	1	492	N	na
Contig61-snapTAU.196	0	0	0	-0.707544	1	505	N	na
Contig13-snapTAU.163	0	0	0	-1.08275	1	527	N	na
Contig51-snapTAU.165	0	0	0	-0.732177	1	547	N	na
Contig33-snapTAU.42	0	0	0	-0.706276	1	591	N	na
Contig15-snapTAU.41	0	0	0	-0.802744	1	600	N	na
Contig10-snapTAU.390	0	0	0	-0.796928	1	618	N	na
Contig87-snapTAU.42	0	0	0	0.641718	1	620	N	na
Contig36-snapTAU.216	0	0	0	-2.16254	1	641	N	na
Contig22-snapTAU.129	0	0	0	-0.707328	1	675	N	na
Contig5-snapTAU.353	0	0	0	2.07367	1	694	N	na
Contig58-snapTAU.104	0	0	0	-0.795916	1	782	Y	na
Contig3-snapTAU.448	0	0	0	-0.681991	1	818	N	na
Contig79-snapTAU.17	0	0	0	0.817402	1	832	Y	na
Contig54-snapTAU.72	0	0	0	-2.42909	1	907	Y	na
Contig6-snapTAU.17	0	0	0	0.682492	1	1386	Y	na
Contig176-snapTAU.15	0	0	0	-1.38429	1	59	N	Non-AMP
Contig83-snapTAU.59	0	0	0	-1.25326	1	59	N	Non-AMP
Contig5-snapTAU.145	0	0	0	-1.18779	1	60	N	Non-AMP
Contig213-snapTAU.6	0	0	0	0.666864	1	60	N	Non-AMP
Contig4216-snapTAU.1	0	0	-2.51287	0	1	61	N	Non-AMP
Contig140-snapTAU.16	0	0	0	-0.815447	1	63	N	Non-AMP
Contig25-snapTAU.171	0	0	0	1.08936	1	63	N	Non-AMP
Contig89-snapTAU.62	0	0	0	-1.15345	1	64	N	Non-AMP
Contig11-snapTAU.162	0	0	0	-0.941032	1	64	N	Non-AMP
Contig2574-snapTAU.1	0	0	0	-0.917839	1	64	N	Non-AMP
Contig114-snapTAU.14	0	0	0	-0.701498	1	64	N	Non-AMP
Contig4-snapTAU.360	0	0	0	-0.657214	1	64	N	Non-AMP
Contig154-snapTAU.9	0	0	0	-0.636596	1	65	N	Non-AMP
Contig139-snapTAU.7	0	0	0	-1.25525	1	66	N	Non-AMP
Contig78-snapTAU.39	0	0	0	-0.879539	1	66	N	Non-AMP
Contig25-snapTAU.212	0	0	0	-1.44047	1	67	N	Non-AMP
Contig30-snapTAU.333	0	0	0	-1.30222	1	67	N	Non-AMP
Contig2-snapTAU.547	0	0	0	-0.801854	1	67	N	Non-AMP
Contig22-snapTAU.234	0	0	0	0.98633	1	67	N	Non-AMP
Contig22-snapTAU.103	0	0	0	1.04692	1	67	N	Non-AMP
Contig23-snapTAU.129	0	0	0	-0.724588	1	68	Y	Non-AMP
Contig72-snapTAU.6	0	0	0	-2.56405	1	69	N	Non-AMP
Contig57-snapTAU.136	0	0	0	-1.40462	1	69	Y	Non-AMP
Contig230-snapTAU.2	0	0	0	-0.999169	1	69	N	Non-AMP
Contig71-snapTAU.76	0	0	2.22271	0	1	69	N	Non-AMP
Contig30-snapTAU.243	0	0	0	-1.07173	1	70	Y	Non-AMP
Contig7-snapTAU.539	0	0	0	-0.814351	1	70	N	Non-AMP
Contig4-snapTAU.191	0	0	0	-0.797998	1	70	Y	Non-AMP
Contig21-snapTAU.11	0	0	0	-0.729976	1	70	N	Non-AMP
Contig110-snapTAU.23	0	0	0	0.860536	1	70	N	Non-AMP
Contig39-snapTAU.53	0	0	0	0.836032	1	71	N	Non-AMP
Contig17-snapTAU.131	0	0	0	-1.49951	1	72	N	Non-AMP
Contig6-snapTAU.71	0	0	0	-1.18471	1	72	N	Non-AMP
Contig53-snapTAU.167	0	0	0	0.583512	1	72	N	Non-AMP
Contig24-snapTAU.311	0	0	0	0.77897	1	72	N	Non-AMP
Contig10-snapTAU.472	0	0	0	1.39279	1	72	N	Non-AMP
Contig34-snapTAU.88	0	0	0	-1.0025	1	73	N	Non-AMP
Contig926-snapTAU.1	0	0	0	0.921057	1	73	N	Non-AMP
Contig45-snapTAU.84	0	0	0	1.61318	1	73	Y	Non-AMP
Contig7-snapTAU.308	0	0	0	-2.6794	1	74	N	Non-AMP
Contig0-snapTAU.407	0	0	0	-1.23458	1	74	N	Non-AMP
Contig104-snapTAU.75	0	0	0	0.584661	1	74	N	Non-AMP
Contig6-snapTAU.320	0	0	0	0.883024	1	74	N	Non-AMP
Contig45-snapTAU.85	0	0	0	2.37449	1	74	Y	Non-AMP
Contig8-snapTAU.394	0	0	0	-0.896837	1	75	Y	Non-AMP
Contig19-snapTAU.241	0	0	0	0.784769	1	75	N	Non-AMP
Contig36-snapTAU.175	0	0	0	0.944023	1	76	Y	Non-AMP
Contig130-snapTAU.53	0	0	0	-2.94472	1	77	N	Non-AMP
Contig43-snapTAU.197	0	0	0	-2.20203	1	77	Y	Non-AMP
Contig30-snapTAU.187	0	0	0	-0.820943	1	77	N	Non-AMP
Contig127-snapTAU.19	0	1.83389	0	0	1	77	Y	Non-AMP
Contig2-snapTAU.172	0	0	0	0.635014	1	77	N	Non-AMP
Contig103-snapTAU.63	0	0	0	0.850039	1	77	N	Non-AMP
Contig2-snapTAU.62	0	0	0	-1.17528	1	78	N	Non-AMP
Contig13-snapTAU.136	0	0	0	-1.0242	1	78	N	Non-AMP
Contig70-snapTAU.12	0	0	0	0.902044	1	78	N	Non-AMP
Contig4-snapTAU.362	0	0	0	-0.976951	1	80	N	Non-AMP
Contig86-snapTAU.66	0	0	0	-3.82454	1	81	N	Non-AMP
Contig1-snapTAU.343	0	0	0	0.945934	1	81	N	Non-AMP
Contig173-snapTAU.10	0	0	0	-1.25868	1	82	Y	Non-AMP
Contig7063-snapTAU.1	0	0	0	-1.11516	1	82	N	Non-AMP
Contig38-snapTAU.210	0	0	0	-0.899228	1	82	N	Non-AMP
Contig5-snapTAU.439	0	0	0	0.76393	1	82	N	Non-AMP
Contig0-snapTAU.751	0	0	0	0.710776	1	83	Y	Non-AMP
Contig13-snapTAU.158	0	2.86602	0	0	1	84	Y	Non-AMP
Contig5-snapTAU.443	0	0	0	0.899431	1	84	N	Non-AMP
Contig33-snapTAU.23	0	0	0	-2.70471	1	85	Y	Non-AMP
Contig29-snapTAU.182	0	0	0	-1.12264	1	86	N	Non-AMP
Contig5-snapTAU.271	0	0	0	-1.06188	1	86	N	Non-AMP
Contig17-snapTAU.53	0	0	0	0.970517	1	86	N	Non-AMP
Contig36-snapTAU.176	0	0	0	1.3384	1	86	Y	Non-AMP
Contig0-snapTAU.13	0	0	0	-1.24945	1	87	N	Non-AMP
Contig28-snapTAU.18	0	0	0	0.566513	1	87	N	Non-AMP
Contig110-snapTAU.17	0	0	0	0.665701	1	87	N	Non-AMP
Contig14-snapTAU.124	0	0	0	0.956358	1	87	Y	Non-AMP
Contig17-snapTAU.69	0	0	0	-0.757073	1	88	N	Non-AMP
Contig93-snapTAU.73	0	0	0	1.0959	1	88	Y	Non-AMP
Contig93-snapTAU.87	0	0	0	-1.18467	1	89	N	Non-AMP
Contig62-snapTAU.63	0	0	0	-1.14234	1	89	N	Non-AMP
Contig109-snapTAU.37	0	0	0	-0.735932	1	89	N	Non-AMP
Contig43-snapTAU.231	0	0	0	1.59586	1	89	Y	Non-AMP
Contig155-snapTAU.5	0	0	0	-1.11183	1	91	N	Non-AMP
Contig6-snapTAU.349	0	0	0	-1.03712	1	91	Y	Non-AMP
Contig28-snapTAU.5	0	0	0	0.885229	1	91	Y	Non-AMP
Contig14-snapTAU.208	0	0	0	0.898912	1	91	N	Non-AMP
Contig49-snapTAU.46	1.47381	0	0	0	1	92	N	Non-AMP
Contig25-snapTAU.1	0	0	0	-1.27694	1	93	N	Non-AMP
Contig17-snapTAU.101	0	0	0	-1.17168	1	93	Y	Non-AMP
Contig458-snapTAU.2	0	0	0	-0.955266	1	93	Y	Non-AMP
Contig77-snapTAU.117	0	0	1.34042	0	1	93	N	Non-AMP
Contig26-snapTAU.214	0	0	0	0.890558	1	93	N	Non-AMP
Contig11-snapTAU.147	0	0	0	0.890628	1	93	Y	Non-AMP
Contig110-snapTAU.52	0	0	0	-1.36379	1	94	N	Non-AMP
Contig51-snapTAU.47	0	0	0	-0.832067	1	94	N	Non-AMP
Contig77-snapTAU.102	0	2.28151	0	0	1	94	N	Non-AMP
Contig79-snapTAU.34	0	0	0	0.58032	1	94	N	Non-AMP
Contig126-snapTAU.56	0	0	0	0.626262	1	94	N	Non-AMP
Contig67-snapTAU.128	0	0	0	1.16744	1	94	N	Non-AMP
Contig181-snapTAU.3	0	0	0	-1.24164	1	95	N	Non-AMP
Contig110-snapTAU.16	0	0	0	1.46674	1	95	N	Non-AMP
Contig94-snapTAU.109	0	0	0	-0.707391	1	96	Y	Non-AMP
Contig11-snapTAU.12	0	0	-1.30152	0	1	96	N	Non-AMP
Contig12-snapTAU.554	0	0	0	1.40816	1	96	N	Non-AMP
Contig55-snapTAU.126	0	0	0	-1.84145	1	97	N	Non-AMP
Contig16-snapTAU.161	0	1.79071	0	0	1	97	N	Non-AMP
Contig4-snapTAU.7	0	0	0	-1.06739	1	98	N	Non-AMP
Contig51-snapTAU.140	0	0	0	-2.03693	1	99	N	Non-AMP
Contig54-snapTAU.141	0	0	0	-0.631893	1	99	N	Non-AMP
Contig86-snapTAU.67	0	0	0	-1.98393	1	100	N	Non-AMP
Contig0-snapTAU.465	0	0	0	-0.992402	1	100	Y	Non-AMP
Contig21-snapTAU.312	0	0	0	-0.839769	1	100	N	Non-AMP
Contig9-snapTAU.299	0	0	0	-0.67413	1	100	N	Non-AMP
Contig7-snapTAU.522	0	0	0	0.906139	1	100	N	Non-AMP
